# Supplementary material for: Global burden of ischemic heart disease in older adult populations linked to non-optimal temperatures: past (1990–2021) and future (2022–2050) analysis
Source: Front Public Health. 2025 Feb 12;13:1548215. doi: 10.3389/fpubh.2025.1548215 (PMC11861215; doi:10.3389/fpubh.2025.1548215)
Supplement: SUPPLEMENTARY TABLE 1 — Global and World Bank region-specific age-standardized burden of ischemic heart disease attributable to non-optimal temperatures in aging populations (raw data). [file Data_Sheet_1.CSV]

measure	location	sex	age	cause	rei	metric	year	val	upper	lower
ËÀÍö	È«Çò	ÄÐ	85ËêÒÔÉÏ	È±ÑªÐÔÐÄÔà²¡	·ÇÊÊÒËÌåÎÂ	ÊýÁ¿	1990	20921.01626	27525.03247	16948.00296
ËÀÍö	È«Çò	Å®	85ËêÒÔÉÏ	È±ÑªÐÔÐÄÔà²¡	·ÇÊÊÒËÌåÎÂ	ÊýÁ¿	1990	42020.92428	54761.96043	32535.52885
ËÀÍö	È«Çò	ºÏ¼Æ	85ËêÒÔÉÏ	È±ÑªÐÔÐÄÔà²¡	·ÇÊÊÒËÌåÎÂ	ÊýÁ¿	1990	62941.94055	82223.71629	49647.87929
ËÀÍö	È«Çò	ÄÐ	85ËêÒÔÉÏ	È±ÑªÐÔÐÄÔà²¡	·ÇÊÊÒËÌåÎÂ	°Ù·Ö±È	1990	0.067612801	0.088112942	0.057516872
ËÀÍö	È«Çò	Å®	85ËêÒÔÉÏ	È±ÑªÐÔÐÄÔà²¡	·ÇÊÊÒËÌåÎÂ	°Ù·Ö±È	1990	0.06720501	0.086663715	0.05872751
ËÀÍö	È«Çò	ºÏ¼Æ	85ËêÒÔÉÏ	È±ÑªÐÔÐÄÔà²¡	·ÇÊÊÒËÌåÎÂ	°Ù·Ö±È	1990	0.067339877	0.087134026	0.058172322
ËÀÍö	È«Çò	ÄÐ	85ËêÒÔÉÏ	È±ÑªÐÔÐÄÔà²¡	·ÇÊÊÒËÌåÎÂ	ÂÊ	1990	317.7914932	418.1068958	257.4411825
ËÀÍö	È«Çò	Å®	85ËêÒÔÉÏ	È±ÑªÐÔÐÄÔà²¡	·ÇÊÊÒËÌåÎÂ	ÂÊ	1990	303.8148967	395.9336838	235.2346719
ËÀÍö	È«Çò	ºÏ¼Æ	85ËêÒÔÉÏ	È±ÑªÐÔÐÄÔà²¡	·ÇÊÊÒËÌåÎÂ	ÂÊ	1990	308.3220928	402.7741767	243.2009231
ËÀÍö	È«Çò	ÄÐ	85ËêÒÔÉÏ	È±ÑªÐÔÐÄÔà²¡	·ÇÊÊÒËÌåÎÂ	ÊýÁ¿	1991	23054.48723	30485.99527	18443.78301
ËÀÍö	È«Çò	Å®	85ËêÒÔÉÏ	È±ÑªÐÔÐÄÔà²¡	·ÇÊÊÒËÌåÎÂ	ÊýÁ¿	1991	46164.0367	61204.01801	35301.62956
ËÀÍö	È«Çò	ºÏ¼Æ	85ËêÒÔÉÏ	È±ÑªÐÔÐÄÔà²¡	·ÇÊÊÒËÌåÎÂ	ÊýÁ¿	1991	69218.52393	91612.16346	54381.38074
ËÀÍö	È«Çò	ÄÐ	85ËêÒÔÉÏ	È±ÑªÐÔÐÄÔà²¡	·ÇÊÊÒËÌåÎÂ	°Ù·Ö±È	1991	0.071980894	0.094753016	0.059856839
ËÀÍö	È«Çò	Å®	85ËêÒÔÉÏ	È±ÑªÐÔÐÄÔà²¡	·ÇÊÊÒËÌåÎÂ	°Ù·Ö±È	1991	0.071855744	0.094075889	0.06128225
ËÀÍö	È«Çò	ºÏ¼Æ	85ËêÒÔÉÏ	È±ÑªÐÔÐÄÔà²¡	·ÇÊÊÒËÌåÎÂ	°Ù·Ö±È	1991	0.07189713	0.094418273	0.060903532
ËÀÍö	È«Çò	ÄÐ	85ËêÒÔÉÏ	È±ÑªÐÔÐÄÔà²¡	·ÇÊÊÒËÌåÎÂ	ÂÊ	1991	332.8934502	440.2001245	266.3175503
ËÀÍö	È«Çò	Å®	85ËêÒÔÉÏ	È±ÑªÐÔÐÄÔà²¡	·ÇÊÊÒËÌåÎÂ	ÂÊ	1991	317.9995748	421.6020325	243.1742107
ËÀÍö	È«Çò	ºÏ¼Æ	85ËêÒÔÉÏ	È±ÑªÐÔÐÄÔà²¡	·ÇÊÊÒËÌåÎÂ	ÂÊ	1991	322.80999	427.2457703	253.6149571
ËÀÍö	È«Çò	ÄÐ	85ËêÒÔÉÏ	È±ÑªÐÔÐÄÔà²¡	·ÇÊÊÒËÌåÎÂ	ÊýÁ¿	1992	24206.48096	31508.2155	19506.11141
ËÀÍö	È«Çò	Å®	85ËêÒÔÉÏ	È±ÑªÐÔÐÄÔà²¡	·ÇÊÊÒËÌåÎÂ	ÊýÁ¿	1992	48169.42673	62968.62635	37172.3336
ËÀÍö	È«Çò	ºÏ¼Æ	85ËêÒÔÉÏ	È±ÑªÐÔÐÄÔà²¡	·ÇÊÊÒËÌåÎÂ	ÊýÁ¿	1992	72375.90768	94310.1535	57290.93538
ËÀÍö	È«Çò	ÄÐ	85ËêÒÔÉÏ	È±ÑªÐÔÐÄÔà²¡	·ÇÊÊÒËÌåÎÂ	°Ù·Ö±È	1992	0.072567945	0.093665489	0.061454477
ËÀÍö	È«Çò	Å®	85ËêÒÔÉÏ	È±ÑªÐÔÐÄÔà²¡	·ÇÊÊÒËÌåÎÂ	°Ù·Ö±È	1992	0.072179369	0.092772215	0.062459439
ËÀÍö	È«Çò	ºÏ¼Æ	85ËêÒÔÉÏ	È±ÑªÐÔÐÄÔà²¡	·ÇÊÊÒËÌåÎÂ	°Ù·Ö±È	1992	0.072308568	0.093063444	0.062302976
ËÀÍö	È«Çò	ÄÐ	85ËêÒÔÉÏ	È±ÑªÐÔÐÄÔà²¡	·ÇÊÊÒËÌåÎÂ	ÂÊ	1992	332.2745439	432.503095	267.7540897
ËÀÍö	È«Çò	Å®	85ËêÒÔÉÏ	È±ÑªÐÔÐÄÔà²¡	·ÇÊÊÒËÌåÎÂ	ÂÊ	1992	316.2513613	413.4139672	244.0510901
ËÀÍö	È«Çò	ºÏ¼Æ	85ËêÒÔÉÏ	È±ÑªÐÔÐÄÔà²¡	·ÇÊÊÒËÌåÎÂ	ÂÊ	1992	321.4355797	418.8498609	254.4402636
ËÀÍö	È«Çò	ÄÐ	85ËêÒÔÉÏ	È±ÑªÐÔÐÄÔà²¡	·ÇÊÊÒËÌåÎÂ	ÊýÁ¿	1993	25732.46559	33675.61405	20704.52558
ËÀÍö	È«Çò	Å®	85ËêÒÔÉÏ	È±ÑªÐÔÐÄÔà²¡	·ÇÊÊÒËÌåÎÂ	ÊýÁ¿	1993	51666.23541	67506.44142	39738.55901
ËÀÍö	È«Çò	ºÏ¼Æ	85ËêÒÔÉÏ	È±ÑªÐÔÐÄÔà²¡	·ÇÊÊÒËÌåÎÂ	ÊýÁ¿	1993	77398.701	101044.6061	61015.62124
ËÀÍö	È«Çò	ÄÐ	85ËêÒÔÉÏ	È±ÑªÐÔÐÄÔà²¡	·ÇÊÊÒËÌåÎÂ	°Ù·Ö±È	1993	0.073234115	0.095179171	0.061350972
ËÀÍö	È«Çò	Å®	85ËêÒÔÉÏ	È±ÑªÐÔÐÄÔà²¡	·ÇÊÊÒËÌåÎÂ	°Ù·Ö±È	1993	0.073246343	0.094700914	0.06281376
ËÀÍö	È«Çò	ºÏ¼Æ	85ËêÒÔÉÏ	È±ÑªÐÔÐÄÔà²¡	·ÇÊÊÒËÌåÎÂ	°Ù·Ö±È	1993	0.073242069	0.094893961	0.062432198
ËÀÍö	È«Çò	ÄÐ	85ËêÒÔÉÏ	È±ÑªÐÔÐÄÔà²¡	·ÇÊÊÒËÌåÎÂ	ÂÊ	1993	337.5308408	441.7205294	271.5797249
ËÀÍö	È«Çò	Å®	85ËêÒÔÉÏ	È±ÑªÐÔÐÄÔà²¡	·ÇÊÊÒËÌåÎÂ	ÂÊ	1993	324.9998114	424.6405909	249.9702965
ËÀÍö	È«Çò	ºÏ¼Æ	85ËêÒÔÉÏ	È±ÑªÐÔÐÄÔà²¡	·ÇÊÊÒËÌåÎÂ	ÂÊ	1993	329.0614192	429.592242	259.4085774
ËÀÍö	È«Çò	ÄÐ	85ËêÒÔÉÏ	È±ÑªÐÔÐÄÔà²¡	·ÇÊÊÒËÌåÎÂ	ÊýÁ¿	1994	25181.46111	33619.85115	20074.10049
ËÀÍö	È«Çò	Å®	85ËêÒÔÉÏ	È±ÑªÐÔÐÄÔà²¡	·ÇÊÊÒËÌåÎÂ	ÊýÁ¿	1994	50529.2617	67443.9928	38508.68778
ËÀÍö	È«Çò	ºÏ¼Æ	85ËêÒÔÉÏ	È±ÑªÐÔÐÄÔà²¡	·ÇÊÊÒËÌåÎÂ	ÊýÁ¿	1994	75710.72281	100957.6882	59269.9894
ËÀÍö	È«Çò	ÄÐ	85ËêÒÔÉÏ	È±ÑªÐÔÐÄÔà²¡	·ÇÊÊÒËÌåÎÂ	°Ù·Ö±È	1994	0.069494387	0.091921095	0.057669653
ËÀÍö	È«Çò	Å®	85ËêÒÔÉÏ	È±ÑªÐÔÐÄÔà²¡	·ÇÊÊÒËÌåÎÂ	°Ù·Ö±È	1994	0.069343838	0.0913283	0.058858618
ËÀÍö	È«Çò	ºÏ¼Æ	85ËêÒÔÉÏ	È±ÑªÐÔÐÄÔà²¡	·ÇÊÊÒËÌåÎÂ	°Ù·Ö±È	1994	0.069393809	0.091522545	0.058598081
ËÀÍö	È«Çò	ÄÐ	85ËêÒÔÉÏ	È±ÑªÐÔÐÄÔà²¡	·ÇÊÊÒËÌåÎÂ	ÂÊ	1994	316.4773634	422.5299637	252.2887122
ËÀÍö	È«Çò	Å®	85ËêÒÔÉÏ	È±ÑªÐÔÐÄÔà²¡	·ÇÊÊÒËÌåÎÂ	ÂÊ	1994	304.9814369	407.0743395	232.4283897
ËÀÍö	È«Çò	ºÏ¼Æ	85ËêÒÔÉÏ	È±ÑªÐÔÐÄÔà²¡	·ÇÊÊÒËÌåÎÂ	ÂÊ	1994	308.7111652	411.6558975	241.6739242
ËÀÍö	È«Çò	ÄÐ	85ËêÒÔÉÏ	È±ÑªÐÔÐÄÔà²¡	·ÇÊÊÒËÌåÎÂ	ÊýÁ¿	1995	26639.76417	35339.99476	21191.22426
ËÀÍö	È«Çò	Å®	85ËêÒÔÉÏ	È±ÑªÐÔÐÄÔà²¡	·ÇÊÊÒËÌåÎÂ	ÊýÁ¿	1995	52974.96317	70584.12955	40508.93339
ËÀÍö	È«Çò	ºÏ¼Æ	85ËêÒÔÉÏ	È±ÑªÐÔÐÄÔà²¡	·ÇÊÊÒËÌåÎÂ	ÊýÁ¿	1995	79614.72734	105573.3795	62331.79051
ËÀÍö	È«Çò	ÄÐ	85ËêÒÔÉÏ	È±ÑªÐÔÐÄÔà²¡	·ÇÊÊÒËÌåÎÂ	°Ù·Ö±È	1995	0.071362137	0.093813828	0.059286232
ËÀÍö	È«Çò	Å®	85ËêÒÔÉÏ	È±ÑªÐÔÐÄÔà²¡	·ÇÊÊÒËÌåÎÂ	°Ù·Ö±È	1995	0.070703789	0.092853907	0.060057064
ËÀÍö	È«Çò	ºÏ¼Æ	85ËêÒÔÉÏ	È±ÑªÐÔÐÄÔà²¡	·ÇÊÊÒËÌåÎÂ	°Ù·Ö±È	1995	0.07092308	0.093168382	0.059873017
ËÀÍö	È«Çò	ÄÐ	85ËêÒÔÉÏ	È±ÑªÐÔÐÄÔà²¡	·ÇÊÊÒËÌåÎÂ	ÂÊ	1995	321.3655123	426.3196719	255.6377225
ËÀÍö	È«Çò	Å®	85ËêÒÔÉÏ	È±ÑªÐÔÐÄÔà²¡	·ÇÊÊÒËÌåÎÂ	ÂÊ	1995	307.9702706	410.3412665	235.4989307
ËÀÍö	È«Çò	ºÏ¼Æ	85ËêÒÔÉÏ	È±ÑªÐÔÐÄÔà²¡	·ÇÊÊÒËÌåÎÂ	ÂÊ	1995	312.3263611	414.1614316	244.5258806
ËÀÍö	È«Çò	ÄÐ	85ËêÒÔÉÏ	È±ÑªÐÔÐÄÔà²¡	·ÇÊÊÒËÌåÎÂ	ÊýÁ¿	1996	28458.40965	37361.92837	22787.23996
ËÀÍö	È«Çò	Å®	85ËêÒÔÉÏ	È±ÑªÐÔÐÄÔà²¡	·ÇÊÊÒËÌåÎÂ	ÊýÁ¿	1996	56757.08913	75259.10558	43335.20908
ËÀÍö	È«Çò	ºÏ¼Æ	85ËêÒÔÉÏ	È±ÑªÐÔÐÄÔà²¡	·ÇÊÊÒËÌåÎÂ	ÊýÁ¿	1996	85215.49878	112330.7423	66346.72252
ËÀÍö	È«Çò	ÄÐ	85ËêÒÔÉÏ	È±ÑªÐÔÐÄÔà²¡	·ÇÊÊÒËÌåÎÂ	°Ù·Ö±È	1996	0.074148168	0.096660776	0.061280378
ËÀÍö	È«Çò	Å®	85ËêÒÔÉÏ	È±ÑªÐÔÐÄÔà²¡	·ÇÊÊÒËÌåÎÂ	°Ù·Ö±È	1996	0.074397952	0.096756895	0.063003951
ËÀÍö	È«Çò	ºÏ¼Æ	85ËêÒÔÉÏ	È±ÑªÐÔÐÄÔà²¡	·ÇÊÊÒËÌåÎÂ	°Ù·Ö±È	1996	0.074314087	0.096725583	0.062460063
ËÀÍö	È«Çò	ÄÐ	85ËêÒÔÉÏ	È±ÑªÐÔÐÄÔà²¡	·ÇÊÊÒËÌåÎÂ	ÂÊ	1996	330.07058	433.3367015	264.2943721
ËÀÍö	È«Çò	Å®	85ËêÒÔÉÏ	È±ÑªÐÔÐÄÔà²¡	·ÇÊÊÒËÌåÎÂ	ÂÊ	1996	317.5677087	421.0903357	242.4695005
ËÀÍö	È«Çò	ºÏ¼Æ	85ËêÒÔÉÏ	È±ÑªÐÔÐÄÔà²¡	·ÇÊÊÒËÌåÎÂ	ÂÊ	1996	321.6364515	423.9799315	250.4183477
ËÀÍö	È«Çò	ÄÐ	85ËêÒÔÉÏ	È±ÑªÐÔÐÄÔà²¡	·ÇÊÊÒËÌåÎÂ	ÊýÁ¿	1997	27931.87579	36818.05674	22325.14835
ËÀÍö	È«Çò	Å®	85ËêÒÔÉÏ	È±ÑªÐÔÐÄÔà²¡	·ÇÊÊÒËÌåÎÂ	ÊýÁ¿	1997	54817.96658	72340.71808	42048.04684
ËÀÍö	È«Çò	ºÏ¼Æ	85ËêÒÔÉÏ	È±ÑªÐÔÐÄÔà²¡	·ÇÊÊÒËÌåÎÂ	ÊýÁ¿	1997	82749.84237	108680.8171	65257.58912
ËÀÍö	È«Çò	ÄÐ	85ËêÒÔÉÏ	È±ÑªÐÔÐÄÔà²¡	·ÇÊÊÒËÌåÎÂ	°Ù·Ö±È	1997	0.070902742	0.091991488	0.059331986
ËÀÍö	È«Çò	Å®	85ËêÒÔÉÏ	È±ÑªÐÔÐÄÔà²¡	·ÇÊÊÒËÌåÎÂ	°Ù·Ö±È	1997	0.070981422	0.091809328	0.060969451
ËÀÍö	È«Çò	ºÏ¼Æ	85ËêÒÔÉÏ	È±ÑªÐÔÐÄÔà²¡	·ÇÊÊÒËÌåÎÂ	°Ù·Ö±È	1997	0.070954578	0.091865989	0.060496948
ËÀÍö	È«Çò	ÄÐ	85ËêÒÔÉÏ	È±ÑªÐÔÐÄÔà²¡	·ÇÊÊÒËÌåÎÂ	ÂÊ	1997	311.6530092	410.801561	249.0953245
ËÀÍö	È«Çò	Å®	85ËêÒÔÉÏ	È±ÑªÐÔÐÄÔà²¡	·ÇÊÊÒËÌåÎÂ	ÂÊ	1997	295.5017971	389.9599626	226.6642523
ËÀÍö	È«Çò	ºÏ¼Æ	85ËêÒÔÉÏ	È±ÑªÐÔÐÄÔà²¡	·ÇÊÊÒËÌåÎÂ	ÂÊ	1997	300.763075	395.0119517	237.1856261
ËÀÍö	È«Çò	ÄÐ	85ËêÒÔÉÏ	È±ÑªÐÔÐÄÔà²¡	·ÇÊÊÒËÌåÎÂ	ÊýÁ¿	1998	28209.7461	37903.47196	22437.29541
ËÀÍö	È«Çò	Å®	85ËêÒÔÉÏ	È±ÑªÐÔÐÄÔà²¡	·ÇÊÊÒËÌåÎÂ	ÊýÁ¿	1998	54861.65108	73469.23393	41646.25119
ËÀÍö	È«Çò	ºÏ¼Æ	85ËêÒÔÉÏ	È±ÑªÐÔÐÄÔà²¡	·ÇÊÊÒËÌåÎÂ	ÊýÁ¿	1998	83071.39717	111340.2056	64810.28783
ËÀÍö	È«Çò	ÄÐ	85ËêÒÔÉÏ	È±ÑªÐÔÐÄÔà²¡	·ÇÊÊÒËÌåÎÂ	°Ù·Ö±È	1998	0.069333206	0.092054991	0.056718533
ËÀÍö	È«Çò	Å®	85ËêÒÔÉÏ	È±ÑªÐÔÐÄÔà²¡	·ÇÊÊÒËÌåÎÂ	°Ù·Ö±È	1998	0.069184702	0.091254832	0.058567179
ËÀÍö	È«Çò	ºÏ¼Æ	85ËêÒÔÉÏ	È±ÑªÐÔÐÄÔà²¡	·ÇÊÊÒËÌåÎÂ	°Ù·Ö±È	1998	0.069234957	0.091521606	0.058011525
ËÀÍö	È«Çò	ÄÐ	85ËêÒÔÉÏ	È±ÑªÐÔÐÄÔà²¡	·ÇÊÊÒËÌåÎÂ	ÂÊ	1998	303.2616611	407.4715819	241.2064062
ËÀÍö	È«Çò	Å®	85ËêÒÔÉÏ	È±ÑªÐÔÐÄÔà²¡	·ÇÊÊÒËÌåÎÂ	ÂÊ	1998	284.598499	381.1265846	216.0427246
ËÀÍö	È«Çò	ºÏ¼Æ	85ËêÒÔÉÏ	È±ÑªÐÔÐÄÔà²¡	·ÇÊÊÒËÌåÎÂ	ÂÊ	1998	290.6731352	389.5878453	226.7761251
ËÀÍö	È«Çò	ÄÐ	85ËêÒÔÉÏ	È±ÑªÐÔÐÄÔà²¡	·ÇÊÊÒËÌåÎÂ	ÊýÁ¿	1999	28637.4853	38280.65978	22790.30774
ËÀÍö	È«Çò	Å®	85ËêÒÔÉÏ	È±ÑªÐÔÐÄÔà²¡	·ÇÊÊÒËÌåÎÂ	ÊýÁ¿	1999	56288.66498	74969.7479	43092.55933
ËÀÍö	È«Çò	ºÏ¼Æ	85ËêÒÔÉÏ	È±ÑªÐÔÐÄÔà²¡	·ÇÊÊÒËÌåÎÂ	ÊýÁ¿	1999	84926.15027	112529.0804	66815.64085
ËÀÍö	È«Çò	ÄÐ	85ËêÒÔÉÏ	È±ÑªÐÔÐÄÔà²¡	·ÇÊÊÒËÌåÎÂ	°Ù·Ö±È	1999	0.068541171	0.090140819	0.057285191
ËÀÍö	È«Çò	Å®	85ËêÒÔÉÏ	È±ÑªÐÔÐÄÔà²¡	·ÇÊÊÒËÌåÎÂ	°Ù·Ö±È	1999	0.068341266	0.089432315	0.058382445
ËÀÍö	È«Çò	ºÏ¼Æ	85ËêÒÔÉÏ	È±ÑªÐÔÐÄÔà²¡	·ÇÊÊÒËÌåÎÂ	°Ù·Ö±È	1999	0.068408436	0.089666243	0.058034918
ËÀÍö	È«Çò	ÄÐ	85ËêÒÔÉÏ	È±ÑªÐÔÐÄÔà²¡	·ÇÊÊÒËÌåÎÂ	ÂÊ	1999	297.319861	397.4371467	236.6133429
ËÀÍö	È«Çò	Å®	85ËêÒÔÉÏ	È±ÑªÐÔÐÄÔà²¡	·ÇÊÊÒËÌåÎÂ	ÂÊ	1999	282.1554175	375.7971614	216.0079489
ËÀÍö	È«Çò	ºÏ¼Æ	85ËêÒÔÉÏ	È±ÑªÐÔÐÄÔà²¡	·ÇÊÊÒËÌåÎÂ	ÂÊ	1999	287.093049	380.4048186	225.8704297
ËÀÍö	È«Çò	ÄÐ	85ËêÒÔÉÏ	È±ÑªÐÔÐÄÔà²¡	·ÇÊÊÒËÌåÎÂ	ÊýÁ¿	2000	29830.37082	39421.56683	23852.28914
ËÀÍö	È«Çò	Å®	85ËêÒÔÉÏ	È±ÑªÐÔÐÄÔà²¡	·ÇÊÊÒËÌåÎÂ	ÊýÁ¿	2000	57371.84281	75956.30981	43981.39339
ËÀÍö	È«Çò	ºÏ¼Æ	85ËêÒÔÉÏ	È±ÑªÐÔÐÄÔà²¡	·ÇÊÊÒËÌåÎÂ	ÊýÁ¿	2000	87202.21363	114881.384	68638.54058
ËÀÍö	È«Çò	ÄÐ	85ËêÒÔÉÏ	È±ÑªÐÔÐÄÔà²¡	·ÇÊÊÒËÌåÎÂ	°Ù·Ö±È	2000	0.069761248	0.091182055	0.057999111
ËÀÍö	È«Çò	Å®	85ËêÒÔÉÏ	È±ÑªÐÔÐÄÔà²¡	·ÇÊÊÒËÌåÎÂ	°Ù·Ö±È	2000	0.068746717	0.08924863	0.058853727
ËÀÍö	È«Çò	ºÏ¼Æ	85ËêÒÔÉÏ	È±ÑªÐÔÐÄÔà²¡	·ÇÊÊÒËÌåÎÂ	°Ù·Ö±È	2000	0.069090757	0.089894652	0.058634951
ËÀÍö	È«Çò	ÄÐ	85ËêÒÔÉÏ	È±ÑªÐÔÐÄÔà²¡	·ÇÊÊÒËÌåÎÂ	ÂÊ	2000	300.3409442	396.9079257	240.1518601
ËÀÍö	È«Çò	Å®	85ËêÒÔÉÏ	È±ÑªÐÔÐÄÔà²¡	·ÇÊÊÒËÌåÎÂ	ÂÊ	2000	279.3953176	369.8998719	214.1851259
ËÀÍö	È«Çò	ºÏ¼Æ	85ËêÒÔÉÏ	È±ÑªÐÔÐÄÔà²¡	·ÇÊÊÒËÌåÎÂ	ÂÊ	2000	286.2236632	377.0749524	225.2921538
ËÀÍö	È«Çò	ÄÐ	85ËêÒÔÉÏ	È±ÑªÐÔÐÄÔà²¡	·ÇÊÊÒËÌåÎÂ	ÊýÁ¿	2001	30328.08057	40323.78482	24207.85188
ËÀÍö	È«Çò	Å®	85ËêÒÔÉÏ	È±ÑªÐÔÐÄÔà²¡	·ÇÊÊÒËÌåÎÂ	ÊýÁ¿	2001	58300.2322	78032.7053	44363.26883
ËÀÍö	È«Çò	ºÏ¼Æ	85ËêÒÔÉÏ	È±ÑªÐÔÐÄÔà²¡	·ÇÊÊÒËÌåÎÂ	ÊýÁ¿	2001	88628.31277	117940.8926	69372.72631
ËÀÍö	È«Çò	ÄÐ	85ËêÒÔÉÏ	È±ÑªÐÔÐÄÔà²¡	·ÇÊÊÒËÌåÎÂ	°Ù·Ö±È	2001	0.069452452	0.091049237	0.05731148
ËÀÍö	È«Çò	Å®	85ËêÒÔÉÏ	È±ÑªÐÔÐÄÔà²¡	·ÇÊÊÒËÌåÎÂ	°Ù·Ö±È	2001	0.069263102	0.090588522	0.058827732
ËÀÍö	È«Çò	ºÏ¼Æ	85ËêÒÔÉÏ	È±ÑªÐÔÐÄÔà²¡	·ÇÊÊÒËÌåÎÂ	°Ù·Ö±È	2001	0.06932784	0.090739242	0.058402428
ËÀÍö	È«Çò	ÄÐ	85ËêÒÔÉÏ	È±ÑªÐÔÐÄÔà²¡	·ÇÊÊÒËÌåÎÂ	ÂÊ	2001	297.8602963	396.030816	237.7518721
ËÀÍö	È«Çò	Å®	85ËêÒÔÉÏ	È±ÑªÐÔÐÄÔà²¡	·ÇÊÊÒËÌåÎÂ	ÂÊ	2001	278.1904169	372.3475876	211.6876003
ËÀÍö	È«Çò	ºÏ¼Æ	85ËêÒÔÉÏ	È±ÑªÐÔÐÄÔà²¡	·ÇÊÊÒËÌåÎÂ	ÂÊ	2001	284.6221834	378.7570058	222.784528
ËÀÍö	È«Çò	ÄÐ	85ËêÒÔÉÏ	È±ÑªÐÔÐÄÔà²¡	·ÇÊÊÒËÌåÎÂ	ÊýÁ¿	2002	30888.61095	41087.08932	24691.67404
ËÀÍö	È«Çò	Å®	85ËêÒÔÉÏ	È±ÑªÐÔÐÄÔà²¡	·ÇÊÊÒËÌåÎÂ	ÊýÁ¿	2002	58283.13168	77277.7669	44450.72296
ËÀÍö	È«Çò	ºÏ¼Æ	85ËêÒÔÉÏ	È±ÑªÐÔÐÄÔà²¡	·ÇÊÊÒËÌåÎÂ	ÊýÁ¿	2002	89171.74263	117921.0222	69940.49951
ËÀÍö	È«Çò	ÄÐ	85ËêÒÔÉÏ	È±ÑªÐÔÐÄÔà²¡	·ÇÊÊÒËÌåÎÂ	°Ù·Ö±È	2002	0.069374804	0.090882309	0.057061147
ËÀÍö	È«Çò	Å®	85ËêÒÔÉÏ	È±ÑªÐÔÐÄÔà²¡	·ÇÊÊÒËÌåÎÂ	°Ù·Ö±È	2002	0.068606206	0.089648966	0.058269565
ËÀÍö	È«Çò	ºÏ¼Æ	85ËêÒÔÉÏ	È±ÑªÐÔÐÄÔà²¡	·ÇÊÊÒËÌåÎÂ	°Ù·Ö±È	2002	0.068870826	0.090064308	0.057991718
ËÀÍö	È«Çò	ÄÐ	85ËêÒÔÉÏ	È±ÑªÐÔÐÄÔà²¡	·ÇÊÊÒËÌåÎÂ	ÂÊ	2002	296.469891	394.3552177	236.9914893
ËÀÍö	È«Çò	Å®	85ËêÒÔÉÏ	È±ÑªÐÔÐÄÔà²¡	·ÇÊÊÒËÌåÎÂ	ÂÊ	2002	273.5947164	362.7599978	208.6621393
ËÀÍö	È«Çò	ºÏ¼Æ	85ËêÒÔÉÏ	È±ÑªÐÔÐÄÔà²¡	·ÇÊÊÒËÌåÎÂ	ÂÊ	2002	281.1079711	371.7381573	220.4827598
ËÀÍö	È«Çò	ÄÐ	85ËêÒÔÉÏ	È±ÑªÐÔÐÄÔà²¡	·ÇÊÊÒËÌåÎÂ	ÊýÁ¿	2003	33248.82752	44249.59543	26256.90111
ËÀÍö	È«Çò	Å®	85ËêÒÔÉÏ	È±ÑªÐÔÐÄÔà²¡	·ÇÊÊÒËÌåÎÂ	ÊýÁ¿	2003	60866.16297	81364.47714	46108.5363
ËÀÍö	È«Çò	ºÏ¼Æ	85ËêÒÔÉÏ	È±ÑªÐÔÐÄÔà²¡	·ÇÊÊÒËÌåÎÂ	ÊýÁ¿	2003	94114.99049	125651.8959	72709.95948
ËÀÍö	È«Çò	ÄÐ	85ËêÒÔÉÏ	È±ÑªÐÔÐÄÔà²¡	·ÇÊÊÒËÌåÎÂ	°Ù·Ö±È	2003	0.072068765	0.09493689	0.058349918
ËÀÍö	È«Çò	Å®	85ËêÒÔÉÏ	È±ÑªÐÔÐÄÔà²¡	·ÇÊÊÒËÌåÎÂ	°Ù·Ö±È	2003	0.071176845	0.093292782	0.059921954
ËÀÍö	È«Çò	ºÏ¼Æ	85ËêÒÔÉÏ	È±ÑªÐÔÐÄÔà²¡	·ÇÊÊÒËÌåÎÂ	°Ù·Ö±È	2003	0.071489869	0.093862367	0.059584533
ËÀÍö	È«Çò	ÄÐ	85ËêÒÔÉÏ	È±ÑªÐÔÐÄÔà²¡	·ÇÊÊÒËÌåÎÂ	ÂÊ	2003	311.9117427	415.1114326	246.3195365
ËÀÍö	È«Çò	Å®	85ËêÒÔÉÏ	È±ÑªÐÔÐÄÔà²¡	·ÇÊÊÒËÌåÎÂ	ÂÊ	2003	281.0918395	375.7570617	212.9382346
ËÀÍö	È«Çò	ºÏ¼Æ	85ËêÒÔÉÏ	È±ÑªÐÔÐÄÔà²¡	·ÇÊÊÒËÌåÎÂ	ÂÊ	2003	291.2589212	388.8566045	225.0164852
ËÀÍö	È«Çò	ÄÐ	85ËêÒÔÉÏ	È±ÑªÐÔÐÄÔà²¡	·ÇÊÊÒËÌåÎÂ	ÊýÁ¿	2004	32379.20813	42964.88608	25807.81528
ËÀÍö	È«Çò	Å®	85ËêÒÔÉÏ	È±ÑªÐÔÐÄÔà²¡	·ÇÊÊÒËÌåÎÂ	ÊýÁ¿	2004	57857.4816	76556.28997	44171.77784
ËÀÍö	È«Çò	ºÏ¼Æ	85ËêÒÔÉÏ	È±ÑªÐÔÐÄÔà²¡	·ÇÊÊÒËÌåÎÂ	ÊýÁ¿	2004	90236.68973	119358.0217	71012.72611
ËÀÍö	È«Çò	ÄÐ	85ËêÒÔÉÏ	È±ÑªÐÔÐÄÔà²¡	·ÇÊÊÒËÌåÎÂ	°Ù·Ö±È	2004	0.069413204	0.090646918	0.057095243
ËÀÍö	È«Çò	Å®	85ËêÒÔÉÏ	È±ÑªÐÔÐÄÔà²¡	·ÇÊÊÒËÌåÎÂ	°Ù·Ö±È	2004	0.068633188	0.088523626	0.058635113
ËÀÍö	È«Çò	ºÏ¼Æ	85ËêÒÔÉÏ	È±ÑªÐÔÐÄÔà²¡	·ÇÊÊÒËÌåÎÂ	°Ù·Ö±È	2004	0.068911319	0.089268159	0.058202808
ËÀÍö	È«Çò	ÄÐ	85ËêÒÔÉÏ	È±ÑªÐÔÐÄÔà²¡	·ÇÊÊÒËÌåÎÂ	ÂÊ	2004	295.4182065	391.9987647	235.4627844
ËÀÍö	È«Çò	Å®	85ËêÒÔÉÏ	È±ÑªÐÔÐÄÔà²¡	·ÇÊÊÒËÌåÎÂ	ÂÊ	2004	260.4743179	344.6563325	198.8612948
ËÀÍö	È«Çò	ºÏ¼Æ	85ËêÒÔÉÏ	È±ÑªÐÔÐÄÔà²¡	·ÇÊÊÒËÌåÎÂ	ÂÊ	2004	272.0199524	359.8066759	214.0690049
ËÀÍö	È«Çò	ÄÐ	85ËêÒÔÉÏ	È±ÑªÐÔÐÄÔà²¡	·ÇÊÊÒËÌåÎÂ	ÊýÁ¿	2005	34472.96964	46367.59752	26953.15767
ËÀÍö	È«Çò	Å®	85ËêÒÔÉÏ	È±ÑªÐÔÐÄÔà²¡	·ÇÊÊÒËÌåÎÂ	ÊýÁ¿	2005	60188.01881	81846.98722	45527.54226
ËÀÍö	È«Çò	ºÏ¼Æ	85ËêÒÔÉÏ	È±ÑªÐÔÐÄÔà²¡	·ÇÊÊÒËÌåÎÂ	ÊýÁ¿	2005	94660.98845	127695.5525	72335.74822
ËÀÍö	È«Çò	ÄÐ	85ËêÒÔÉÏ	È±ÑªÐÔÐÄÔà²¡	·ÇÊÊÒËÌåÎÂ	°Ù·Ö±È	2005	0.072097233	0.0958159	0.057831874
ËÀÍö	È«Çò	Å®	85ËêÒÔÉÏ	È±ÑªÐÔÐÄÔà²¡	·ÇÊÊÒËÌåÎÂ	°Ù·Ö±È	2005	0.070936847	0.093441575	0.059193862
ËÀÍö	È«Çò	ºÏ¼Æ	85ËêÒÔÉÏ	È±ÑªÐÔÐÄÔà²¡	·ÇÊÊÒËÌåÎÂ	°Ù·Ö±È	2005	0.071355731	0.094284989	0.058786243
ËÀÍö	È«Çò	ÄÐ	85ËêÒÔÉÏ	È±ÑªÐÔÐÄÔà²¡	·ÇÊÊÒËÌåÎÂ	ÂÊ	2005	301.3401069	405.3151481	235.6068392
ËÀÍö	È«Çò	Å®	85ËêÒÔÉÏ	È±ÑªÐÔÐÄÔà²¡	·ÇÊÊÒËÌåÎÂ	ÂÊ	2005	260.7910803	354.6380931	197.2681136
ËÀÍö	È«Çò	ºÏ¼Æ	85ËêÒÔÉÏ	È±ÑªÐÔÐÄÔà²¡	·ÇÊÊÒËÌåÎÂ	ÂÊ	2005	274.2294066	369.9293252	209.5540057
ËÀÍö	È«Çò	ÄÐ	85ËêÒÔÉÏ	È±ÑªÐÔÐÄÔà²¡	·ÇÊÊÒËÌåÎÂ	ÊýÁ¿	2006	33585.16236	45354.10683	26446.33048
ËÀÍö	È«Çò	Å®	85ËêÒÔÉÏ	È±ÑªÐÔÐÄÔà²¡	·ÇÊÊÒËÌåÎÂ	ÊýÁ¿	2006	58239.79984	78379.83238	43306.16982
ËÀÍö	È«Çò	ºÏ¼Æ	85ËêÒÔÉÏ	È±ÑªÐÔÐÄÔà²¡	·ÇÊÊÒËÌåÎÂ	ÊýÁ¿	2006	91824.9622	123812.7125	70030.99741
ËÀÍö	È«Çò	ÄÐ	85ËêÒÔÉÏ	È±ÑªÐÔÐÄÔà²¡	·ÇÊÊÒËÌåÎÂ	°Ù·Ö±È	2006	0.069060242	0.091783292	0.055726144
ËÀÍö	È«Çò	Å®	85ËêÒÔÉÏ	È±ÑªÐÔÐÄÔà²¡	·ÇÊÊÒËÌåÎÂ	°Ù·Ö±È	2006	0.068514916	0.09027592	0.0573146
ËÀÍö	È«Çò	ºÏ¼Æ	85ËêÒÔÉÏ	È±ÑªÐÔÐÄÔà²¡	·ÇÊÊÒËÌåÎÂ	°Ù·Ö±È	2006	0.068713808	0.090821889	0.056839183
ËÀÍö	È«Çò	ÄÐ	85ËêÒÔÉÏ	È±ÑªÐÔÐÄÔà²¡	·ÇÊÊÒËÌåÎÂ	ÂÊ	2006	278.9315371	376.6749911	219.6421007
ËÀÍö	È«Çò	Å®	85ËêÒÔÉÏ	È±ÑªÐÔÐÄÔà²¡	·ÇÊÊÒËÌåÎÂ	ÂÊ	2006	241.1269465	324.5115831	179.2980835
ËÀÍö	È«Çò	ºÏ¼Æ	85ËêÒÔÉÏ	È±ÑªÐÔÐÄÔà²¡	·ÇÊÊÒËÌåÎÂ	ÂÊ	2006	253.7034521	342.0824995	193.4888441
ËÀÍö	È«Çò	ÄÐ	85ËêÒÔÉÏ	È±ÑªÐÔÐÄÔà²¡	·ÇÊÊÒËÌåÎÂ	ÊýÁ¿	2007	35608.60192	48379.68391	28008.68785
ËÀÍö	È«Çò	Å®	85ËêÒÔÉÏ	È±ÑªÐÔÐÄÔà²¡	·ÇÊÊÒËÌåÎÂ	ÊýÁ¿	2007	59463.96586	80209.73684	44477.8194
ËÀÍö	È«Çò	ºÏ¼Æ	85ËêÒÔÉÏ	È±ÑªÐÔÐÄÔà²¡	·ÇÊÊÒËÌåÎÂ	ÊýÁ¿	2007	95072.56777	128118.2614	72775.27253
ËÀÍö	È«Çò	ÄÐ	85ËêÒÔÉÏ	È±ÑªÐÔÐÄÔà²¡	·ÇÊÊÒËÌåÎÂ	°Ù·Ö±È	2007	0.069724112	0.09286997	0.056317401
ËÀÍö	È«Çò	Å®	85ËêÒÔÉÏ	È±ÑªÐÔÐÄÔà²¡	·ÇÊÊÒËÌåÎÂ	°Ù·Ö±È	2007	0.068183817	0.089688326	0.057272769
ËÀÍö	È«Çò	ºÏ¼Æ	85ËêÒÔÉÏ	È±ÑªÐÔÐÄÔà²¡	·ÇÊÊÒËÌåÎÂ	°Ù·Ö±È	2007	0.068753495	0.090845672	0.057065864
ËÀÍö	È«Çò	ÄÐ	85ËêÒÔÉÏ	È±ÑªÐÔÐÄÔà²¡	·ÇÊÊÒËÌåÎÂ	ÂÊ	2007	280.2184987	380.7193112	220.4116994
ËÀÍö	È«Çò	Å®	85ËêÒÔÉÏ	È±ÑªÐÔÐÄÔà²¡	·ÇÊÊÒËÌåÎÂ	ÂÊ	2007	234.6953631	316.5758126	175.5472886
ËÀÍö	È«Çò	ºÏ¼Æ	85ËêÒÔÉÏ	È±ÑªÐÔÐÄÔà²¡	·ÇÊÊÒËÌåÎÂ	ÂÊ	2007	249.900942	336.7624853	191.2918688
ËÀÍö	È«Çò	ÄÐ	85ËêÒÔÉÏ	È±ÑªÐÔÐÄÔà²¡	·ÇÊÊÒËÌåÎÂ	ÊýÁ¿	2008	37602.85199	50652.88227	29756.77356
ËÀÍö	È«Çò	Å®	85ËêÒÔÉÏ	È±ÑªÐÔÐÄÔà²¡	·ÇÊÊÒËÌåÎÂ	ÊýÁ¿	2008	62187.69796	83062.50417	46462.88705
ËÀÍö	È«Çò	ºÏ¼Æ	85ËêÒÔÉÏ	È±ÑªÐÔÐÄÔà²¡	·ÇÊÊÒËÌåÎÂ	ÊýÁ¿	2008	99790.54995	133295.426	76793.87724
ËÀÍö	È«Çò	ÄÐ	85ËêÒÔÉÏ	È±ÑªÐÔÐÄÔà²¡	·ÇÊÊÒËÌåÎÂ	°Ù·Ö±È	2008	0.070049398	0.09276019	0.05708814
ËÀÍö	È«Çò	Å®	85ËêÒÔÉÏ	È±ÑªÐÔÐÄÔà²¡	·ÇÊÊÒËÌåÎÂ	°Ù·Ö±È	2008	0.068602114	0.089502825	0.058163144
ËÀÍö	È«Çò	ºÏ¼Æ	85ËêÒÔÉÏ	È±ÑªÐÔÐÄÔà²¡	·ÇÊÊÒËÌåÎÂ	°Ù·Ö±È	2008	0.069141554	0.090703506	0.057853583
ËÀÍö	È«Çò	ÄÐ	85ËêÒÔÉÏ	È±ÑªÐÔÐÄÔà²¡	·ÇÊÊÒËÌåÎÂ	ÂÊ	2008	280.8263579	378.2868505	222.2301209
ËÀÍö	È«Çò	Å®	85ËêÒÔÉÏ	È±ÑªÐÔÐÄÔà²¡	·ÇÊÊÒËÌåÎÂ	ÂÊ	2008	233.9276402	312.4511153	174.7765857
ËÀÍö	È«Çò	ºÏ¼Æ	85ËêÒÔÉÏ	È±ÑªÐÔÐÄÔà²¡	·ÇÊÊÒËÌåÎÂ	ÂÊ	2008	249.6371906	333.4533749	192.1084489
ËÀÍö	È«Çò	ÄÐ	85ËêÒÔÉÏ	È±ÑªÐÔÐÄÔà²¡	·ÇÊÊÒËÌåÎÂ	ÊýÁ¿	2009	39646.11523	53169.85138	31333.27281
ËÀÍö	È«Çò	Å®	85ËêÒÔÉÏ	È±ÑªÐÔÐÄÔà²¡	·ÇÊÊÒËÌåÎÂ	ÊýÁ¿	2009	64283.02728	86032.05305	47904.70159
ËÀÍö	È«Çò	ºÏ¼Æ	85ËêÒÔÉÏ	È±ÑªÐÔÐÄÔà²¡	·ÇÊÊÒËÌåÎÂ	ÊýÁ¿	2009	103929.1425	138769.0291	79423.15925
ËÀÍö	È«Çò	ÄÐ	85ËêÒÔÉÏ	È±ÑªÐÔÐÄÔà²¡	·ÇÊÊÒËÌåÎÂ	°Ù·Ö±È	2009	0.070345052	0.093034497	0.056865575
ËÀÍö	È«Çò	Å®	85ËêÒÔÉÏ	È±ÑªÐÔÐÄÔà²¡	·ÇÊÊÒËÌåÎÂ	°Ù·Ö±È	2009	0.068911587	0.089862916	0.05811535
ËÀÍö	È«Çò	ºÏ¼Æ	85ËêÒÔÉÏ	È±ÑªÐÔÐÄÔà²¡	·ÇÊÊÒËÌåÎÂ	°Ù·Ö±È	2009	0.0694525	0.091043686	0.057832041
ËÀÍö	È«Çò	ÄÐ	85ËêÒÔÉÏ	È±ÑªÐÔÐÄÔà²¡	·ÇÊÊÒËÌåÎÂ	ÂÊ	2009	280.5704372	376.2761713	221.741525
ËÀÍö	È«Çò	Å®	85ËêÒÔÉÏ	È±ÑªÐÔÐÄÔà²¡	·ÇÊÊÒËÌåÎÂ	ÂÊ	2009	230.4371335	308.4014635	171.7252995
ËÀÍö	È«Çò	ºÏ¼Æ	85ËêÒÔÉÏ	È±ÑªÐÔÐÄÔà²¡	·ÇÊÊÒËÌåÎÂ	ÂÊ	2009	247.293352	330.1928365	188.9827897
ËÀÍö	È«Çò	ÄÐ	85ËêÒÔÉÏ	È±ÑªÐÔÐÄÔà²¡	·ÇÊÊÒËÌåÎÂ	ÊýÁ¿	2010	44433.05452	60559.52443	34169.01214
ËÀÍö	È«Çò	Å®	85ËêÒÔÉÏ	È±ÑªÐÔÐÄÔà²¡	·ÇÊÊÒËÌåÎÂ	ÊýÁ¿	2010	70869.08526	97373.45399	51814.62014
ËÀÍö	È«Çò	ºÏ¼Æ	85ËêÒÔÉÏ	È±ÑªÐÔÐÄÔà²¡	·ÇÊÊÒËÌåÎÂ	ÊýÁ¿	2010	115302.1398	157551.8213	85674.08701
ËÀÍö	È«Çò	ÄÐ	85ËêÒÔÉÏ	È±ÑªÐÔÐÄÔà²¡	·ÇÊÊÒËÌåÎÂ	°Ù·Ö±È	2010	0.07443569	0.100496071	0.05840425
ËÀÍö	È«Çò	Å®	85ËêÒÔÉÏ	È±ÑªÐÔÐÄÔà²¡	·ÇÊÊÒËÌåÎÂ	°Ù·Ö±È	2010	0.073232534	0.098172748	0.059596238
ËÀÍö	È«Çò	ºÏ¼Æ	85ËêÒÔÉÏ	È±ÑªÐÔÐÄÔà²¡	·ÇÊÊÒËÌåÎÂ	°Ù·Ö±È	2010	0.07369287	0.099047113	0.059186869
ËÀÍö	È«Çò	ÄÐ	85ËêÒÔÉÏ	È±ÑªÐÔÐÄÔà²¡	·ÇÊÊÒËÌåÎÂ	ÂÊ	2010	297.2279424	405.1034311	228.5682423
ËÀÍö	È«Çò	Å®	85ËêÒÔÉÏ	È±ÑªÐÔÐÄÔà²¡	·ÇÊÊÒËÌåÎÂ	ÂÊ	2010	241.7333456	332.1393343	176.7388619
ËÀÍö	È«Çò	ºÏ¼Æ	85ËêÒÔÉÏ	È±ÑªÐÔÐÄÔà²¡	·ÇÊÊÒËÌåÎÂ	ÂÊ	2010	260.4744415	355.9190033	193.5428953
ËÀÍö	È«Çò	ÄÐ	85ËêÒÔÉÏ	È±ÑªÐÔÐÄÔà²¡	·ÇÊÊÒËÌåÎÂ	ÊýÁ¿	2011	45327.72675	61623.16771	35349.6923
ËÀÍö	È«Çò	Å®	85ËêÒÔÉÏ	È±ÑªÐÔÐÄÔà²¡	·ÇÊÊÒËÌåÎÂ	ÊýÁ¿	2011	71204.38817	96422.03358	52537.69507
ËÀÍö	È«Çò	ºÏ¼Æ	85ËêÒÔÉÏ	È±ÑªÐÔÐÄÔà²¡	·ÇÊÊÒËÌåÎÂ	ÊýÁ¿	2011	116532.1149	158436.4068	88607.74193
ËÀÍö	È«Çò	ÄÐ	85ËêÒÔÉÏ	È±ÑªÐÔÐÄÔà²¡	·ÇÊÊÒËÌåÎÂ	°Ù·Ö±È	2011	0.072549009	0.096402442	0.05858307
ËÀÍö	È«Çò	Å®	85ËêÒÔÉÏ	È±ÑªÐÔÐÄÔà²¡	·ÇÊÊÒËÌåÎÂ	°Ù·Ö±È	2011	0.071010887	0.093642733	0.05938582
ËÀÍö	È«Çò	ºÏ¼Æ	85ËêÒÔÉÏ	È±ÑªÐÔÐÄÔà²¡	·ÇÊÊÒËÌåÎÂ	°Ù·Ö±È	2011	0.071603186	0.094687012	0.058811117
ËÀÍö	È«Çò	ÄÐ	85ËêÒÔÉÏ	È±ÑªÐÔÐÄÔà²¡	·ÇÊÊÒËÌåÎÂ	ÂÊ	2011	287.3070841	390.5947617	224.0619098
ËÀÍö	È«Çò	Å®	85ËêÒÔÉÏ	È±ÑªÐÔÐÄÔà²¡	·ÇÊÊÒËÌåÎÂ	ÂÊ	2011	231.6984624	313.7564622	170.9572048
ËÀÍö	È«Çò	ºÏ¼Æ	85ËêÒÔÉÏ	È±ÑªÐÔÐÄÔà²¡	·ÇÊÊÒËÌåÎÂ	ÂÊ	2011	250.5622899	340.6630775	190.5205165
ËÀÍö	È«Çò	ÄÐ	85ËêÒÔÉÏ	È±ÑªÐÔÐÄÔà²¡	·ÇÊÊÒËÌåÎÂ	ÊýÁ¿	2012	48492.14837	66511.22316	37548.4537
ËÀÍö	È«Çò	Å®	85ËêÒÔÉÏ	È±ÑªÐÔÐÄÔà²¡	·ÇÊÊÒËÌåÎÂ	ÊýÁ¿	2012	73419.5004	100976.007	54545.05299
ËÀÍö	È«Çò	ºÏ¼Æ	85ËêÒÔÉÏ	È±ÑªÐÔÐÄÔà²¡	·ÇÊÊÒËÌåÎÂ	ÊýÁ¿	2012	121911.6488	167475.0878	91333.92719
ËÀÍö	È«Çò	ÄÐ	85ËêÒÔÉÏ	È±ÑªÐÔÐÄÔà²¡	·ÇÊÊÒËÌåÎÂ	°Ù·Ö±È	2012	0.073324418	0.098752727	0.057986941
ËÀÍö	È«Çò	Å®	85ËêÒÔÉÏ	È±ÑªÐÔÐÄÔà²¡	·ÇÊÊÒËÌåÎÂ	°Ù·Ö±È	2012	0.070971609	0.094944056	0.058596364
ËÀÍö	È«Çò	ºÏ¼Æ	85ËêÒÔÉÏ	È±ÑªÐÔÐÄÔà²¡	·ÇÊÊÒËÌåÎÂ	°Ù·Ö±È	2012	0.071891323	0.096410662	0.058202894
ËÀÍö	È«Çò	ÄÐ	85ËêÒÔÉÏ	È±ÑªÐÔÐÄÔà²¡	·ÇÊÊÒËÌåÎÂ	ÂÊ	2012	290.1108952	397.9124692	224.6387484
ËÀÍö	È«Çò	Å®	85ËêÒÔÉÏ	È±ÑªÐÔÐÄÔà²¡	·ÇÊÊÒËÌåÎÂ	ÂÊ	2012	228.1949835	313.8432996	169.5313561
ËÀÍö	È«Çò	ºÏ¼Æ	85ËêÒÔÉÏ	È±ÑªÐÔÐÄÔà²¡	·ÇÊÊÒËÌåÎÂ	ÂÊ	2012	249.3638683	342.5614876	186.8187464
ËÀÍö	È«Çò	ÄÐ	85ËêÒÔÉÏ	È±ÑªÐÔÐÄÔà²¡	·ÇÊÊÒËÌåÎÂ	ÊýÁ¿	2013	52472.86029	71251.95282	41271.65102
ËÀÍö	È«Çò	Å®	85ËêÒÔÉÏ	È±ÑªÐÔÐÄÔà²¡	·ÇÊÊÒËÌåÎÂ	ÊýÁ¿	2013	77291.56992	106633.1509	57592.99339
ËÀÍö	È«Çò	ºÏ¼Æ	85ËêÒÔÉÏ	È±ÑªÐÔÐÄÔà²¡	·ÇÊÊÒËÌåÎÂ	ÊýÁ¿	2013	129764.4302	177134.7779	98723.05703
ËÀÍö	È«Çò	ÄÐ	85ËêÒÔÉÏ	È±ÑªÐÔÐÄÔà²¡	·ÇÊÊÒËÌåÎÂ	°Ù·Ö±È	2013	0.07307147	0.097621644	0.058170563
ËÀÍö	È«Çò	Å®	85ËêÒÔÉÏ	È±ÑªÐÔÐÄÔà²¡	·ÇÊÊÒËÌåÎÂ	°Ù·Ö±È	2013	0.071103752	0.094255135	0.059471085
ËÀÍö	È«Çò	ºÏ¼Æ	85ËêÒÔÉÏ	È±ÑªÐÔÐÄÔà²¡	·ÇÊÊÒËÌåÎÂ	°Ù·Ö±È	2013	0.071888364	0.095571349	0.059002648
ËÀÍö	È«Çò	ÄÐ	85ËêÒÔÉÏ	È±ÑªÐÔÐÄÔà²¡	·ÇÊÊÒËÌåÎÂ	ÂÊ	2013	296.8318119	403.0625763	233.4680991
ËÀÍö	È«Çò	Å®	85ËêÒÔÉÏ	È±ÑªÐÔÐÄÔà²¡	·ÇÊÊÒËÌåÎÂ	ÂÊ	2013	229.9747611	317.2782416	171.3632536
ËÀÍö	È«Çò	ºÏ¼Æ	85ËêÒÔÉÏ	È±ÑªÐÔÐÄÔà²¡	·ÇÊÊÒËÌåÎÂ	ÂÊ	2013	253.019386	345.3838057	192.4937923
ËÀÍö	È«Çò	ÄÐ	85ËêÒÔÉÏ	È±ÑªÐÔÐÄÔà²¡	·ÇÊÊÒËÌåÎÂ	ÊýÁ¿	2014	54274.1172	73454.65755	42478.94939
ËÀÍö	È«Çò	Å®	85ËêÒÔÉÏ	È±ÑªÐÔÐÄÔà²¡	·ÇÊÊÒËÌåÎÂ	ÊýÁ¿	2014	77283.40553	105935.3678	57274.77108
ËÀÍö	È«Çò	ºÏ¼Æ	85ËêÒÔÉÏ	È±ÑªÐÔÐÄÔà²¡	·ÇÊÊÒËÌåÎÂ	ÊýÁ¿	2014	131557.5227	178722.7533	100836.2296
ËÀÍö	È«Çò	ÄÐ	85ËêÒÔÉÏ	È±ÑªÐÔÐÄÔà²¡	·ÇÊÊÒËÌåÎÂ	°Ù·Ö±È	2014	0.070913495	0.094639776	0.056777604
ËÀÍö	È«Çò	Å®	85ËêÒÔÉÏ	È±ÑªÐÔÐÄÔà²¡	·ÇÊÊÒËÌåÎÂ	°Ù·Ö±È	2014	0.06848943	0.090079699	0.057526822
ËÀÍö	È«Çò	ºÏ¼Æ	85ËêÒÔÉÏ	È±ÑªÐÔÐÄÔà²¡	·ÇÊÊÒËÌåÎÂ	°Ù·Ö±È	2014	0.06947118	0.091833586	0.057366999
ËÀÍö	È«Çò	ÄÐ	85ËêÒÔÉÏ	È±ÑªÐÔÐÄÔà²¡	·ÇÊÊÒËÌåÎÂ	ÂÊ	2014	292.2110048	395.4787364	228.7060043
ËÀÍö	È«Çò	Å®	85ËêÒÔÉÏ	È±ÑªÐÔÐÄÔà²¡	·ÇÊÊÒËÌåÎÂ	ÂÊ	2014	220.6906662	302.509274	163.5539648
ËÀÍö	È«Çò	ºÏ¼Æ	85ËêÒÔÉÏ	È±ÑªÐÔÐÄÔà²¡	·ÇÊÊÒËÌåÎÂ	ÂÊ	2014	245.4775452	333.4847134	188.1536653
ËÀÍö	È«Çò	ÄÐ	85ËêÒÔÉÏ	È±ÑªÐÔÐÄÔà²¡	·ÇÊÊÒËÌåÎÂ	ÊýÁ¿	2015	54239.34971	74019.56102	42842.85802
ËÀÍö	È«Çò	Å®	85ËêÒÔÉÏ	È±ÑªÐÔÐÄÔà²¡	·ÇÊÊÒËÌåÎÂ	ÊýÁ¿	2015	77669.4636	105352.5423	57752.86146
ËÀÍö	È«Çò	ºÏ¼Æ	85ËêÒÔÉÏ	È±ÑªÐÔÐÄÔà²¡	·ÇÊÊÒËÌåÎÂ	ÊýÁ¿	2015	131908.8133	178543.8203	101231.5185
ËÀÍö	È«Çò	ÄÐ	85ËêÒÔÉÏ	È±ÑªÐÔÐÄÔà²¡	·ÇÊÊÒËÌåÎÂ	°Ù·Ö±È	2015	0.069251794	0.092456096	0.055972383
ËÀÍö	È«Çò	Å®	85ËêÒÔÉÏ	È±ÑªÐÔÐÄÔà²¡	·ÇÊÊÒËÌåÎÂ	°Ù·Ö±È	2015	0.067456627	0.088998469	0.057042473
ËÀÍö	È«Çò	ºÏ¼Æ	85ËêÒÔÉÏ	È±ÑªÐÔÐÄÔà²¡	·ÇÊÊÒËÌåÎÂ	°Ù·Ö±È	2015	0.06818498	0.090360825	0.056718942
ËÀÍö	È«Çò	ÄÐ	85ËêÒÔÉÏ	È±ÑªÐÔÐÄÔà²¡	·ÇÊÊÒËÌåÎÂ	ÂÊ	2015	278.9184034	380.6354223	220.3135108
ËÀÍö	È«Çò	Å®	85ËêÒÔÉÏ	È±ÑªÐÔÐÄÔà²¡	·ÇÊÊÒËÌåÎÂ	ÂÊ	2015	213.4183605	289.4852855	158.6919805
ËÀÍö	È«Çò	ºÏ¼Æ	85ËêÒÔÉÏ	È±ÑªÐÔÐÄÔà²¡	·ÇÊÊÒËÌåÎÂ	ÂÊ	2015	236.229048	319.7454031	181.2905797
ËÀÍö	È«Çò	ÄÐ	85ËêÒÔÉÏ	È±ÑªÐÔÐÄÔà²¡	·ÇÊÊÒËÌåÎÂ	ÊýÁ¿	2016	56323.27531	77866.01717	43531.48745
ËÀÍö	È«Çò	Å®	85ËêÒÔÉÏ	È±ÑªÐÔÐÄÔà²¡	·ÇÊÊÒËÌåÎÂ	ÊýÁ¿	2016	80806.16228	110439.835	59406.21743
ËÀÍö	È«Çò	ºÏ¼Æ	85ËêÒÔÉÏ	È±ÑªÐÔÐÄÔà²¡	·ÇÊÊÒËÌåÎÂ	ÊýÁ¿	2016	137129.4376	188177.1385	102054.9149
ËÀÍö	È«Çò	ÄÐ	85ËêÒÔÉÏ	È±ÑªÐÔÐÄÔà²¡	·ÇÊÊÒËÌåÎÂ	°Ù·Ö±È	2016	0.070215738	0.095270062	0.056063509
ËÀÍö	È«Çò	Å®	85ËêÒÔÉÏ	È±ÑªÐÔÐÄÔà²¡	·ÇÊÊÒËÌåÎÂ	°Ù·Ö±È	2016	0.068611054	0.091550717	0.056485193
ËÀÍö	È«Çò	ºÏ¼Æ	85ËêÒÔÉÏ	È±ÑªÐÔÐÄÔà²¡	·ÇÊÊÒËÌåÎÂ	°Ù·Ö±È	2016	0.069263285	0.093054605	0.056228184
ËÀÍö	È«Çò	ÄÐ	85ËêÒÔÉÏ	È±ÑªÐÔÐÄÔà²¡	·ÇÊÊÒËÌåÎÂ	ÂÊ	2016	276.6252329	382.4299105	213.7998507
ËÀÍö	È«Çò	Å®	85ËêÒÔÉÏ	È±ÑªÐÔÐÄÔà²¡	·ÇÊÊÒËÌåÎÂ	ÂÊ	2016	213.8421363	292.2634806	157.2101939
ËÀÍö	È«Çò	ºÏ¼Æ	85ËêÒÔÉÏ	È±ÑªÐÔÐÄÔà²¡	·ÇÊÊÒËÌåÎÂ	ÂÊ	2016	235.825766	323.6140876	175.5070166
ËÀÍö	È«Çò	ÄÐ	85ËêÒÔÉÏ	È±ÑªÐÔÐÄÔà²¡	·ÇÊÊÒËÌåÎÂ	ÊýÁ¿	2017	57806.32814	79257.26059	45013.97992
ËÀÍö	È«Çò	Å®	85ËêÒÔÉÏ	È±ÑªÐÔÐÄÔà²¡	·ÇÊÊÒËÌåÎÂ	ÊýÁ¿	2017	82697.28356	111960.3244	61338.00158
ËÀÍö	È«Çò	ºÏ¼Æ	85ËêÒÔÉÏ	È±ÑªÐÔÐÄÔà²¡	·ÇÊÊÒËÌåÎÂ	ÊýÁ¿	2017	140503.6117	191314.3235	107280.1384
ËÀÍö	È«Çò	ÄÐ	85ËêÒÔÉÏ	È±ÑªÐÔÐÄÔà²¡	·ÇÊÊÒËÌåÎÂ	°Ù·Ö±È	2017	0.070666445	0.095108193	0.056872947
ËÀÍö	È«Çò	Å®	85ËêÒÔÉÏ	È±ÑªÐÔÐÄÔà²¡	·ÇÊÊÒËÌåÎÂ	°Ù·Ö±È	2017	0.068951486	0.091294628	0.057593666
ËÀÍö	È«Çò	ºÏ¼Æ	85ËêÒÔÉÏ	È±ÑªÐÔÐÄÔà²¡	·ÇÊÊÒËÌåÎÂ	°Ù·Ö±È	2017	0.069649209	0.092833556	0.057410287
ËÀÍö	È«Çò	ÄÐ	85ËêÒÔÉÏ	È±ÑªÐÔÐÄÔà²¡	·ÇÊÊÒËÌåÎÂ	ÂÊ	2017	271.890572	372.784479	211.7220925
ËÀÍö	È«Çò	Å®	85ËêÒÔÉÏ	È±ÑªÐÔÐÄÔà²¡	·ÇÊÊÒËÌåÎÂ	ÂÊ	2017	211.5331038	286.3856453	156.8977516
ËÀÍö	È«Çò	ºÏ¼Æ	85ËêÒÔÉÏ	È±ÑªÐÔÐÄÔà²¡	·ÇÊÊÒËÌåÎÂ	ÂÊ	2017	232.7948069	316.9810402	177.7481646
ËÀÍö	È«Çò	ÄÐ	85ËêÒÔÉÏ	È±ÑªÐÔÐÄÔà²¡	·ÇÊÊÒËÌåÎÂ	ÊýÁ¿	2018	59279.49623	83150.2516	45712.85223
ËÀÍö	È«Çò	Å®	85ËêÒÔÉÏ	È±ÑªÐÔÐÄÔà²¡	·ÇÊÊÒËÌåÎÂ	ÊýÁ¿	2018	84074.62019	116785.8619	62297.43844
ËÀÍö	È«Çò	ºÏ¼Æ	85ËêÒÔÉÏ	È±ÑªÐÔÐÄÔà²¡	·ÇÊÊÒËÌåÎÂ	ÊýÁ¿	2018	143354.1164	198591.9781	106173.9269
ËÀÍö	È«Çò	ÄÐ	85ËêÒÔÉÏ	È±ÑªÐÔÐÄÔà²¡	·ÇÊÊÒËÌåÎÂ	°Ù·Ö±È	2018	0.070627371	0.096256205	0.056176808
ËÀÍö	È«Çò	Å®	85ËêÒÔÉÏ	È±ÑªÐÔÐÄÔà²¡	·ÇÊÊÒËÌåÎÂ	°Ù·Ö±È	2018	0.06890818	0.093043196	0.056465861
ËÀÍö	È«Çò	ºÏ¼Æ	85ËêÒÔÉÏ	È±ÑªÐÔÐÄÔà²¡	·ÇÊÊÒËÌåÎÂ	°Ù·Ö±È	2018	0.06961133	0.094335492	0.056216938
ËÀÍö	È«Çò	ÄÐ	85ËêÒÔÉÏ	È±ÑªÐÔÐÄÔà²¡	·ÇÊÊÒËÌåÎÂ	ÂÊ	2018	267.3448848	374.9997191	206.1606119
ËÀÍö	È«Çò	Å®	85ËêÒÔÉÏ	È±ÑªÐÔÐÄÔà²¡	·ÇÊÊÒËÌåÎÂ	ÂÊ	2018	207.799666	288.6490958	153.9749674
ËÀÍö	È«Çò	ºÏ¼Æ	85ËêÒÔÉÏ	È±ÑªÐÔÐÄÔà²¡	·ÇÊÊÒËÌåÎÂ	ÂÊ	2018	228.8799845	317.0730635	169.5178858
ËÀÍö	È«Çò	ÄÐ	85ËêÒÔÉÏ	È±ÑªÐÔÐÄÔà²¡	·ÇÊÊÒËÌåÎÂ	ÊýÁ¿	2019	61827.34605	85364.21715	47283.27223
ËÀÍö	È«Çò	Å®	85ËêÒÔÉÏ	È±ÑªÐÔÐÄÔà²¡	·ÇÊÊÒËÌåÎÂ	ÊýÁ¿	2019	84896.60933	119107.3086	61348.43731
ËÀÍö	È«Çò	ºÏ¼Æ	85ËêÒÔÉÏ	È±ÑªÐÔÐÄÔà²¡	·ÇÊÊÒËÌåÎÂ	ÊýÁ¿	2019	146723.9554	201559.9394	109934.8621
ËÀÍö	È«Çò	ÄÐ	85ËêÒÔÉÏ	È±ÑªÐÔÐÄÔà²¡	·ÇÊÊÒËÌåÎÂ	°Ù·Ö±È	2019	0.070954508	0.09580673	0.056732701
ËÀÍö	È«Çò	Å®	85ËêÒÔÉÏ	È±ÑªÐÔÐÄÔà²¡	·ÇÊÊÒËÌåÎÂ	°Ù·Ö±È	2019	0.06838283	0.091357115	0.056774547
ËÀÍö	È«Çò	ºÏ¼Æ	85ËêÒÔÉÏ	È±ÑªÐÔÐÄÔà²¡	·ÇÊÊÒËÌåÎÂ	°Ù·Ö±È	2019	0.06944664	0.09308839	0.056777009
ËÀÍö	È«Çò	ÄÐ	85ËêÒÔÉÏ	È±ÑªÐÔÐÄÔà²¡	·ÇÊÊÒËÌåÎÂ	ÂÊ	2019	267.1291738	368.8217958	204.2905325
ËÀÍö	È«Çò	Å®	85ËêÒÔÉÏ	È±ÑªÐÔÐÄÔà²¡	·ÇÊÊÒËÌåÎÂ	ÂÊ	2019	202.5930771	284.2318009	146.398882
ËÀÍö	È«Çò	ºÏ¼Æ	85ËêÒÔÉÏ	È±ÑªÐÔÐÄÔà²¡	·ÇÊÊÒËÌåÎÂ	ÂÊ	2019	225.5553036	309.8533787	169.0002913
ËÀÍö	È«Çò	ÄÐ	85ËêÒÔÉÏ	È±ÑªÐÔÐÄÔà²¡	·ÇÊÊÒËÌåÎÂ	ÊýÁ¿	2020	62905.72434	86731.0574	48528.30881
ËÀÍö	È«Çò	Å®	85ËêÒÔÉÏ	È±ÑªÐÔÐÄÔà²¡	·ÇÊÊÒËÌåÎÂ	ÊýÁ¿	2020	84827.48032	117112.43	62100.13658
ËÀÍö	È«Çò	ºÏ¼Æ	85ËêÒÔÉÏ	È±ÑªÐÔÐÄÔà²¡	·ÇÊÊÒËÌåÎÂ	ÊýÁ¿	2020	147733.2047	202883.2835	111509.7106
ËÀÍö	È«Çò	ÄÐ	85ËêÒÔÉÏ	È±ÑªÐÔÐÄÔà²¡	·ÇÊÊÒËÌåÎÂ	°Ù·Ö±È	2020	0.069551464	0.093231773	0.056483839
ËÀÍö	È«Çò	Å®	85ËêÒÔÉÏ	È±ÑªÐÔÐÄÔà²¡	·ÇÊÊÒËÌåÎÂ	°Ù·Ö±È	2020	0.067326915	0.088570589	0.056634235
ËÀÍö	È«Çò	ºÏ¼Æ	85ËêÒÔÉÏ	È±ÑªÐÔÐÄÔà²¡	·ÇÊÊÒËÌåÎÂ	°Ù·Ö±È	2020	0.06826098	0.090507479	0.056857441
ËÀÍö	È«Çò	ÄÐ	85ËêÒÔÉÏ	È±ÑªÐÔÐÄÔà²¡	·ÇÊÊÒËÌåÎÂ	ÂÊ	2020	262.2604963	361.5907836	202.3195582
ËÀÍö	È«Çò	Å®	85ËêÒÔÉÏ	È±ÑªÐÔÐÄÔà²¡	·ÇÊÊÒËÌåÎÂ	ÂÊ	2020	196.013566	270.6154296	143.4967675
ËÀÍö	È«Çò	ºÏ¼Æ	85ËêÒÔÉÏ	È±ÑªÐÔÐÄÔà²¡	·ÇÊÊÒËÌåÎÂ	ÂÊ	2020	219.6374512	301.6300052	165.7833706
ËÀÍö	È«Çò	ÄÐ	85ËêÒÔÉÏ	È±ÑªÐÔÐÄÔà²¡	·ÇÊÊÒËÌåÎÂ	ÊýÁ¿	2021	64791.82312	88651.47646	50382.13786
ËÀÍö	È«Çò	Å®	85ËêÒÔÉÏ	È±ÑªÐÔÐÄÔà²¡	·ÇÊÊÒËÌåÎÂ	ÊýÁ¿	2021	88541.0133	123435.4297	63797.98573
ËÀÍö	È«Çò	ºÏ¼Æ	85ËêÒÔÉÏ	È±ÑªÐÔÐÄÔà²¡	·ÇÊÊÒËÌåÎÂ	ÊýÁ¿	2021	153332.8364	211015.795	114846.1779
ËÀÍö	È«Çò	ÄÐ	85ËêÒÔÉÏ	È±ÑªÐÔÐÄÔà²¡	·ÇÊÊÒËÌåÎÂ	°Ù·Ö±È	2021	0.070270661	0.094232691	0.056661488
ËÀÍö	È«Çò	Å®	85ËêÒÔÉÏ	È±ÑªÐÔÐÄÔà²¡	·ÇÊÊÒËÌåÎÂ	°Ù·Ö±È	2021	0.069219612	0.092113611	0.057325584
ËÀÍö	È«Çò	ºÏ¼Æ	85ËêÒÔÉÏ	È±ÑªÐÔÐÄÔà²¡	·ÇÊÊÒËÌåÎÂ	°Ù·Ö±È	2021	0.069663495	0.092934707	0.056820648
ËÀÍö	È«Çò	ÄÐ	85ËêÒÔÉÏ	È±ÑªÐÔÐÄÔà²¡	·ÇÊÊÒËÌåÎÂ	ÂÊ	2021	263.4542153	360.4714922	204.8620637
ËÀÍö	È«Çò	Å®	85ËêÒÔÉÏ	È±ÑªÐÔÐÄÔà²¡	·ÇÊÊÒËÌåÎÂ	ÂÊ	2021	199.1105287	277.5808944	143.4685486
ËÀÍö	È«Çò	ºÏ¼Æ	85ËêÒÔÉÏ	È±ÑªÐÔÐÄÔà²¡	·ÇÊÊÒËÌåÎÂ	ÂÊ	2021	222.0236972	305.5477748	166.2955804
ËÀÍö	È«Çò	ÄÐ	65-74Ëê	È±ÑªÐÔÐÄÔà²¡	·ÇÊÊÒËÌåÎÂ	ÊýÁ¿	1990	47238.75804	62478.94942	38249.11939
ËÀÍö	È«Çò	Å®	65-74Ëê	È±ÑªÐÔÐÄÔà²¡	·ÇÊÊÒËÌåÎÂ	ÊýÁ¿	1990	35722.0159	46647.08871	29049.17064
ËÀÍö	È«Çò	ºÏ¼Æ	65-74Ëê	È±ÑªÐÔÐÄÔà²¡	·ÇÊÊÒËÌåÎÂ	ÊýÁ¿	1990	82960.77394	109270.268	67022.85855
ËÀÍö	È«Çò	ÄÐ	65-74Ëê	È±ÑªÐÔÐÄÔà²¡	·ÇÊÊÒËÌåÎÂ	°Ù·Ö±È	1990	0.066365265	0.086918482	0.054174779
ËÀÍö	È«Çò	Å®	65-74Ëê	È±ÑªÐÔÐÄÔà²¡	·ÇÊÊÒËÌåÎÂ	°Ù·Ö±È	1990	0.066093493	0.085983161	0.053853972
ËÀÍö	È«Çò	ºÏ¼Æ	65-74Ëê	È±ÑªÐÔÐÄÔà²¡	·ÇÊÊÒËÌåÎÂ	°Ù·Ö±È	1990	0.06624828	0.086368253	0.054007817
ËÀÍö	È«Çò	ÄÐ	65-74Ëê	È±ÑªÐÔÐÄÔà²¡	·ÇÊÊÒËÌåÎÂ	ÂÊ	1990	49.75133532	65.80213562	40.28354774
ËÀÍö	È«Çò	Å®	65-74Ëê	È±ÑªÐÔÐÄÔà²¡	·ÇÊÊÒËÌåÎÂ	ÂÊ	1990	31.5228888	41.16371804	25.63443727
ËÀÍö	È«Çò	ºÏ¼Æ	65-74Ëê	È±ÑªÐÔÐÄÔà²¡	·ÇÊÊÒËÌåÎÂ	ÂÊ	1990	39.83316379	52.46552408	32.18066051
ËÀÍö	È«Çò	ÄÐ	65-74Ëê	È±ÑªÐÔÐÄÔà²¡	·ÇÊÊÒËÌåÎÂ	ÊýÁ¿	1991	51592.18802	69026.75195	40810.39308
ËÀÍö	È«Çò	Å®	65-74Ëê	È±ÑªÐÔÐÄÔà²¡	·ÇÊÊÒËÌåÎÂ	ÊýÁ¿	1991	38662.93984	50857.88265	30253.21894
ËÀÍö	È«Çò	ºÏ¼Æ	65-74Ëê	È±ÑªÐÔÐÄÔà²¡	·ÇÊÊÒËÌåÎÂ	ÊýÁ¿	1991	90255.12786	119793.626	71052.20647
ËÀÍö	È«Çò	ÄÐ	65-74Ëê	È±ÑªÐÔÐÄÔà²¡	·ÇÊÊÒËÌåÎÂ	°Ù·Ö±È	1991	0.070480529	0.093668536	0.056275907
ËÀÍö	È«Çò	Å®	65-74Ëê	È±ÑªÐÔÐÄÔà²¡	·ÇÊÊÒËÌåÎÂ	°Ù·Ö±È	1991	0.070136933	0.092767325	0.055513135
ËÀÍö	È«Çò	ºÏ¼Æ	65-74Ëê	È±ÑªÐÔÐÄÔà²¡	·ÇÊÊÒËÌåÎÂ	°Ù·Ö±È	1991	0.070332662	0.09338034	0.055829557
ËÀÍö	È«Çò	ÄÐ	65-74Ëê	È±ÑªÐÔÐÄÔà²¡	·ÇÊÊÒËÌåÎÂ	ÂÊ	1991	52.46396997	70.19313544	41.49998903
ËÀÍö	È«Çò	Å®	65-74Ëê	È±ÑªÐÔÐÄÔà²¡	·ÇÊÊÒËÌåÎÂ	ÂÊ	1991	33.09602981	43.53507538	25.89718837
ËÀÍö	È«Çò	ºÏ¼Æ	65-74Ëê	È±ÑªÐÔÐÄÔà²¡	·ÇÊÊÒËÌåÎÂ	ÂÊ	1991	41.94814626	55.67684257	33.02314693
ËÀÍö	È«Çò	ÄÐ	65-74Ëê	È±ÑªÐÔÐÄÔà²¡	·ÇÊÊÒËÌåÎÂ	ÊýÁ¿	1992	54991.26413	72512.21491	44288.48684
ËÀÍö	È«Çò	Å®	65-74Ëê	È±ÑªÐÔÐÄÔà²¡	·ÇÊÊÒËÌåÎÂ	ÊýÁ¿	1992	40956.55935	53130.12703	32738.62967
ËÀÍö	È«Çò	ºÏ¼Æ	65-74Ëê	È±ÑªÐÔÐÄÔà²¡	·ÇÊÊÒËÌåÎÂ	ÊýÁ¿	1992	95947.82348	125334.8356	77126.95726
ËÀÍö	È«Çò	ÄÐ	65-74Ëê	È±ÑªÐÔÐÄÔà²¡	·ÇÊÊÒËÌåÎÂ	°Ù·Ö±È	1992	0.071942637	0.094070013	0.058373418
ËÀÍö	È«Çò	Å®	65-74Ëê	È±ÑªÐÔÐÄÔà²¡	·ÇÊÊÒËÌåÎÂ	°Ù·Ö±È	1992	0.07171347	0.093400855	0.058050226
ËÀÍö	È«Çò	ºÏ¼Æ	65-74Ëê	È±ÑªÐÔÐÄÔà²¡	·ÇÊÊÒËÌåÎÂ	°Ù·Ö±È	1992	0.071844752	0.093756684	0.058223404
ËÀÍö	È«Çò	ÄÐ	65-74Ëê	È±ÑªÐÔÐÄÔà²¡	·ÇÊÊÒËÌåÎÂ	ÂÊ	1992	53.87657769	71.04237449	43.39074833
ËÀÍö	È«Çò	Å®	65-74Ëê	È±ÑªÐÔÐÄÔà²¡	·ÇÊÊÒËÌåÎÂ	ÂÊ	1992	33.95444892	44.04677084	27.14149201
ËÀÍö	È«Çò	ºÏ¼Æ	65-74Ëê	È±ÑªÐÔÐÄÔà²¡	·ÇÊÊÒËÌåÎÂ	ÂÊ	1992	43.08562493	56.28194078	34.63406497
ËÀÍö	È«Çò	ÄÐ	65-74Ëê	È±ÑªÐÔÐÄÔà²¡	·ÇÊÊÒËÌåÎÂ	ÊýÁ¿	1993	58342.03093	77963.64399	47083.86138
ËÀÍö	È«Çò	Å®	65-74Ëê	È±ÑªÐÔÐÄÔà²¡	·ÇÊÊÒËÌåÎÂ	ÊýÁ¿	1993	43274.68056	56709.72723	34593.47868
ËÀÍö	È«Çò	ºÏ¼Æ	65-74Ëê	È±ÑªÐÔÐÄÔà²¡	·ÇÊÊÒËÌåÎÂ	ÊýÁ¿	1993	101616.7115	134617.9445	81476.70023
ËÀÍö	È«Çò	ÄÐ	65-74Ëê	È±ÑªÐÔÐÄÔà²¡	·ÇÊÊÒËÌåÎÂ	°Ù·Ö±È	1993	0.071638293	0.094509315	0.057978723
ËÀÍö	È«Çò	Å®	65-74Ëê	È±ÑªÐÔÐÄÔà²¡	·ÇÊÊÒËÌåÎÂ	°Ù·Ö±È	1993	0.071370098	0.093460767	0.057425328
ËÀÍö	È«Çò	ºÏ¼Æ	65-74Ëê	È±ÑªÐÔÐÄÔà²¡	·ÇÊÊÒËÌåÎÂ	°Ù·Ö±È	1993	0.071523689	0.094082378	0.057704013
ËÀÍö	È«Çò	ÄÐ	65-74Ëê	È±ÑªÐÔÐÄÔà²¡	·ÇÊÊÒËÌåÎÂ	ÂÊ	1993	55.04758302	73.56120616	44.42513788
ËÀÍö	È«Çò	Å®	65-74Ëê	È±ÑªÐÔÐÄÔà²¡	·ÇÊÊÒËÌåÎÂ	ÂÊ	1993	34.74561505	45.53273014	27.77540303
ËÀÍö	È«Çò	ºÏ¼Æ	65-74Ëê	È±ÑªÐÔÐÄÔà²¡	·ÇÊÊÒËÌåÎÂ	ÂÊ	1993	44.07924115	58.39449782	35.34291816
ËÀÍö	È«Çò	ÄÐ	65-74Ëê	È±ÑªÐÔÐÄÔà²¡	·ÇÊÊÒËÌåÎÂ	ÊýÁ¿	1994	58421.0058	78414.06478	46636.85862
ËÀÍö	È«Çò	Å®	65-74Ëê	È±ÑªÐÔÐÄÔà²¡	·ÇÊÊÒËÌåÎÂ	ÊýÁ¿	1994	43071.62938	57572.72588	34113.94478
ËÀÍö	È«Çò	ºÏ¼Æ	65-74Ëê	È±ÑªÐÔÐÄÔà²¡	·ÇÊÊÒËÌåÎÂ	ÊýÁ¿	1994	101492.6352	136636.9624	80699.47074
ËÀÍö	È«Çò	ÄÐ	65-74Ëê	È±ÑªÐÔÐÄÔà²¡	·ÇÊÊÒËÌåÎÂ	°Ù·Ö±È	1994	0.068531825	0.091716011	0.054789042
ËÀÍö	È«Çò	Å®	65-74Ëê	È±ÑªÐÔÐÄÔà²¡	·ÇÊÊÒËÌåÎÂ	°Ù·Ö±È	1994	0.068393662	0.090915583	0.054421889
ËÀÍö	È«Çò	ºÏ¼Æ	65-74Ëê	È±ÑªÐÔÐÄÔà²¡	·ÇÊÊÒËÌåÎÂ	°Ù·Ö±È	1994	0.068473059	0.091374201	0.054570135
ËÀÍö	È«Çò	ÄÐ	65-74Ëê	È±ÑªÐÔÐÄÔà²¡	·ÇÊÊÒËÌåÎÂ	ÂÊ	1994	53.19421329	71.39853945	42.46436655
ËÀÍö	È«Çò	Å®	65-74Ëê	È±ÑªÐÔÐÄÔà²¡	·ÇÊÊÒËÌåÎÂ	ÂÊ	1994	33.59036217	44.89936279	26.60451384
ËÀÍö	È«Çò	ºÏ¼Æ	65-74Ëê	È±ÑªÐÔÐÄÔà²¡	·ÇÊÊÒËÌåÎÂ	ÂÊ	1994	42.63464559	57.39794278	33.89993105
ËÀÍö	È«Çò	ÄÐ	65-74Ëê	È±ÑªÐÔÐÄÔà²¡	·ÇÊÊÒËÌåÎÂ	ÊýÁ¿	1995	61349.56232	81891.2858	48750.48333
ËÀÍö	È«Çò	Å®	65-74Ëê	È±ÑªÐÔÐÄÔà²¡	·ÇÊÊÒËÌåÎÂ	ÊýÁ¿	1995	44420.78222	59101.97137	35276.16003
ËÀÍö	È«Çò	ºÏ¼Æ	65-74Ëê	È±ÑªÐÔÐÄÔà²¡	·ÇÊÊÒËÌåÎÂ	ÊýÁ¿	1995	105770.3445	141143.942	83895.39326
ËÀÍö	È«Çò	ÄÐ	65-74Ëê	È±ÑªÐÔÐÄÔà²¡	·ÇÊÊÒËÌåÎÂ	°Ù·Ö±È	1995	0.070035135	0.093490706	0.05594067
ËÀÍö	È«Çò	Å®	65-74Ëê	È±ÑªÐÔÐÄÔà²¡	·ÇÊÊÒËÌåÎÂ	°Ù·Ö±È	1995	0.069456921	0.091992831	0.055463253
ËÀÍö	È«Çò	ºÏ¼Æ	65-74Ëê	È±ÑªÐÔÐÄÔà²¡	·ÇÊÊÒËÌåÎÂ	°Ù·Ö±È	1995	0.069791125	0.092855619	0.055697634
ËÀÍö	È«Çò	ÄÐ	65-74Ëê	È±ÑªÐÔÐÄÔà²¡	·ÇÊÊÒËÌåÎÂ	ÂÊ	1995	54.1459798	72.27572192	43.0262676
ËÀÍö	È«Çò	Å®	65-74Ëê	È±ÑªÐÔÐÄÔà²¡	·ÇÊÊÒËÌåÎÂ	ÂÊ	1995	33.80629571	44.97936824	26.84680994
ËÀÍö	È«Çò	ºÏ¼Æ	65-74Ëê	È±ÑªÐÔÐÄÔà²¡	·ÇÊÊÒËÌåÎÂ	ÂÊ	1995	43.22415085	57.67993921	34.28472461
ËÀÍö	È«Çò	ÄÐ	65-74Ëê	È±ÑªÐÔÐÄÔà²¡	·ÇÊÊÒËÌåÎÂ	ÊýÁ¿	1996	63970.8192	85268.82626	50616.62428
ËÀÍö	È«Çò	Å®	65-74Ëê	È±ÑªÐÔÐÄÔà²¡	·ÇÊÊÒËÌåÎÂ	ÊýÁ¿	1996	46200.65022	61008.47018	36455.25219
ËÀÍö	È«Çò	ºÏ¼Æ	65-74Ëê	È±ÑªÐÔÐÄÔà²¡	·ÇÊÊÒËÌåÎÂ	ÊýÁ¿	1996	110171.4694	146034.3264	87302.74686
ËÀÍö	È«Çò	ÄÐ	65-74Ëê	È±ÑªÐÔÐÄÔà²¡	·ÇÊÊÒËÌåÎÂ	°Ù·Ö±È	1996	0.072282228	0.096060373	0.057556922
ËÀÍö	È«Çò	Å®	65-74Ëê	È±ÑªÐÔÐÄÔà²¡	·ÇÊÊÒËÌåÎÂ	°Ù·Ö±È	1996	0.071754714	0.094961367	0.057009612
ËÀÍö	È«Çò	ºÏ¼Æ	65-74Ëê	È±ÑªÐÔÐÄÔà²¡	·ÇÊÊÒËÌåÎÂ	°Ù·Ö±È	1996	0.072059635	0.095596854	0.057245735
ËÀÍö	È«Çò	ÄÐ	65-74Ëê	È±ÑªÐÔÐÄÔà²¡	·ÇÊÊÒËÌåÎÂ	ÂÊ	1996	54.8941334	73.17021076	43.43473728
ËÀÍö	È«Çò	Å®	65-74Ëê	È±ÑªÐÔÐÄÔà²¡	·ÇÊÊÒËÌåÎÂ	ÂÊ	1996	34.40126961	45.42725743	27.14479024
ËÀÍö	È«Çò	ºÏ¼Æ	65-74Ëê	È±ÑªÐÔÐÄÔà²¡	·ÇÊÊÒËÌåÎÂ	ÂÊ	1996	43.92203726	58.21947513	34.80496829
ËÀÍö	È«Çò	ÄÐ	65-74Ëê	È±ÑªÐÔÐÄÔà²¡	·ÇÊÊÒËÌåÎÂ	ÊýÁ¿	1997	62288.43248	82806.68589	49833.12359
ËÀÍö	È«Çò	Å®	65-74Ëê	È±ÑªÐÔÐÄÔà²¡	·ÇÊÊÒËÌåÎÂ	ÊýÁ¿	1997	45208.00616	59826.06847	36049.38632
ËÀÍö	È«Çò	ºÏ¼Æ	65-74Ëê	È±ÑªÐÔÐÄÔà²¡	·ÇÊÊÒËÌåÎÂ	ÊýÁ¿	1997	107496.4386	142354.1201	85684.17449
ËÀÍö	È«Çò	ÄÐ	65-74Ëê	È±ÑªÐÔÐÄÔà²¡	·ÇÊÊÒËÌåÎÂ	°Ù·Ö±È	1997	0.069848164	0.092482757	0.056104978
ËÀÍö	È«Çò	Å®	65-74Ëê	È±ÑªÐÔÐÄÔà²¡	·ÇÊÊÒËÌåÎÂ	°Ù·Ö±È	1997	0.069575634	0.09185385	0.055746958
ËÀÍö	È«Çò	ºÏ¼Æ	65-74Ëê	È±ÑªÐÔÐÄÔà²¡	·ÇÊÊÒËÌåÎÂ	°Ù·Ö±È	1997	0.069732927	0.092159182	0.055946177
ËÀÍö	È«Çò	ÄÐ	65-74Ëê	È±ÑªÐÔÐÄÔà²¡	·ÇÊÊÒËÌåÎÂ	ÂÊ	1997	52.14377233	69.32030242	41.71700824
ËÀÍö	È«Çò	Å®	65-74Ëê	È±ÑªÐÔÐÄÔà²¡	·ÇÊÊÒËÌåÎÂ	ÂÊ	1997	33.0313827	43.71211941	26.33960612
ËÀÍö	È«Çò	ºÏ¼Æ	65-74Ëê	È±ÑªÐÔÐÄÔà²¡	·ÇÊÊÒËÌåÎÂ	ÂÊ	1997	41.93854142	55.53787863	33.42872886
ËÀÍö	È«Çò	ÄÐ	65-74Ëê	È±ÑªÐÔÐÄÔà²¡	·ÇÊÊÒËÌåÎÂ	ÊýÁ¿	1998	62248.4856	84840.2962	48284.53286
ËÀÍö	È«Çò	Å®	65-74Ëê	È±ÑªÐÔÐÄÔà²¡	·ÇÊÊÒËÌåÎÂ	ÊýÁ¿	1998	45014.48607	60839.65367	34527.20398
ËÀÍö	È«Çò	ºÏ¼Æ	65-74Ëê	È±ÑªÐÔÐÄÔà²¡	·ÇÊÊÒËÌåÎÂ	ÊýÁ¿	1998	107262.9717	145947.3093	82547.15978
ËÀÍö	È«Çò	ÄÐ	65-74Ëê	È±ÑªÐÔÐÄÔà²¡	·ÇÊÊÒËÌåÎÂ	°Ù·Ö±È	1998	0.069042436	0.093665854	0.05362575
ËÀÍö	È«Çò	Å®	65-74Ëê	È±ÑªÐÔÐÄÔà²¡	·ÇÊÊÒËÌåÎÂ	°Ù·Ö±È	1998	0.068749417	0.093253721	0.053262961
ËÀÍö	È«Çò	ºÏ¼Æ	65-74Ëê	È±ÑªÐÔÐÄÔà²¡	·ÇÊÊÒËÌåÎÂ	°Ù·Ö±È	1998	0.068919133	0.093492964	0.053469207
ËÀÍö	È«Çò	ÄÐ	65-74Ëê	È±ÑªÐÔÐÄÔà²¡	·ÇÊÊÒËÌåÎÂ	ÂÊ	1998	50.92454942	69.40656974	39.5008498
ËÀÍö	È«Çò	Å®	65-74Ëê	È±ÑªÐÔÐÄÔà²¡	·ÇÊÊÒËÌåÎÂ	ÂÊ	1998	32.30836071	43.6665982	24.78129726
ËÀÍö	È«Çò	ºÏ¼Æ	65-74Ëê	È±ÑªÐÔÐÄÔà²¡	·ÇÊÊÒËÌåÎÂ	ÂÊ	1998	41.00825136	55.79785691	31.55902382
ËÀÍö	È«Çò	ÄÐ	65-74Ëê	È±ÑªÐÔÐÄÔà²¡	·ÇÊÊÒËÌåÎÂ	ÊýÁ¿	1999	61606.0898	83442.14511	48642.62314
ËÀÍö	È«Çò	Å®	65-74Ëê	È±ÑªÐÔÐÄÔà²¡	·ÇÊÊÒËÌåÎÂ	ÊýÁ¿	1999	44654.20238	59935.44407	35285.55419
ËÀÍö	È«Çò	ºÏ¼Æ	65-74Ëê	È±ÑªÐÔÐÄÔà²¡	·ÇÊÊÒËÌåÎÂ	ÊýÁ¿	1999	106260.2922	143006.2474	84043.4118
ËÀÍö	È«Çò	ÄÐ	65-74Ëê	È±ÑªÐÔÐÄÔà²¡	·ÇÊÊÒËÌåÎÂ	°Ù·Ö±È	1999	0.067432783	0.090322065	0.053504274
ËÀÍö	È«Çò	Å®	65-74Ëê	È±ÑªÐÔÐÄÔà²¡	·ÇÊÊÒËÌåÎÂ	°Ù·Ö±È	1999	0.067347131	0.090567195	0.053177546
ËÀÍö	È«Çò	ºÏ¼Æ	65-74Ëê	È±ÑªÐÔÐÄÔà²¡	·ÇÊÊÒËÌåÎÂ	°Ù·Ö±È	1999	0.067396513	0.090426329	0.053323274
ËÀÍö	È«Çò	ÄÐ	65-74Ëê	È±ÑªÐÔÐÄÔà²¡	·ÇÊÊÒËÌåÎÂ	ÂÊ	1999	49.30980831	66.7874912	38.93378772
ËÀÍö	È«Çò	Å®	65-74Ëê	È±ÑªÐÔÐÄÔà²¡	·ÇÊÊÒËÌåÎÂ	ÂÊ	1999	31.51303786	42.29720424	24.90146382
ËÀÍö	È«Çò	ºÏ¼Æ	65-74Ëê	È±ÑªÐÔÐÄÔà²¡	·ÇÊÊÒËÌåÎÂ	ÂÊ	1999	39.85196705	53.63320712	31.51972585
ËÀÍö	È«Çò	ÄÐ	65-74Ëê	È±ÑªÐÔÐÄÔà²¡	·ÇÊÊÒËÌåÎÂ	ÊýÁ¿	2000	63250.06838	84344.04766	50167.102
ËÀÍö	È«Çò	Å®	65-74Ëê	È±ÑªÐÔÐÄÔà²¡	·ÇÊÊÒËÌåÎÂ	ÊýÁ¿	2000	45120.30975	60652.48347	35522.77089
ËÀÍö	È«Çò	ºÏ¼Æ	65-74Ëê	È±ÑªÐÔÐÄÔà²¡	·ÇÊÊÒËÌåÎÂ	ÊýÁ¿	2000	108370.3781	144768.0017	85592.79805
ËÀÍö	È«Çò	ÄÐ	65-74Ëê	È±ÑªÐÔÐÄÔà²¡	·ÇÊÊÒËÌåÎÂ	°Ù·Ö±È	2000	0.06842473	0.091299927	0.054422183
ËÀÍö	È«Çò	Å®	65-74Ëê	È±ÑªÐÔÐÄÔà²¡	·ÇÊÊÒËÌåÎÂ	°Ù·Ö±È	2000	0.068271841	0.091383338	0.053984048
ËÀÍö	È«Çò	ºÏ¼Æ	65-74Ëê	È±ÑªÐÔÐÄÔà²¡	·ÇÊÊÒËÌåÎÂ	°Ù·Ö±È	2000	0.068360985	0.091335413	0.054147226
ËÀÍö	È«Çò	ÄÐ	65-74Ëê	È±ÑªÐÔÐÄÔà²¡	·ÇÊÊÒËÌåÎÂ	ÂÊ	2000	49.58878705	66.1267114	39.33158969
ËÀÍö	È«Çò	Å®	65-74Ëê	È±ÑªÐÔÐÄÔà²¡	·ÇÊÊÒËÌåÎÂ	ÂÊ	2000	31.30637539	42.08325311	24.64719782
ËÀÍö	È«Çò	ºÏ¼Æ	65-74Ëê	È±ÑªÐÔÐÄÔà²¡	·ÇÊÊÒËÌåÎÂ	ÂÊ	2000	39.88984207	53.28737264	31.50568684
ËÀÍö	È«Çò	ÄÐ	65-74Ëê	È±ÑªÐÔÐÄÔà²¡	·ÇÊÊÒËÌåÎÂ	ÊýÁ¿	2001	63064.78201	84375.78822	49904.08741
ËÀÍö	È«Çò	Å®	65-74Ëê	È±ÑªÐÔÐÄÔà²¡	·ÇÊÊÒËÌåÎÂ	ÊýÁ¿	2001	44768.145	60541.97088	34740.22443
ËÀÍö	È«Çò	ºÏ¼Æ	65-74Ëê	È±ÑªÐÔÐÄÔà²¡	·ÇÊÊÒËÌåÎÂ	ÊýÁ¿	2001	107832.927	145388.608	84652.01182
ËÀÍö	È«Çò	ÄÐ	65-74Ëê	È±ÑªÐÔÐÄÔà²¡	·ÇÊÊÒËÌåÎÂ	°Ù·Ö±È	2001	0.06734584	0.090343701	0.053243339
ËÀÍö	È«Çò	Å®	65-74Ëê	È±ÑªÐÔÐÄÔà²¡	·ÇÊÊÒËÌåÎÂ	°Ù·Ö±È	2001	0.067095813	0.090189203	0.052694436
ËÀÍö	È«Çò	ºÏ¼Æ	65-74Ëê	È±ÑªÐÔÐÄÔà²¡	·ÇÊÊÒËÌåÎÂ	°Ù·Ö±È	2001	0.067241557	0.090280234	0.052941706
ËÀÍö	È«Çò	ÄÐ	65-74Ëê	È±ÑªÐÔÐÄÔà²¡	·ÇÊÊÒËÌåÎÂ	ÂÊ	2001	48.41698928	64.77817735	38.31307408
ËÀÍö	È«Çò	Å®	65-74Ëê	È±ÑªÐÔÐÄÔà²¡	·ÇÊÊÒËÌåÎÂ	ÂÊ	2001	30.48175164	41.22184021	23.65393726
ËÀÍö	È«Çò	ºÏ¼Æ	65-74Ëê	È±ÑªÐÔÐÄÔà²¡	·ÇÊÊÒËÌåÎÂ	ÂÊ	2001	38.91170374	52.46373809	30.54682921
ËÀÍö	È«Çò	ÄÐ	65-74Ëê	È±ÑªÐÔÐÄÔà²¡	·ÇÊÊÒËÌåÎÂ	ÊýÁ¿	2002	64599.54026	86902.7518	51041.99421
ËÀÍö	È«Çò	Å®	65-74Ëê	È±ÑªÐÔÐÄÔà²¡	·ÇÊÊÒËÌåÎÂ	ÊýÁ¿	2002	45769.57687	62307.0357	35493.24749
ËÀÍö	È«Çò	ºÏ¼Æ	65-74Ëê	È±ÑªÐÔÐÄÔà²¡	·ÇÊÊÒËÌåÎÂ	ÊýÁ¿	2002	110369.1171	148730.0748	86261.57883
ËÀÍö	È«Çò	ÄÐ	65-74Ëê	È±ÑªÐÔÐÄÔà²¡	·ÇÊÊÒËÌåÎÂ	°Ù·Ö±È	2002	0.0678865	0.091404662	0.053356344
ËÀÍö	È«Çò	Å®	65-74Ëê	È±ÑªÐÔÐÄÔà²¡	·ÇÊÊÒËÌåÎÂ	°Ù·Ö±È	2002	0.06749227	0.090953039	0.052913478
ËÀÍö	È«Çò	ºÏ¼Æ	65-74Ëê	È±ÑªÐÔÐÄÔà²¡	·ÇÊÊÒËÌåÎÂ	°Ù·Ö±È	2002	0.067722503	0.091217416	0.053095939
ËÀÍö	È«Çò	ÄÐ	65-74Ëê	È±ÑªÐÔÐÄÔà²¡	·ÇÊÊÒËÌåÎÂ	ÂÊ	2002	48.61947246	65.4055111	38.41567327
ËÀÍö	È«Çò	Å®	65-74Ëê	È±ÑªÐÔÐÄÔà²¡	·ÇÊÊÒËÌåÎÂ	ÂÊ	2002	30.5725949	41.61908176	23.70833972
ËÀÍö	È«Çò	ºÏ¼Æ	65-74Ëê	È±ÑªÐÔÐÄÔà²¡	·ÇÊÊÒËÌåÎÂ	ÂÊ	2002	39.05827729	52.63374987	30.52691507
ËÀÍö	È«Çò	ÄÐ	65-74Ëê	È±ÑªÐÔÐÄÔà²¡	·ÇÊÊÒËÌåÎÂ	ÊýÁ¿	2003	67706.15649	90473.99377	52916.20983
ËÀÍö	È«Çò	Å®	65-74Ëê	È±ÑªÐÔÐÄÔà²¡	·ÇÊÊÒËÌåÎÂ	ÊýÁ¿	2003	47643.84594	64665.78608	36857.20236
ËÀÍö	È«Çò	ºÏ¼Æ	65-74Ëê	È±ÑªÐÔÐÄÔà²¡	·ÇÊÊÒËÌåÎÂ	ÊýÁ¿	2003	115350.0024	155571.9802	89417.82217
ËÀÍö	È«Çò	ÄÐ	65-74Ëê	È±ÑªÐÔÐÄÔà²¡	·ÇÊÊÒËÌåÎÂ	°Ù·Ö±È	2003	0.070077353	0.094499582	0.054544965
ËÀÍö	È«Çò	Å®	65-74Ëê	È±ÑªÐÔÐÄÔà²¡	·ÇÊÊÒËÌåÎÂ	°Ù·Ö±È	2003	0.06963763	0.094312029	0.054217484
ËÀÍö	È«Çò	ºÏ¼Æ	65-74Ëê	È±ÑªÐÔÐÄÔà²¡	·ÇÊÊÒËÌåÎÂ	°Ù·Ö±È	2003	0.069895192	0.094411723	0.054395509
ËÀÍö	È«Çò	ÄÐ	65-74Ëê	È±ÑªÐÔÐÄÔà²¡	·ÇÊÊÒËÌåÎÂ	ÂÊ	2003	50.04155174	66.86923724	39.11031713
ËÀÍö	È«Çò	Å®	65-74Ëê	È±ÑªÐÔÐÄÔà²¡	·ÇÊÊÒËÌåÎÂ	ÂÊ	2003	31.24759112	42.41156445	24.17308608
ËÀÍö	È«Çò	ºÏ¼Æ	65-74Ëê	È±ÑªÐÔÐÄÔà²¡	·ÇÊÊÒËÌåÎÂ	ÂÊ	2003	40.08382635	54.0608592	31.07246104
ËÀÍö	È«Çò	ÄÐ	65-74Ëê	È±ÑªÐÔÐÄÔà²¡	·ÇÊÊÒËÌåÎÂ	ÊýÁ¿	2004	64764.9409	86804.00327	51126.65679
ËÀÍö	È«Çò	Å®	65-74Ëê	È±ÑªÐÔÐÄÔà²¡	·ÇÊÊÒËÌåÎÂ	ÊýÁ¿	2004	44969.62812	60999.73923	35468.59941
ËÀÍö	È«Çò	ºÏ¼Æ	65-74Ëê	È±ÑªÐÔÐÄÔà²¡	·ÇÊÊÒËÌåÎÂ	ÊýÁ¿	2004	109734.569	147992.626	86495.67015
ËÀÍö	È«Çò	ÄÐ	65-74Ëê	È±ÑªÐÔÐÄÔà²¡	·ÇÊÊÒËÌåÎÂ	°Ù·Ö±È	2004	0.067268398	0.089996587	0.053442027
ËÀÍö	È«Çò	Å®	65-74Ëê	È±ÑªÐÔÐÄÔà²¡	·ÇÊÊÒËÌåÎÂ	°Ù·Ö±È	2004	0.066672031	0.0892829	0.052946936
ËÀÍö	È«Çò	ºÏ¼Æ	65-74Ëê	È±ÑªÐÔÐÄÔà²¡	·ÇÊÊÒËÌåÎÂ	°Ù·Ö±È	2004	0.067022934	0.08969561	0.053244129
ËÀÍö	È«Çò	ÄÐ	65-74Ëê	È±ÑªÐÔÐÄÔà²¡	·ÇÊÊÒËÌåÎÂ	ÂÊ	2004	47.05198674	63.06345307	37.14371918
ËÀÍö	È«Çò	Å®	65-74Ëê	È±ÑªÐÔÐÄÔà²¡	·ÇÊÊÒËÌåÎÂ	ÂÊ	2004	29.00589428	39.34548852	22.87762847
ËÀÍö	È«Çò	ºÏ¼Æ	65-74Ëê	È±ÑªÐÔÐÄÔà²¡	·ÇÊÊÒËÌåÎÂ	ÂÊ	2004	37.49280558	50.56436458	29.55281434
ËÀÍö	È«Çò	ÄÐ	65-74Ëê	È±ÑªÐÔÐÄÔà²¡	·ÇÊÊÒËÌåÎÂ	ÊýÁ¿	2005	67341.50731	92168.76573	52228.24808
ËÀÍö	È«Çò	Å®	65-74Ëê	È±ÑªÐÔÐÄÔà²¡	·ÇÊÊÒËÌåÎÂ	ÊýÁ¿	2005	46977.03303	64535.73541	35972.0339
ËÀÍö	È«Çò	ºÏ¼Æ	65-74Ëê	È±ÑªÐÔÐÄÔà²¡	·ÇÊÊÒËÌåÎÂ	ÊýÁ¿	2005	114318.5403	156753.9015	87879.06238
ËÀÍö	È«Çò	ÄÐ	65-74Ëê	È±ÑªÐÔÐÄÔà²¡	·ÇÊÊÒËÌåÎÂ	°Ù·Ö±È	2005	0.06967822	0.094829834	0.053963397
ËÀÍö	È«Çò	Å®	65-74Ëê	È±ÑªÐÔÐÄÔà²¡	·ÇÊÊÒËÌåÎÂ	°Ù·Ö±È	2005	0.069186081	0.09404634	0.053122418
ËÀÍö	È«Çò	ºÏ¼Æ	65-74Ëê	È±ÑªÐÔÐÄÔà²¡	·ÇÊÊÒËÌåÎÂ	°Ù·Ö±È	2005	0.069475337	0.094504157	0.053653985
ËÀÍö	È«Çò	ÄÐ	65-74Ëê	È±ÑªÐÔÐÄÔà²¡	·ÇÊÊÒËÌåÎÂ	ÂÊ	2005	48.08496446	65.81278028	37.29339531
ËÀÍö	È«Çò	Å®	65-74Ëê	È±ÑªÐÔÐÄÔà²¡	·ÇÊÊÒËÌåÎÂ	ÂÊ	2005	29.77415754	40.90290572	22.79916239
ËÀÍö	È«Çò	ºÏ¼Æ	65-74Ëê	È±ÑªÐÔÐÄÔà²¡	·ÇÊÊÒËÌåÎÂ	ÂÊ	2005	38.38449512	52.63292682	29.50696738
ËÀÍö	È«Çò	ÄÐ	65-74Ëê	È±ÑªÐÔÐÄÔà²¡	·ÇÊÊÒËÌåÎÂ	ÊýÁ¿	2006	62958.02649	86221.46372	48461.00819
ËÀÍö	È«Çò	Å®	65-74Ëê	È±ÑªÐÔÐÄÔà²¡	·ÇÊÊÒËÌåÎÂ	ÊýÁ¿	2006	44429.77984	60777.18684	33613.1917
ËÀÍö	È«Çò	ºÏ¼Æ	65-74Ëê	È±ÑªÐÔÐÄÔà²¡	·ÇÊÊÒËÌåÎÂ	ÊýÁ¿	2006	107387.8063	146832.8763	82929.02923
ËÀÍö	È«Çò	ÄÐ	65-74Ëê	È±ÑªÐÔÐÄÔà²¡	·ÇÊÊÒËÌåÎÂ	°Ù·Ö±È	2006	0.066782213	0.09098804	0.051616941
ËÀÍö	È«Çò	Å®	65-74Ëê	È±ÑªÐÔÐÄÔà²¡	·ÇÊÊÒËÌåÎÂ	°Ù·Ö±È	2006	0.066451821	0.090747898	0.050888026
ËÀÍö	È«Çò	ºÏ¼Æ	65-74Ëê	È±ÑªÐÔÐÄÔà²¡	·ÇÊÊÒËÌåÎÂ	°Ù·Ö±È	2006	0.066644978	0.090886516	0.051372725
ËÀÍö	È«Çò	ÄÐ	65-74Ëê	È±ÑªÐÔÐÄÔà²¡	·ÇÊÊÒËÌåÎÂ	ÂÊ	2006	44.14737312	60.46014053	33.98178643
ËÀÍö	È«Çò	Å®	65-74Ëê	È±ÑªÐÔÐÄÔà²¡	·ÇÊÊÒËÌåÎÂ	ÂÊ	2006	27.68484685	37.87115568	20.94487228
ËÀÍö	È«Çò	ºÏ¼Æ	65-74Ëê	È±ÑªÐÔÐÄÔà²¡	·ÇÊÊÒËÌåÎÂ	ÂÊ	2006	35.43065943	48.44484501	27.36092943
ËÀÍö	È«Çò	ÄÐ	65-74Ëê	È±ÑªÐÔÐÄÔà²¡	·ÇÊÊÒËÌåÎÂ	ÊýÁ¿	2007	64265.18359	88876.01247	49740.10002
ËÀÍö	È«Çò	Å®	65-74Ëê	È±ÑªÐÔÐÄÔà²¡	·ÇÊÊÒËÌåÎÂ	ÊýÁ¿	2007	44806.28651	61593.09429	34204.52082
ËÀÍö	È«Çò	ºÏ¼Æ	65-74Ëê	È±ÑªÐÔÐÄÔà²¡	·ÇÊÊÒËÌåÎÂ	ÊýÁ¿	2007	109071.4701	150508.8441	83286.51671
ËÀÍö	È«Çò	ÄÐ	65-74Ëê	È±ÑªÐÔÐÄÔà²¡	·ÇÊÊÒËÌåÎÂ	°Ù·Ö±È	2007	0.06780678	0.092796895	0.052380215
ËÀÍö	È«Çò	Å®	65-74Ëê	È±ÑªÐÔÐÄÔà²¡	·ÇÊÊÒËÌåÎÂ	°Ù·Ö±È	2007	0.067327517	0.092682493	0.051715847
ËÀÍö	È«Çò	ºÏ¼Æ	65-74Ëê	È±ÑªÐÔÐÄÔà²¡	·ÇÊÊÒËÌåÎÂ	°Ù·Ö±È	2007	0.067609458	0.09278615	0.05210032
ËÀÍö	È«Çò	ÄÐ	65-74Ëê	È±ÑªÐÔÐÄÔà²¡	·ÇÊÊÒËÌåÎÂ	ÂÊ	2007	44.25501686	61.20280392	34.25258969
ËÀÍö	È«Çò	Å®	65-74Ëê	È±ÑªÐÔÐÄÔà²¡	·ÇÊÊÒËÌåÎÂ	ÂÊ	2007	27.45845862	37.74585136	20.96142066
ËÀÍö	È«Çò	ºÏ¼Æ	65-74Ëê	È±ÑªÐÔÐÄÔà²¡	·ÇÊÊÒËÌåÎÂ	ÂÊ	2007	35.36756778	48.80407078	27.0065263
ËÀÍö	È«Çò	ÄÐ	65-74Ëê	È±ÑªÐÔÐÄÔà²¡	·ÇÊÊÒËÌåÎÂ	ÊýÁ¿	2008	63782.11073	87186.77482	49345.03937
ËÀÍö	È«Çò	Å®	65-74Ëê	È±ÑªÐÔÐÄÔà²¡	·ÇÊÊÒËÌåÎÂ	ÊýÁ¿	2008	43508.79708	59377.60335	33684.3534
ËÀÍö	È«Çò	ºÏ¼Æ	65-74Ëê	È±ÑªÐÔÐÄÔà²¡	·ÇÊÊÒËÌåÎÂ	ÊýÁ¿	2008	107290.9078	146378.1153	83454.50611
ËÀÍö	È«Çò	ÄÐ	65-74Ëê	È±ÑªÐÔÐÄÔà²¡	·ÇÊÊÒËÌåÎÂ	°Ù·Ö±È	2008	0.066430965	0.090611962	0.051664479
ËÀÍö	È«Çò	Å®	65-74Ëê	È±ÑªÐÔÐÄÔà²¡	·ÇÊÊÒËÌåÎÂ	°Ù·Ö±È	2008	0.065494514	0.089223407	0.050915167
ËÀÍö	È«Çò	ºÏ¼Æ	65-74Ëê	È±ÑªÐÔÐÄÔà²¡	·ÇÊÊÒËÌåÎÂ	°Ù·Ö±È	2008	0.066048303	0.090043425	0.051415776
ËÀÍö	È«Çò	ÄÐ	65-74Ëê	È±ÑªÐÔÐÄÔà²¡	·ÇÊÊÒËÌåÎÂ	ÂÊ	2008	43.12157116	58.94490902	33.36100989
ËÀÍö	È«Çò	Å®	65-74Ëê	È±ÑªÐÔÐÄÔà²¡	·ÇÊÊÒËÌåÎÂ	ÂÊ	2008	26.26234079	35.84090941	20.33220929
ËÀÍö	È«Çò	ºÏ¼Æ	65-74Ëê	È±ÑªÐÔÐÄÔà²¡	·ÇÊÊÒËÌåÎÂ	ÂÊ	2008	34.2146018	46.6793415	26.61327742
ËÀÍö	È«Çò	ÄÐ	65-74Ëê	È±ÑªÐÔÐÄÔà²¡	·ÇÊÊÒËÌåÎÂ	ÊýÁ¿	2009	64373.13462	88852.55962	49176.23507
ËÀÍö	È«Çò	Å®	65-74Ëê	È±ÑªÐÔÐÄÔà²¡	·ÇÊÊÒËÌåÎÂ	ÊýÁ¿	2009	44246.32968	60918.20374	33472.01092
ËÀÍö	È«Çò	ºÏ¼Æ	65-74Ëê	È±ÑªÐÔÐÄÔà²¡	·ÇÊÊÒËÌåÎÂ	ÊýÁ¿	2009	108619.4643	150076.0341	83173.37041
ËÀÍö	È«Çò	ÄÐ	65-74Ëê	È±ÑªÐÔÐÄÔà²¡	·ÇÊÊÒËÌåÎÂ	°Ù·Ö±È	2009	0.067456953	0.092330626	0.051880427
ËÀÍö	È«Çò	Å®	65-74Ëê	È±ÑªÐÔÐÄÔà²¡	·ÇÊÊÒËÌåÎÂ	°Ù·Ö±È	2009	0.066795946	0.091504514	0.050987705
ËÀÍö	È«Çò	ºÏ¼Æ	65-74Ëê	È±ÑªÐÔÐÄÔà²¡	·ÇÊÊÒËÌåÎÂ	°Ù·Ö±È	2009	0.06718653	0.09199148	0.05152244
ËÀÍö	È«Çò	ÄÐ	65-74Ëê	È±ÑªÐÔÐÄÔà²¡	·ÇÊÊÒËÌåÎÂ	ÂÊ	2009	42.75544106	59.01422074	32.66194248
ËÀÍö	È«Çò	Å®	65-74Ëê	È±ÑªÐÔÐÄÔà²¡	·ÇÊÊÒËÌåÎÂ	ÂÊ	2009	26.3032461	36.21422425	19.89820505
ËÀÍö	È«Çò	ºÏ¼Æ	65-74Ëê	È±ÑªÐÔÐÄÔà²¡	·ÇÊÊÒËÌåÎÂ	ÂÊ	2009	34.0737548	47.07861541	26.09135525
ËÀÍö	È«Çò	ÄÐ	65-74Ëê	È±ÑªÐÔÐÄÔà²¡	·ÇÊÊÒËÌåÎÂ	ÊýÁ¿	2010	68714.35522	96271.97045	50814.57059
ËÀÍö	È«Çò	Å®	65-74Ëê	È±ÑªÐÔÐÄÔà²¡	·ÇÊÊÒËÌåÎÂ	ÊýÁ¿	2010	46393.94087	64958.17241	33739.52187
ËÀÍö	È«Çò	ºÏ¼Æ	65-74Ëê	È±ÑªÐÔÐÄÔà²¡	·ÇÊÊÒËÌåÎÂ	ÊýÁ¿	2010	115108.2961	161927.5536	85070.70715
ËÀÍö	È«Çò	ÄÐ	65-74Ëê	È±ÑªÐÔÐÄÔà²¡	·ÇÊÊÒËÌåÎÂ	°Ù·Ö±È	2010	0.071213272	0.099797348	0.052492367
ËÀÍö	È«Çò	Å®	65-74Ëê	È±ÑªÐÔÐÄÔà²¡	·ÇÊÊÒËÌåÎÂ	°Ù·Ö±È	2010	0.069839867	0.098183323	0.051229384
ËÀÍö	È«Çò	ºÏ¼Æ	65-74Ëê	È±ÑªÐÔÐÄÔà²¡	·ÇÊÊÒËÌåÎÂ	°Ù·Ö±È	2010	0.070653886	0.099134459	0.052031649
ËÀÍö	È«Çò	ÄÐ	65-74Ëê	È±ÑªÐÔÐÄÔà²¡	·ÇÊÊÒËÌåÎÂ	ÂÊ	2010	44.86735354	62.86122486	33.17960704
ËÀÍö	È«Çò	Å®	65-74Ëê	È±ÑªÐÔÐÄÔà²¡	·ÇÊÊÒËÌåÎÂ	ÂÊ	2010	27.19185911	38.07250341	19.77500311
ËÀÍö	È«Çò	ºÏ¼Æ	65-74Ëê	È±ÑªÐÔÐÄÔà²¡	·ÇÊÊÒËÌåÎÂ	ÂÊ	2010	35.55281572	50.01360171	26.27528403
ËÀÍö	È«Çò	ÄÐ	65-74Ëê	È±ÑªÐÔÐÄÔà²¡	·ÇÊÊÒËÌåÎÂ	ÊýÁ¿	2011	67610.2712	93034.74127	50826.6208
ËÀÍö	È«Çò	Å®	65-74Ëê	È±ÑªÐÔÐÄÔà²¡	·ÇÊÊÒËÌåÎÂ	ÊýÁ¿	2011	45826.16767	62870.5773	34498.14087
ËÀÍö	È«Çò	ºÏ¼Æ	65-74Ëê	È±ÑªÐÔÐÄÔà²¡	·ÇÊÊÒËÌåÎÂ	ÊýÁ¿	2011	113436.4389	156149.8348	85073.15217
ËÀÍö	È«Çò	ÄÐ	65-74Ëê	È±ÑªÐÔÐÄÔà²¡	·ÇÊÊÒËÌåÎÂ	°Ù·Ö±È	2011	0.069819821	0.095554354	0.053032764
ËÀÍö	È«Çò	Å®	65-74Ëê	È±ÑªÐÔÐÄÔà²¡	·ÇÊÊÒËÌåÎÂ	°Ù·Ö±È	2011	0.06915254	0.095131113	0.052498849
ËÀÍö	È«Çò	ºÏ¼Æ	65-74Ëê	È±ÑªÐÔÐÄÔà²¡	·ÇÊÊÒËÌåÎÂ	°Ù·Ö±È	2011	0.069549593	0.095438248	0.05288491
ËÀÍö	È«Çò	ÄÐ	65-74Ëê	È±ÑªÐÔÐÄÔà²¡	·ÇÊÊÒËÌåÎÂ	ÂÊ	2011	43.22418611	59.4784032	32.49416512
ËÀÍö	È«Çò	Å®	65-74Ëê	È±ÑªÐÔÐÄÔà²¡	·ÇÊÊÒËÌåÎÂ	ÂÊ	2011	26.3766653	36.18710137	19.85646982
ËÀÍö	È«Çò	ºÏ¼Æ	65-74Ëê	È±ÑªÐÔÐÄÔà²¡	·ÇÊÊÒËÌåÎÂ	ÂÊ	2011	34.35851764	47.29588577	25.76762307
ËÀÍö	È«Çò	ÄÐ	65-74Ëê	È±ÑªÐÔÐÄÔà²¡	·ÇÊÊÒËÌåÎÂ	ÊýÁ¿	2012	70044.10532	97765.63384	51750.68274
ËÀÍö	È«Çò	Å®	65-74Ëê	È±ÑªÐÔÐÄÔà²¡	·ÇÊÊÒËÌåÎÂ	ÊýÁ¿	2012	47686.18615	67112.14737	34645.05167
ËÀÍö	È«Çò	ºÏ¼Æ	65-74Ëê	È±ÑªÐÔÐÄÔà²¡	·ÇÊÊÒËÌåÎÂ	ÊýÁ¿	2012	117730.2915	165238.4651	86318.40566
ËÀÍö	È«Çò	ÄÐ	65-74Ëê	È±ÑªÐÔÐÄÔà²¡	·ÇÊÊÒËÌåÎÂ	°Ù·Ö±È	2012	0.071988946	0.099701065	0.053459118
ËÀÍö	È«Çò	Å®	65-74Ëê	È±ÑªÐÔÐÄÔà²¡	·ÇÊÊÒËÌåÎÂ	°Ù·Ö±È	2012	0.071212497	0.10009626	0.052286911
ËÀÍö	È«Çò	ºÏ¼Æ	65-74Ëê	È±ÑªÐÔÐÄÔà²¡	·ÇÊÊÒËÌåÎÂ	°Ù·Ö±È	2012	0.071673627	0.099856691	0.053073342
ËÀÍö	È«Çò	ÄÐ	65-74Ëê	È±ÑªÐÔÐÄÔà²¡	·ÇÊÊÒËÌåÎÂ	ÂÊ	2012	43.33169317	60.48118438	32.01475265
ËÀÍö	È«Çò	Å®	65-74Ëê	È±ÑªÐÔÐÄÔà²¡	·ÇÊÊÒËÌåÎÂ	ÂÊ	2012	26.64895803	37.50496617	19.36104776
ËÀÍö	È«Çò	ºÏ¼Æ	65-74Ëê	È±ÑªÐÔÐÄÔà²¡	·ÇÊÊÒËÌåÎÂ	ÂÊ	2012	34.56673653	48.51558945	25.34390724
ËÀÍö	È«Çò	ÄÐ	65-74Ëê	È±ÑªÐÔÐÄÔà²¡	·ÇÊÊÒËÌåÎÂ	ÊýÁ¿	2013	68039.33551	94095.31759	51281.05224
ËÀÍö	È«Çò	Å®	65-74Ëê	È±ÑªÐÔÐÄÔà²¡	·ÇÊÊÒËÌåÎÂ	ÊýÁ¿	2013	45736.1562	63445.85999	33902.94982
ËÀÍö	È«Çò	ºÏ¼Æ	65-74Ëê	È±ÑªÐÔÐÄÔà²¡	·ÇÊÊÒËÌåÎÂ	ÊýÁ¿	2013	113775.4917	158004.1495	85246.64711
ËÀÍö	È«Çò	ÄÐ	65-74Ëê	È±ÑªÐÔÐÄÔà²¡	·ÇÊÊÒËÌåÎÂ	°Ù·Ö±È	2013	0.069967721	0.096310779	0.052932701
ËÀÍö	È«Çò	Å®	65-74Ëê	È±ÑªÐÔÐÄÔà²¡	·ÇÊÊÒËÌåÎÂ	°Ù·Ö±È	2013	0.069160661	0.095597402	0.052066995
ËÀÍö	È«Çò	ºÏ¼Æ	65-74Ëê	È±ÑªÐÔÐÄÔà²¡	·ÇÊÊÒËÌåÎÂ	°Ù·Ö±È	2013	0.06964274	0.096114746	0.052658678
ËÀÍö	È«Çò	ÄÐ	65-74Ëê	È±ÑªÐÔÐÄÔà²¡	·ÇÊÊÒËÌåÎÂ	ÂÊ	2013	40.70213328	56.28920578	30.67708124
ËÀÍö	È«Çò	Å®	65-74Ëê	È±ÑªÐÔÐÄÔà²¡	·ÇÊÊÒËÌåÎÂ	ÂÊ	2013	24.81397475	34.42230608	18.39391437
ËÀÍö	È«Çò	ºÏ¼Æ	65-74Ëê	È±ÑªÐÔÐÄÔà²¡	·ÇÊÊÒËÌåÎÂ	ÂÊ	2013	32.37038662	44.95392927	24.25361458
ËÀÍö	È«Çò	ÄÐ	65-74Ëê	È±ÑªÐÔÐÄÔà²¡	·ÇÊÊÒËÌåÎÂ	ÊýÁ¿	2014	68871.56236	95433.76516	51232.83426
ËÀÍö	È«Çò	Å®	65-74Ëê	È±ÑªÐÔÐÄÔà²¡	·ÇÊÊÒËÌåÎÂ	ÊýÁ¿	2014	45515.46003	63189.54232	33963.54178
ËÀÍö	È«Çò	ºÏ¼Æ	65-74Ëê	È±ÑªÐÔÐÄÔà²¡	·ÇÊÊÒËÌåÎÂ	ÊýÁ¿	2014	114387.0224	157623.7895	85454.52855
ËÀÍö	È«Çò	ÄÐ	65-74Ëê	È±ÑªÐÔÐÄÔà²¡	·ÇÊÊÒËÌåÎÂ	°Ù·Ö±È	2014	0.070285387	0.096873326	0.052805359
ËÀÍö	È«Çò	Å®	65-74Ëê	È±ÑªÐÔÐÄÔà²¡	·ÇÊÊÒËÌåÎÂ	°Ù·Ö±È	2014	0.069957636	0.096711904	0.052422542
ËÀÍö	È«Çò	ºÏ¼Æ	65-74Ëê	È±ÑªÐÔÐÄÔà²¡	·ÇÊÊÒËÌåÎÂ	°Ù·Ö±È	2014	0.070156293	0.096998584	0.052636455
ËÀÍö	È«Çò	ÄÐ	65-74Ëê	È±ÑªÐÔÐÄÔà²¡	·ÇÊÊÒËÌåÎÂ	ÂÊ	2014	39.51543575	54.75564495	29.39511899
ËÀÍö	È«Çò	Å®	65-74Ëê	È±ÑªÐÔÐÄÔà²¡	·ÇÊÊÒËÌåÎÂ	ÂÊ	2014	23.76695995	32.99589458	17.73485617
ËÀÍö	È«Çò	ºÏ¼Æ	65-74Ëê	È±ÑªÐÔÐÄÔà²¡	·ÇÊÊÒËÌåÎÂ	ÂÊ	2014	31.27058076	43.09044273	23.36115304
ËÀÍö	È«Çò	ÄÐ	65-74Ëê	È±ÑªÐÔÐÄÔà²¡	·ÇÊÊÒËÌåÎÂ	ÊýÁ¿	2015	67260.43334	92932.76183	50332.42384
ËÀÍö	È«Çò	Å®	65-74Ëê	È±ÑªÐÔÐÄÔà²¡	·ÇÊÊÒËÌåÎÂ	ÊýÁ¿	2015	44158.61537	61316.96938	32526.71312
ËÀÍö	È«Çò	ºÏ¼Æ	65-74Ëê	È±ÑªÐÔÐÄÔà²¡	·ÇÊÊÒËÌåÎÂ	ÊýÁ¿	2015	111419.0487	155694.3398	83573.56726
ËÀÍö	È«Çò	ÄÐ	65-74Ëê	È±ÑªÐÔÐÄÔà²¡	·ÇÊÊÒËÌåÎÂ	°Ù·Ö±È	2015	0.067560413	0.093488622	0.051264872
ËÀÍö	È«Çò	Å®	65-74Ëê	È±ÑªÐÔÐÄÔà²¡	·ÇÊÊÒËÌåÎÂ	°Ù·Ö±È	2015	0.067239391	0.093168315	0.050579505
ËÀÍö	È«Çò	ºÏ¼Æ	65-74Ëê	È±ÑªÐÔÐÄÔà²¡	·ÇÊÊÒËÌåÎÂ	°Ù·Ö±È	2015	0.067434509	0.09335765	0.05100924
ËÀÍö	È«Çò	ÄÐ	65-74Ëê	È±ÑªÐÔÐÄÔà²¡	·ÇÊÊÒËÌåÎÂ	ÂÊ	2015	37.33772539	51.58899175	27.94062016
ËÀÍö	È«Çò	Å®	65-74Ëê	È±ÑªÐÔÐÄÔà²¡	·ÇÊÊÒËÌåÎÂ	ÂÊ	2015	22.33695454	31.01624328	16.45313618
ËÀÍö	È«Çò	ºÏ¼Æ	65-74Ëê	È±ÑªÐÔÐÄÔà²¡	·ÇÊÊÒËÌåÎÂ	ÂÊ	2015	29.48890681	41.20709995	22.11913641
ËÀÍö	È«Çò	ÄÐ	65-74Ëê	È±ÑªÐÔÐÄÔà²¡	·ÇÊÊÒËÌåÎÂ	ÊýÁ¿	2016	70223.24558	99511.17377	51100.2284
ËÀÍö	È«Çò	Å®	65-74Ëê	È±ÑªÐÔÐÄÔà²¡	·ÇÊÊÒËÌåÎÂ	ÊýÁ¿	2016	45872.0662	64028.24388	32938.34706
ËÀÍö	È«Çò	ºÏ¼Æ	65-74Ëê	È±ÑªÐÔÐÄÔà²¡	·ÇÊÊÒËÌåÎÂ	ÊýÁ¿	2016	116095.3118	164837.4092	85012.5524
ËÀÍö	È«Çò	ÄÐ	65-74Ëê	È±ÑªÐÔÐÄÔà²¡	·ÇÊÊÒËÌåÎÂ	°Ù·Ö±È	2016	0.067898424	0.095524194	0.050353445
ËÀÍö	È«Çò	Å®	65-74Ëê	È±ÑªÐÔÐÄÔà²¡	·ÇÊÊÒËÌåÎÂ	°Ù·Ö±È	2016	0.067695257	0.095631097	0.049269716
ËÀÍö	È«Çò	ºÏ¼Æ	65-74Ëê	È±ÑªÐÔÐÄÔà²¡	·ÇÊÊÒËÌåÎÂ	°Ù·Ö±È	2016	0.067819756	0.095566543	0.050057318
ËÀÍö	È«Çò	ÄÐ	65-74Ëê	È±ÑªÐÔÐÄÔà²¡	·ÇÊÊÒËÌåÎÂ	ÂÊ	2016	37.41771867	53.02348353	27.22821987
ËÀÍö	È«Çò	Å®	65-74Ëê	È±ÑªÐÔÐÄÔà²¡	·ÇÊÊÒËÌåÎÂ	ÂÊ	2016	22.270996	31.08586296	15.99164495
ËÀÍö	È«Çò	ºÏ¼Æ	65-74Ëê	È±ÑªÐÔÐÄÔà²¡	·ÇÊÊÒËÌåÎÂ	ÂÊ	2016	29.49231319	41.87452899	21.59619352
ËÀÍö	È«Çò	ÄÐ	65-74Ëê	È±ÑªÐÔÐÄÔà²¡	·ÇÊÊÒËÌåÎÂ	ÊýÁ¿	2017	73217.5469	102259.5365	53551.22984
ËÀÍö	È«Çò	Å®	65-74Ëê	È±ÑªÐÔÐÄÔà²¡	·ÇÊÊÒËÌåÎÂ	ÊýÁ¿	2017	47216.54817	66060.28631	34589.36991
ËÀÍö	È«Çò	ºÏ¼Æ	65-74Ëê	È±ÑªÐÔÐÄÔà²¡	·ÇÊÊÒËÌåÎÂ	ÊýÁ¿	2017	120434.0951	170580.2236	87672.56992
ËÀÍö	È«Çò	ÄÐ	65-74Ëê	È±ÑªÐÔÐÄÔà²¡	·ÇÊÊÒËÌåÎÂ	°Ù·Ö±È	2017	0.068469198	0.09577684	0.051143691
ËÀÍö	È«Çò	Å®	65-74Ëê	È±ÑªÐÔÐÄÔà²¡	·ÇÊÊÒËÌåÎÂ	°Ù·Ö±È	2017	0.068238963	0.095801497	0.050494439
ËÀÍö	È«Çò	ºÏ¼Æ	65-74Ëê	È±ÑªÐÔÐÄÔà²¡	·ÇÊÊÒËÌåÎÂ	°Ù·Ö±È	2017	0.068381672	0.095808299	0.051002498
ËÀÍö	È«Çò	ÄÐ	65-74Ëê	È±ÑªÐÔÐÄÔà²¡	·ÇÊÊÒËÌåÎÂ	ÂÊ	2017	37.45387183	52.3100778	27.39371891
ËÀÍö	È«Çò	Å®	65-74Ëê	È±ÑªÐÔÐÄÔà²¡	·ÇÊÊÒËÌåÎÂ	ÂÊ	2017	21.98717567	30.76207762	16.10711884
ËÀÍö	È«Çò	ºÏ¼Æ	65-74Ëê	È±ÑªÐÔÐÄÔà²¡	·ÇÊÊÒËÌåÎÂ	ÂÊ	2017	29.3574779	41.58129091	21.37140261
ËÀÍö	È«Çò	ÄÐ	65-74Ëê	È±ÑªÐÔÐÄÔà²¡	·ÇÊÊÒËÌåÎÂ	ÊýÁ¿	2018	76920.95893	109551.8044	55832.2266
ËÀÍö	È«Çò	Å®	65-74Ëê	È±ÑªÐÔÐÄÔà²¡	·ÇÊÊÒËÌåÎÂ	ÊýÁ¿	2018	49344.43499	70307.93483	34985.73489
ËÀÍö	È«Çò	ºÏ¼Æ	65-74Ëê	È±ÑªÐÔÐÄÔà²¡	·ÇÊÊÒËÌåÎÂ	ÊýÁ¿	2018	126265.3939	180683.7186	91336.92714
ËÀÍö	È«Çò	ÄÐ	65-74Ëê	È±ÑªÐÔÐÄÔà²¡	·ÇÊÊÒËÌåÎÂ	°Ù·Ö±È	2018	0.068593048	0.09631875	0.050590745
ËÀÍö	È«Çò	Å®	65-74Ëê	È±ÑªÐÔÐÄÔà²¡	·ÇÊÊÒËÌåÎÂ	°Ù·Ö±È	2018	0.068311286	0.096463575	0.049687778
ËÀÍö	È«Çò	ºÏ¼Æ	65-74Ëê	È±ÑªÐÔÐÄÔà²¡	·ÇÊÊÒËÌåÎÂ	°Ù·Ö±È	2018	0.068485045	0.096466415	0.05021136
ËÀÍö	È«Çò	ÄÐ	65-74Ëê	È±ÑªÐÔÐÄÔà²¡	·ÇÊÊÒËÌåÎÂ	ÂÊ	2018	37.76624541	53.78716525	27.4122112
ËÀÍö	È«Çò	Å®	65-74Ëê	È±ÑªÐÔÐÄÔà²¡	·ÇÊÊÒËÌåÎÂ	ÂÊ	2018	22.0069127	31.35633398	15.60313769
ËÀÍö	È«Çò	ºÏ¼Æ	65-74Ëê	È±ÑªÐÔÐÄÔà²¡	·ÇÊÊÒËÌåÎÂ	ÂÊ	2018	29.50822974	42.22579531	21.34544507
ËÀÍö	È«Çò	ÄÐ	65-74Ëê	È±ÑªÐÔÐÄÔà²¡	·ÇÊÊÒËÌåÎÂ	ÊýÁ¿	2019	81973.78351	115426.6619	58360.18806
ËÀÍö	È«Çò	Å®	65-74Ëê	È±ÑªÐÔÐÄÔà²¡	·ÇÊÊÒËÌåÎÂ	ÊýÁ¿	2019	52508.35198	73646.80982	37145.45855
ËÀÍö	È«Çò	ºÏ¼Æ	65-74Ëê	È±ÑªÐÔÐÄÔà²¡	·ÇÊÊÒËÌåÎÂ	ÊýÁ¿	2019	134482.1355	187286.0401	95555.45523
ËÀÍö	È«Çò	ÄÐ	65-74Ëê	È±ÑªÐÔÐÄÔà²¡	·ÇÊÊÒËÌåÎÂ	°Ù·Ö±È	2019	0.070441561	0.098052286	0.051619107
ËÀÍö	È«Çò	Å®	65-74Ëê	È±ÑªÐÔÐÄÔà²¡	·ÇÊÊÒËÌåÎÂ	°Ù·Ö±È	2019	0.070135843	0.098779328	0.050595488
ËÀÍö	È«Çò	ºÏ¼Æ	65-74Ëê	È±ÑªÐÔÐÄÔà²¡	·ÇÊÊÒËÌåÎÂ	°Ù·Ö±È	2019	0.070325044	0.098030038	0.051364131
ËÀÍö	È«Çò	ÄÐ	65-74Ëê	È±ÑªÐÔÐÄÔà²¡	·ÇÊÊÒËÌåÎÂ	ÂÊ	2019	38.59897382	54.35092184	27.48004636
ËÀÍö	È«Çò	Å®	65-74Ëê	È±ÑªÐÔÐÄÔà²¡	·ÇÊÊÒËÌåÎÂ	ÂÊ	2019	22.41693255	31.44138992	15.85818651
ËÀÍö	È«Çò	ºÏ¼Æ	65-74Ëê	È±ÑªÐÔÐÄÔà²¡	·ÇÊÊÒËÌåÎÂ	ÂÊ	2019	30.11188338	41.93520111	21.39581375
ËÀÍö	È«Çò	ÄÐ	65-74Ëê	È±ÑªÐÔÐÄÔà²¡	·ÇÊÊÒËÌåÎÂ	ÊýÁ¿	2020	81590.03728	115410.7402	60113.08467
ËÀÍö	È«Çò	Å®	65-74Ëê	È±ÑªÐÔÐÄÔà²¡	·ÇÊÊÒËÌåÎÂ	ÊýÁ¿	2020	52474.4784	73806.81841	38152.26984
ËÀÍö	È«Çò	ºÏ¼Æ	65-74Ëê	È±ÑªÐÔÐÄÔà²¡	·ÇÊÊÒËÌåÎÂ	ÊýÁ¿	2020	134064.5157	188942.5777	98979.13067
ËÀÍö	È«Çò	ÄÐ	65-74Ëê	È±ÑªÐÔÐÄÔà²¡	·ÇÊÊÒËÌåÎÂ	°Ù·Ö±È	2020	0.067901421	0.094016065	0.051005451
ËÀÍö	È«Çò	Å®	65-74Ëê	È±ÑªÐÔÐÄÔà²¡	·ÇÊÊÒËÌåÎÂ	°Ù·Ö±È	2020	0.067689746	0.093621918	0.050546768
ËÀÍö	È«Çò	ºÏ¼Æ	65-74Ëê	È±ÑªÐÔÐÄÔà²¡	·ÇÊÊÒËÌåÎÂ	°Ù·Ö±È	2020	0.067822073	0.094088914	0.050818023
ËÀÍö	È«Çò	ÄÐ	65-74Ëê	È±ÑªÐÔÐÄÔà²¡	·ÇÊÊÒËÌåÎÂ	ÂÊ	2020	36.90887694	52.20834489	27.19335005
ËÀÍö	È«Çò	Å®	65-74Ëê	È±ÑªÐÔÐÄÔà²¡	·ÇÊÊÒËÌåÎÂ	ÂÊ	2020	21.4579574	30.18121597	15.60129431
ËÀÍö	È«Çò	ºÏ¼Æ	65-74Ëê	È±ÑªÐÔÐÄÔà²¡	·ÇÊÊÒËÌåÎÂ	ÂÊ	2020	28.79370407	40.5801389	21.2582411
ËÀÍö	È«Çò	ÄÐ	65-74Ëê	È±ÑªÐÔÐÄÔà²¡	·ÇÊÊÒËÌåÎÂ	ÊýÁ¿	2021	82974.07846	115321.4846	61501.18621
ËÀÍö	È«Çò	Å®	65-74Ëê	È±ÑªÐÔÐÄÔà²¡	·ÇÊÊÒËÌåÎÂ	ÊýÁ¿	2021	53996.47868	75989.83247	39444.50951
ËÀÍö	È«Çò	ºÏ¼Æ	65-74Ëê	È±ÑªÐÔÐÄÔà²¡	·ÇÊÊÒËÌåÎÂ	ÊýÁ¿	2021	136970.5571	192890.7374	102480.1171
ËÀÍö	È«Çò	ÄÐ	65-74Ëê	È±ÑªÐÔÐÄÔà²¡	·ÇÊÊÒËÌåÎÂ	°Ù·Ö±È	2021	0.067085477	0.092945662	0.050627523
ËÀÍö	È«Çò	Å®	65-74Ëê	È±ÑªÐÔÐÄÔà²¡	·ÇÊÊÒËÌåÎÂ	°Ù·Ö±È	2021	0.066772702	0.092393428	0.049820235
ËÀÍö	È«Çò	ºÏ¼Æ	65-74Ëê	È±ÑªÐÔÐÄÔà²¡	·ÇÊÊÒËÌåÎÂ	°Ù·Ö±È	2021	0.066964802	0.092720962	0.05049511
ËÀÍö	È«Çò	ÄÐ	65-74Ëê	È±ÑªÐÔÐÄÔà²¡	·ÇÊÊÒËÌåÎÂ	ÂÊ	2021	36.35631772	50.52981137	26.9476529
ËÀÍö	È«Çò	Å®	65-74Ëê	È±ÑªÐÔÐÄÔà²¡	·ÇÊÊÒËÌåÎÂ	ÂÊ	2021	21.30402245	29.9813828	15.56262069
ËÀÍö	È«Çò	ºÏ¼Æ	65-74Ëê	È±ÑªÐÔÐÄÔà²¡	·ÇÊÊÒËÌåÎÂ	ÂÊ	2021	28.43592531	40.0452967	21.27549904
ËÀÍö	È«Çò	ÄÐ	75ÄêÒÔÉÏ	È±ÑªÐÔÐÄÔà²¡	·ÇÊÊÒËÌåÎÂ	ÊýÁ¿	1990	69926.54486	91195.34556	58544.34983
ËÀÍö	È«Çò	Å®	75ÄêÒÔÉÏ	È±ÑªÐÔÐÄÔà²¡	·ÇÊÊÒËÌåÎÂ	ÊýÁ¿	1990	102317.0379	131858.3978	83539.48029
ËÀÍö	È«Çò	ºÏ¼Æ	75ÄêÒÔÉÏ	È±ÑªÐÔÐÄÔà²¡	·ÇÊÊÒËÌåÎÂ	ÊýÁ¿	1990	172243.5827	223324.4673	142530.3913
ËÀÍö	È«Çò	ÄÐ	75ÄêÒÔÉÏ	È±ÑªÐÔÐÄÔà²¡	·ÇÊÊÒËÌåÎÂ	°Ù·Ö±È	1990	0.067170806	0.087280515	0.056865353
ËÀÍö	È«Çò	Å®	75ÄêÒÔÉÏ	È±ÑªÐÔÐÄÔà²¡	·ÇÊÊÒËÌåÎÂ	°Ù·Ö±È	1990	0.066827941	0.086076975	0.057784493
ËÀÍö	È«Çò	ºÏ¼Æ	75ÄêÒÔÉÏ	È±ÑªÐÔÐÄÔà²¡	·ÇÊÊÒËÌåÎÂ	°Ù·Ö±È	1990	0.066966879	0.086556352	0.057326584
ËÀÍö	È«Çò	ÄÐ	75ÄêÒÔÉÏ	È±ÑªÐÔÐÄÔà²¡	·ÇÊÊÒËÌåÎÂ	ÂÊ	1990	155.0494106	202.2091125	129.8114607
ËÀÍö	È«Çò	Å®	75ÄêÒÔÉÏ	È±ÑªÐÔÐÄÔà²¡	·ÇÊÊÒËÌåÎÂ	ÂÊ	1990	141.6225988	182.512408	115.631556
ËÀÍö	È«Çò	ºÏ¼Æ	75ÄêÒÔÉÏ	È±ÑªÐÔÐÄÔà²¡	·ÇÊÊÒËÌåÎÂ	ÂÊ	1990	146.7829272	190.3131514	121.4618723
ËÀÍö	È«Çò	ÄÐ	75ÄêÒÔÉÏ	È±ÑªÐÔÐÄÔà²¡	·ÇÊÊÒËÌåÎÂ	ÊýÁ¿	1991	75483.97642	100022.6201	61679.20382
ËÀÍö	È«Çò	Å®	75ÄêÒÔÉÏ	È±ÑªÐÔÐÄÔà²¡	·ÇÊÊÒËÌåÎÂ	ÊýÁ¿	1991	110448.2287	144528.9462	88962.82813
ËÀÍö	È«Çò	ºÏ¼Æ	75ÄêÒÔÉÏ	È±ÑªÐÔÐÄÔà²¡	·ÇÊÊÒËÌåÎÂ	ÊýÁ¿	1991	185932.2051	244473.3369	150852.9245
ËÀÍö	È«Çò	ÄÐ	75ÄêÒÔÉÏ	È±ÑªÐÔÐÄÔà²¡	·ÇÊÊÒËÌåÎÂ	°Ù·Ö±È	1991	0.071655788	0.09427867	0.059204391
ËÀÍö	È«Çò	Å®	75ÄêÒÔÉÏ	È±ÑªÐÔÐÄÔà²¡	·ÇÊÊÒËÌåÎÂ	°Ù·Ö±È	1991	0.071411932	0.093648811	0.060181487
ËÀÍö	È«Çò	ºÏ¼Æ	75ÄêÒÔÉÏ	È±ÑªÐÔÐÄÔà²¡	·ÇÊÊÒËÌåÎÂ	°Ù·Ö±È	1991	0.071510664	0.093900685	0.059830058
ËÀÍö	È«Çò	ÄÐ	75ÄêÒÔÉÏ	È±ÑªÐÔÐÄÔà²¡	·ÇÊÊÒËÌåÎÂ	ÂÊ	1991	163.870023	217.1415687	133.9009023
ËÀÍö	È«Çò	Å®	75ÄêÒÔÉÏ	È±ÑªÐÔÐÄÔà²¡	·ÇÊÊÒËÌåÎÂ	ÂÊ	1991	149.9799094	196.2588129	120.8044444
ËÀÍö	È«Çò	ºÏ¼Æ	75ÄêÒÔÉÏ	È±ÑªÐÔÐÄÔà²¡	·ÇÊÊÒËÌåÎÂ	ÂÊ	1991	155.3249073	204.2292692	126.0202152
ËÀÍö	È«Çò	ÄÐ	75ÄêÒÔÉÏ	È±ÑªÐÔÐÄÔà²¡	·ÇÊÊÒËÌåÎÂ	ÊýÁ¿	1992	77279.21278	99667.09348	63908.13739
ËÀÍö	È«Çò	Å®	75ÄêÒÔÉÏ	È±ÑªÐÔÐÄÔà²¡	·ÇÊÊÒËÌåÎÂ	ÊýÁ¿	1992	113270.9474	146120.1906	92254.30072
ËÀÍö	È«Çò	ºÏ¼Æ	75ÄêÒÔÉÏ	È±ÑªÐÔÐÄÔà²¡	·ÇÊÊÒËÌåÎÂ	ÊýÁ¿	1992	190550.1602	246166.4316	155366.9474
ËÀÍö	È«Çò	ÄÐ	75ÄêÒÔÉÏ	È±ÑªÐÔÐÄÔà²¡	·ÇÊÊÒËÌåÎÂ	°Ù·Ö±È	1992	0.072386201	0.093545824	0.060570868
ËÀÍö	È«Çò	Å®	75ÄêÒÔÉÏ	È±ÑªÐÔÐÄÔà²¡	·ÇÊÊÒËÌåÎÂ	°Ù·Ö±È	1992	0.072055517	0.092807544	0.061514609
ËÀÍö	È«Çò	ºÏ¼Æ	75ÄêÒÔÉÏ	È±ÑªÐÔÐÄÔà²¡	·ÇÊÊÒËÌåÎÂ	°Ù·Ö±È	1992	0.072189092	0.093100407	0.061343229
ËÀÍö	È«Çò	ÄÐ	75ÄêÒÔÉÏ	È±ÑªÐÔÐÄÔà²¡	·ÇÊÊÒËÌåÎÂ	ÂÊ	1992	164.5862156	212.2670398	136.1090273
ËÀÍö	È«Çò	Å®	75ÄêÒÔÉÏ	È±ÑªÐÔÐÄÔà²¡	·ÇÊÊÒËÌåÎÂ	ÂÊ	1992	151.3878891	195.2912704	123.2989056
ËÀÍö	È«Çò	ºÏ¼Æ	75ÄêÒÔÉÏ	È±ÑªÐÔÐÄÔà²¡	·ÇÊÊÒËÌåÎÂ	ÂÊ	1992	156.4768471	202.1480698	127.5849364
ËÀÍö	È«Çò	ÄÐ	75ÄêÒÔÉÏ	È±ÑªÐÔÐÄÔà²¡	·ÇÊÊÒËÌåÎÂ	ÊýÁ¿	1993	79717.20723	104474.606	65489.95867
ËÀÍö	È«Çò	Å®	75ÄêÒÔÉÏ	È±ÑªÐÔÐÄÔà²¡	·ÇÊÊÒËÌåÎÂ	ÊýÁ¿	1993	118358.8185	153368.8813	95748.74349
ËÀÍö	È«Çò	ºÏ¼Æ	75ÄêÒÔÉÏ	È±ÑªÐÔÐÄÔà²¡	·ÇÊÊÒËÌåÎÂ	ÊýÁ¿	1993	198076.0257	257344.8042	161187.4652
ËÀÍö	È«Çò	ÄÐ	75ÄêÒÔÉÏ	È±ÑªÐÔÐÄÔà²¡	·ÇÊÊÒËÌåÎÂ	°Ù·Ö±È	1993	0.072821223	0.094754131	0.060552586
ËÀÍö	È«Çò	Å®	75ÄêÒÔÉÏ	È±ÑªÐÔÐÄÔà²¡	·ÇÊÊÒËÌåÎÂ	°Ù·Ö±È	1993	0.07276826	0.094147642	0.061631672
ËÀÍö	È«Çò	ºÏ¼Æ	75ÄêÒÔÉÏ	È±ÑªÐÔÐÄÔà²¡	·ÇÊÊÒËÌåÎÂ	°Ù·Ö±È	1993	0.072789575	0.094384772	0.061224252
ËÀÍö	È«Çò	ÄÐ	75ÄêÒÔÉÏ	È±ÑªÐÔÐÄÔà²¡	·ÇÊÊÒËÌåÎÂ	ÂÊ	1993	166.6368946	218.3885326	136.8969601
ËÀÍö	È«Çò	Å®	75ÄêÒÔÉÏ	È±ÑªÐÔÐÄÔà²¡	·ÇÊÊÒËÌåÎÂ	ÂÊ	1993	155.9096563	202.027106	126.1262479
ËÀÍö	È«Çò	ºÏ¼Æ	75ÄêÒÔÉÏ	È±ÑªÐÔÐÄÔà²¡	·ÇÊÊÒËÌåÎÂ	ÂÊ	1993	160.0564272	207.9488912	130.248422
ËÀÍö	È«Çò	ÄÐ	75ÄêÒÔÉÏ	È±ÑªÐÔÐÄÔà²¡	·ÇÊÊÒËÌåÎÂ	ÊýÁ¿	1994	76706.29207	101945.159	62018.10716
ËÀÍö	È«Çò	Å®	75ÄêÒÔÉÏ	È±ÑªÐÔÐÄÔà²¡	·ÇÊÊÒËÌåÎÂ	ÊýÁ¿	1994	114205.786	151554.746	90827.01544
ËÀÍö	È«Çò	ºÏ¼Æ	75ÄêÒÔÉÏ	È±ÑªÐÔÐÄÔà²¡	·ÇÊÊÒËÌåÎÂ	ÊýÁ¿	1994	190912.0781	253948.3796	154598.2972
ËÀÍö	È«Çò	ÄÐ	75ÄêÒÔÉÏ	È±ÑªÐÔÐÄÔà²¡	·ÇÊÊÒËÌåÎÂ	°Ù·Ö±È	1994	0.069339527	0.091759478	0.056912658
ËÀÍö	È«Çò	Å®	75ÄêÒÔÉÏ	È±ÑªÐÔÐÄÔà²¡	·ÇÊÊÒËÌåÎÂ	°Ù·Ö±È	1994	0.069173068	0.09109672	0.057833793
ËÀÍö	È«Çò	ºÏ¼Æ	75ÄêÒÔÉÏ	È±ÑªÐÔÐÄÔà²¡	·ÇÊÊÒËÌåÎÂ	°Ù·Ö±È	1994	0.06923992	0.091356554	0.057550831
ËÀÍö	È«Çò	ÄÐ	75ÄêÒÔÉÏ	È±ÑªÐÔÐÄÔà²¡	·ÇÊÊÒËÌåÎÂ	ÂÊ	1994	156.9963883	208.6533104	126.93377
ËÀÍö	È«Çò	Å®	75ÄêÒÔÉÏ	È±ÑªÐÔÐÄÔà²¡	·ÇÊÊÒËÌåÎÂ	ÂÊ	1994	147.709982	196.0158902	117.4726543
ËÀÍö	È«Çò	ºÏ¼Æ	75ÄêÒÔÉÏ	È±ÑªÐÔÐÄÔà²¡	·ÇÊÊÒËÌåÎÂ	ÂÊ	1994	151.3059143	201.2648553	122.5257036
ËÀÍö	È«Çò	ÄÐ	75ÄêÒÔÉÏ	È±ÑªÐÔÐÄÔà²¡	·ÇÊÊÒËÌåÎÂ	ÊýÁ¿	1995	79910.84281	105762.9828	64550.49153
ËÀÍö	È«Çò	Å®	75ÄêÒÔÉÏ	È±ÑªÐÔÐÄÔà²¡	·ÇÊÊÒËÌåÎÂ	ÊýÁ¿	1995	117386.7032	155571.357	93068.6173
ËÀÍö	È«Çò	ºÏ¼Æ	75ÄêÒÔÉÏ	È±ÑªÐÔÐÄÔà²¡	·ÇÊÊÒËÌåÎÂ	ÊýÁ¿	1995	197297.546	261816.9149	159256.6368
ËÀÍö	È«Çò	ÄÐ	75ÄêÒÔÉÏ	È±ÑªÐÔÐÄÔà²¡	·ÇÊÊÒËÌåÎÂ	°Ù·Ö±È	1995	0.071118939	0.093702984	0.058135419
ËÀÍö	È«Çò	Å®	75ÄêÒÔÉÏ	È±ÑªÐÔÐÄÔà²¡	·ÇÊÊÒËÌåÎÂ	°Ù·Ö±È	1995	0.070403144	0.092474991	0.058919488
ËÀÍö	È«Çò	ºÏ¼Æ	75ÄêÒÔÉÏ	È±ÑªÐÔÐÄÔà²¡	·ÇÊÊÒËÌåÎÂ	°Ù·Ö±È	1995	0.070691628	0.092960792	0.058765122
ËÀÍö	È«Çò	ÄÐ	75ÄêÒÔÉÏ	È±ÑªÐÔÐÄÔà²¡	·ÇÊÊÒËÌåÎÂ	ÂÊ	1995	159.0881886	210.5551733	128.5084778
ËÀÍö	È«Çò	Å®	75ÄêÒÔÉÏ	È±ÑªÐÔÐÄÔà²¡	·ÇÊÊÒËÌåÎÂ	ÂÊ	1995	148.3150773	196.5604043	117.5898019
ËÀÍö	È«Çò	ºÏ¼Æ	75ÄêÒÔÉÏ	È±ÑªÐÔÐÄÔà²¡	·ÇÊÊÒËÌåÎÂ	ÂÊ	1995	152.4977182	202.366846	123.0946569
ËÀÍö	È«Çò	ÄÐ	75ÄêÒÔÉÏ	È±ÑªÐÔÐÄÔà²¡	·ÇÊÊÒËÌåÎÂ	ÊýÁ¿	1996	83586.88251	110079.4845	67326.78869
ËÀÍö	È«Çò	Å®	75ÄêÒÔÉÏ	È±ÑªÐÔÐÄÔà²¡	·ÇÊÊÒËÌåÎÂ	ÊýÁ¿	1996	123131.4124	162332.999	97671.82373
ËÀÍö	È«Çò	ºÏ¼Æ	75ÄêÒÔÉÏ	È±ÑªÐÔÐÄÔà²¡	·ÇÊÊÒËÌåÎÂ	ÊýÁ¿	1996	206718.295	271841.3919	166718.1234
ËÀÍö	È«Çò	ÄÐ	75ÄêÒÔÉÏ	È±ÑªÐÔÐÄÔà²¡	·ÇÊÊÒËÌåÎÂ	°Ù·Ö±È	1996	0.07368469	0.096449523	0.060241207
ËÀÍö	È«Çò	Å®	75ÄêÒÔÉÏ	È±ÑªÐÔÐÄÔà²¡	·ÇÊÊÒËÌåÎÂ	°Ù·Ö±È	1996	0.073767184	0.096177973	0.061465989
ËÀÍö	È«Çò	ºÏ¼Æ	75ÄêÒÔÉÏ	È±ÑªÐÔÐÄÔà²¡	·ÇÊÊÒËÌåÎÂ	°Ù·Ö±È	1996	0.073733685	0.096286236	0.061105729
ËÀÍö	È«Çò	ÄÐ	75ÄêÒÔÉÏ	È±ÑªÐÔÐÄÔà²¡	·ÇÊÊÒËÌåÎÂ	ÂÊ	1996	161.3189402	212.4484756	129.9376873
ËÀÍö	È«Çò	Å®	75ÄêÒÔÉÏ	È±ÑªÐÔÐÄÔà²¡	·ÇÊÊÒËÌåÎÂ	ÂÊ	1996	151.5004028	199.7338798	120.1750255
ËÀÍö	È«Çò	ºÏ¼Æ	75ÄêÒÔÉÏ	È±ÑªÐÔÐÄÔà²¡	·ÇÊÊÒËÌåÎÂ	ÂÊ	1996	155.3229809	204.2548548	125.2678477
ËÀÍö	È«Çò	ÄÐ	75ÄêÒÔÉÏ	È±ÑªÐÔÐÄÔà²¡	·ÇÊÊÒËÌåÎÂ	ÊýÁ¿	1997	80968.09354	106989.3746	65764.60369
ËÀÍö	È«Çò	Å®	75ÄêÒÔÉÏ	È±ÑªÐÔÐÄÔà²¡	·ÇÊÊÒËÌåÎÂ	ÊýÁ¿	1997	118007.5641	154897.972	94649.1835
ËÀÍö	È«Çò	ºÏ¼Æ	75ÄêÒÔÉÏ	È±ÑªÐÔÐÄÔà²¡	·ÇÊÊÒËÌåÎÂ	ÊýÁ¿	1997	198975.6576	260809.931	161084.9514
ËÀÍö	È«Çò	ÄÐ	75ÄêÒÔÉÏ	È±ÑªÐÔÐÄÔà²¡	·ÇÊÊÒËÌåÎÂ	°Ù·Ö±È	1997	0.070724446	0.09228167	0.058279961
ËÀÍö	È«Çò	Å®	75ÄêÒÔÉÏ	È±ÑªÐÔÐÄÔà²¡	·ÇÊÊÒËÌåÎÂ	°Ù·Ö±È	1997	0.070736149	0.091783318	0.059714011
ËÀÍö	È«Çò	ºÏ¼Æ	75ÄêÒÔÉÏ	È±ÑªÐÔÐÄÔà²¡	·ÇÊÊÒËÌåÎÂ	°Ù·Ö±È	1997	0.070731282	0.091927876	0.05921449
ËÀÍö	È«Çò	ÄÐ	75ÄêÒÔÉÏ	È±ÑªÐÔÐÄÔà²¡	·ÇÊÊÒËÌåÎÂ	ÂÊ	1997	151.1529063	199.7299704	122.770718
ËÀÍö	È«Çò	Å®	75ÄêÒÔÉÏ	È±ÑªÐÔÐÄÔà²¡	·ÇÊÊÒËÌåÎÂ	ÂÊ	1997	141.0815291	185.1851017	113.1558951
ËÀÍö	È«Çò	ºÏ¼Æ	75ÄêÒÔÉÏ	È±ÑªÐÔÐÄÔà²¡	·ÇÊÊÒËÌåÎÂ	ÂÊ	1997	145.0133555	190.0781417	117.3986286
ËÀÍö	È«Çò	ÄÐ	75ÄêÒÔÉÏ	È±ÑªÐÔÐÄÔà²¡	·ÇÊÊÒËÌåÎÂ	ÊýÁ¿	1998	80995.57655	109185.8851	64708.89575
ËÀÍö	È«Çò	Å®	75ÄêÒÔÉÏ	È±ÑªÐÔÐÄÔà²¡	·ÇÊÊÒËÌåÎÂ	ÊýÁ¿	1998	116645.1405	156029.4633	91738.70778
ËÀÍö	È«Çò	ºÏ¼Æ	75ÄêÒÔÉÏ	È±ÑªÐÔÐÄÔà²¡	·ÇÊÊÒËÌåÎÂ	ÊýÁ¿	1998	197640.717	265359.1832	158109.7177
ËÀÍö	È«Çò	ÄÐ	75ÄêÒÔÉÏ	È±ÑªÐÔÐÄÔà²¡	·ÇÊÊÒËÌåÎÂ	°Ù·Ö±È	1998	0.069347396	0.092614881	0.055783154
ËÀÍö	È«Çò	Å®	75ÄêÒÔÉÏ	È±ÑªÐÔÐÄÔà²¡	·ÇÊÊÒËÌåÎÂ	°Ù·Ö±È	1998	0.069167727	0.091728266	0.057236704
ËÀÍö	È«Çò	ºÏ¼Æ	75ÄêÒÔÉÏ	È±ÑªÐÔÐÄÔà²¡	·ÇÊÊÒËÌåÎÂ	°Ù·Ö±È	1998	0.069241391	0.092085876	0.056666511
ËÀÍö	È«Çò	ÄÐ	75ÄêÒÔÉÏ	È±ÑªÐÔÐÄÔà²¡	·ÇÊÊÒËÌåÎÂ	ÂÊ	1998	146.157457	197.0271955	116.7679526
ËÀÍö	È«Çò	Å®	75ÄêÒÔÉÏ	È±ÑªÐÔÐÄÔà²¡	·ÇÊÊÒËÌåÎÂ	ÂÊ	1998	135.2342233	180.8950051	106.3585919
ËÀÍö	È«Çò	ºÏ¼Æ	75ÄêÒÔÉÏ	È±ÑªÐÔÐÄÔà²¡	·ÇÊÊÒËÌåÎÂ	ÂÊ	1998	139.5070094	187.30688	111.6035916
ËÀÍö	È«Çò	ÄÐ	75ÄêÒÔÉÏ	È±ÑªÐÔÐÄÔà²¡	·ÇÊÊÒËÌåÎÂ	ÊýÁ¿	1999	81724.46632	109729.7677	66318.35508
ËÀÍö	È«Çò	Å®	75ÄêÒÔÉÏ	È±ÑªÐÔÐÄÔà²¡	·ÇÊÊÒËÌåÎÂ	ÊýÁ¿	1999	118144.0283	156392.3985	94132.91791
ËÀÍö	È«Çò	ºÏ¼Æ	75ÄêÒÔÉÏ	È±ÑªÐÔÐÄÔà²¡	·ÇÊÊÒËÌåÎÂ	ÊýÁ¿	1999	199868.4946	265746.323	161048.6833
ËÀÍö	È«Çò	ÄÐ	75ÄêÒÔÉÏ	È±ÑªÐÔÐÄÔà²¡	·ÇÊÊÒËÌåÎÂ	°Ù·Ö±È	1999	0.068468138	0.090507562	0.056050266
ËÀÍö	È«Çò	Å®	75ÄêÒÔÉÏ	È±ÑªÐÔÐÄÔà²¡	·ÇÊÊÒËÌåÎÂ	°Ù·Ö±È	1999	0.068183187	0.089594284	0.05726873
ËÀÍö	È«Çò	ºÏ¼Æ	75ÄêÒÔÉÏ	È±ÑªÐÔÐÄÔà²¡	·ÇÊÊÒËÌåÎÂ	°Ù·Ö±È	1999	0.06829945	0.089962477	0.056891779
ËÀÍö	È«Çò	ÄÐ	75ÄêÒÔÉÏ	È±ÑªÐÔÐÄÔà²¡	·ÇÊÊÒËÌåÎÂ	ÂÊ	1999	142.3045405	191.069393	115.4783074
ËÀÍö	È«Çò	Å®	75ÄêÒÔÉÏ	È±ÑªÐÔÐÄÔà²¡	·ÇÊÊÒËÌåÎÂ	ÂÊ	1999	132.7179134	175.6844853	105.7448661
ËÀÍö	È«Çò	ºÏ¼Æ	75ÄêÒÔÉÏ	È±ÑªÐÔÐÄÔà²¡	·ÇÊÊÒËÌåÎÂ	ÂÊ	1999	136.4772845	181.4609982	109.9697429
ËÀÍö	È«Çò	ÄÐ	75ÄêÒÔÉÏ	È±ÑªÐÔÐÄÔà²¡	·ÇÊÊÒËÌåÎÂ	ÊýÁ¿	2000	85146.47997	112667.2545	69287.61171
ËÀÍö	È«Çò	Å®	75ÄêÒÔÉÏ	È±ÑªÐÔÐÄÔà²¡	·ÇÊÊÒËÌåÎÂ	ÊýÁ¿	2000	120366.3753	158287.1709	96368.50508
ËÀÍö	È«Çò	ºÏ¼Æ	75ÄêÒÔÉÏ	È±ÑªÐÔÐÄÔà²¡	·ÇÊÊÒËÌåÎÂ	ÊýÁ¿	2000	205512.8553	271078.9569	165984.4335
ËÀÍö	È«Çò	ÄÐ	75ÄêÒÔÉÏ	È±ÑªÐÔÐÄÔà²¡	·ÇÊÊÒËÌåÎÂ	°Ù·Ö±È	2000	0.069731627	0.091859039	0.056777431
ËÀÍö	È«Çò	Å®	75ÄêÒÔÉÏ	È±ÑªÐÔÐÄÔà²¡	·ÇÊÊÒËÌåÎÂ	°Ù·Ö±È	2000	0.06878764	0.089834788	0.057910009
ËÀÍö	È«Çò	ºÏ¼Æ	75ÄêÒÔÉÏ	È±ÑªÐÔÐÄÔà²¡	·ÇÊÊÒËÌåÎÂ	°Ù·Ö±È	2000	0.069175972	0.090654997	0.057509521
ËÀÍö	È«Çò	ÄÐ	75ÄêÒÔÉÏ	È±ÑªÐÔÐÄÔà²¡	·ÇÊÊÒËÌåÎÂ	ÂÊ	2000	142.6561485	188.7650151	116.0858772
ËÀÍö	È«Çò	Å®	75ÄêÒÔÉÏ	È±ÑªÐÔÐÄÔà²¡	·ÇÊÊÒËÌåÎÂ	ÂÊ	2000	130.830614	172.0481132	104.7464515
ËÀÍö	È«Çò	ºÏ¼Æ	75ÄêÒÔÉÏ	È±ÑªÐÔÐÄÔà²¡	·ÇÊÊÒËÌåÎÂ	ÂÊ	2000	135.4837439	178.7080031	109.4247484
ËÀÍö	È«Çò	ÄÐ	75ÄêÒÔÉÏ	È±ÑªÐÔÐÄÔà²¡	·ÇÊÊÒËÌåÎÂ	ÊýÁ¿	2001	86998.59674	115740.049	70269.88631
ËÀÍö	È«Çò	Å®	75ÄêÒÔÉÏ	È±ÑªÐÔÐÄÔà²¡	·ÇÊÊÒËÌåÎÂ	ÊýÁ¿	2001	122593.1707	162876.676	97016.00065
ËÀÍö	È«Çò	ºÏ¼Æ	75ÄêÒÔÉÏ	È±ÑªÐÔÐÄÔà²¡	·ÇÊÊÒËÌåÎÂ	ÊýÁ¿	2001	209591.7675	279161.2595	168515.1592
ËÀÍö	È«Çò	ÄÐ	75ÄêÒÔÉÏ	È±ÑªÐÔÐÄÔà²¡	·ÇÊÊÒËÌåÎÂ	°Ù·Ö±È	2001	0.069049551	0.09123416	0.055969194
ËÀÍö	È«Çò	Å®	75ÄêÒÔÉÏ	È±ÑªÐÔÐÄÔà²¡	·ÇÊÊÒËÌåÎÂ	°Ù·Ö±È	2001	0.068843086	0.090427802	0.057491766
ËÀÍö	È«Çò	ºÏ¼Æ	75ÄêÒÔÉÏ	È±ÑªÐÔÐÄÔà²¡	·ÇÊÊÒËÌåÎÂ	°Ù·Ö±È	2001	0.068928723	0.090749654	0.056978739
ËÀÍö	È«Çò	ÄÐ	75ÄêÒÔÉÏ	È±ÑªÐÔÐÄÔà²¡	·ÇÊÊÒËÌåÎÂ	ÂÊ	2001	140.1005211	186.3850888	113.1609941
ËÀÍö	È«Çò	Å®	75ÄêÒÔÉÏ	È±ÑªÐÔÐÄÔà²¡	·ÇÊÊÒËÌåÎÂ	ÂÊ	2001	128.9315415	171.2978038	102.0319683
ËÀÍö	È«Çò	ºÏ¼Æ	75ÄêÒÔÉÏ	È±ÑªÐÔÐÄÔà²¡	·ÇÊÊÒËÌåÎÂ	ÂÊ	2001	133.3440485	177.6047456	107.2107643
ËÀÍö	È«Çò	ÄÐ	75ÄêÒÔÉÏ	È±ÑªÐÔÐÄÔà²¡	·ÇÊÊÒËÌåÎÂ	ÊýÁ¿	2002	90430.65586	120766.148	72879.53505
ËÀÍö	È«Çò	Å®	75ÄêÒÔÉÏ	È±ÑªÐÔÐÄÔà²¡	·ÇÊÊÒËÌåÎÂ	ÊýÁ¿	2002	125382.2715	165537.8273	99998.55847
ËÀÍö	È«Çò	ºÏ¼Æ	75ÄêÒÔÉÏ	È±ÑªÐÔÐÄÔà²¡	·ÇÊÊÒËÌåÎÂ	ÊýÁ¿	2002	215812.9274	286404.542	175123.8772
ËÀÍö	È«Çò	ÄÐ	75ÄêÒÔÉÏ	È±ÑªÐÔÐÄÔà²¡	·ÇÊÊÒËÌåÎÂ	°Ù·Ö±È	2002	0.069096258	0.091379173	0.055881392
ËÀÍö	È«Çò	Å®	75ÄêÒÔÉÏ	È±ÑªÐÔÐÄÔà²¡	·ÇÊÊÒËÌåÎÂ	°Ù·Ö±È	2002	0.068364348	0.089775704	0.05717922
ËÀÍö	È«Çò	ºÏ¼Æ	75ÄêÒÔÉÏ	È±ÑªÐÔÐÄÔà²¡	·ÇÊÊÒËÌåÎÂ	°Ù·Ö±È	2002	0.06866934	0.09043699	0.056718028
ËÀÍö	È«Çò	ÄÐ	75ÄêÒÔÉÏ	È±ÑªÐÔÐÄÔà²¡	·ÇÊÊÒËÌåÎÂ	ÂÊ	2002	139.793175	186.6876128	112.6615914
ËÀÍö	È«Çò	Å®	75ÄêÒÔÉÏ	È±ÑªÐÔÐÄÔà²¡	·ÇÊÊÒËÌåÎÂ	ÂÊ	2002	127.6271883	168.5017124	101.7889905
ËÀÍö	È«Çò	ºÏ¼Æ	75ÄêÒÔÉÏ	È±ÑªÐÔÐÄÔà²¡	·ÇÊÊÒËÌåÎÂ	ÂÊ	2002	132.4575114	175.7838761	107.4841681
ËÀÍö	È«Çò	ÄÐ	75ÄêÒÔÉÏ	È±ÑªÐÔÐÄÔà²¡	·ÇÊÊÒËÌåÎÂ	ÊýÁ¿	2003	98282.84864	130793.595	77965.72481
ËÀÍö	È«Çò	Å®	75ÄêÒÔÉÏ	È±ÑªÐÔÐÄÔà²¡	·ÇÊÊÒËÌåÎÂ	ÊýÁ¿	2003	133579.0417	178437.3328	105157.1814
ËÀÍö	È«Çò	ºÏ¼Æ	75ÄêÒÔÉÏ	È±ÑªÐÔÐÄÔà²¡	·ÇÊÊÒËÌåÎÂ	ÊýÁ¿	2003	231861.8904	308811.8512	186482.5879
ËÀÍö	È«Çò	ÄÐ	75ÄêÒÔÉÏ	È±ÑªÐÔÐÄÔà²¡	·ÇÊÊÒËÌåÎÂ	°Ù·Ö±È	2003	0.071576725	0.095072738	0.057208047
ËÀÍö	È«Çò	Å®	75ÄêÒÔÉÏ	È±ÑªÐÔÐÄÔà²¡	·ÇÊÊÒËÌåÎÂ	°Ù·Ö±È	2003	0.070848614	0.093376684	0.058760302
ËÀÍö	È«Çò	ºÏ¼Æ	75ÄêÒÔÉÏ	È±ÑªÐÔÐÄÔà²¡	·ÇÊÊÒËÌåÎÂ	°Ù·Ö±È	2003	0.071155749	0.094084652	0.05825146
ËÀÍö	È«Çò	ÄÐ	75ÄêÒÔÉÏ	È±ÑªÐÔÐÄÔà²¡	·ÇÊÊÒËÌåÎÂ	ÂÊ	2003	145.844834	194.0884947	115.6956514
ËÀÍö	È«Çò	Å®	75ÄêÒÔÉÏ	È±ÑªÐÔÐÄÔà²¡	·ÇÊÊÒËÌåÎÂ	ÂÊ	2003	131.6565016	175.8691684	103.6437037
ËÀÍö	È«Çò	ºÏ¼Æ	75ÄêÒÔÉÏ	È±ÑªÐÔÐÄÔà²¡	·ÇÊÊÒËÌåÎÂ	ÂÊ	2003	137.3191524	182.8924176	110.4434665
ËÀÍö	È«Çò	ÄÐ	75ÄêÒÔÉÏ	È±ÑªÐÔÐÄÔà²¡	·ÇÊÊÒËÌåÎÂ	ÊýÁ¿	2004	97281.03252	129455.12	78254.84096
ËÀÍö	È«Çò	Å®	75ÄêÒÔÉÏ	È±ÑªÐÔÐÄÔà²¡	·ÇÊÊÒËÌåÎÂ	ÊýÁ¿	2004	129110.9432	169575.3132	103330.4932
ËÀÍö	È«Çò	ºÏ¼Æ	75ÄêÒÔÉÏ	È±ÑªÐÔÐÄÔà²¡	·ÇÊÊÒËÌåÎÂ	ÊýÁ¿	2004	226391.9757	298592.7562	182505.5812
ËÀÍö	È«Çò	ÄÐ	75ÄêÒÔÉÏ	È±ÑªÐÔÐÄÔà²¡	·ÇÊÊÒËÌåÎÂ	°Ù·Ö±È	2004	0.068846605	0.090568169	0.05610217
ËÀÍö	È«Çò	Å®	75ÄêÒÔÉÏ	È±ÑªÐÔÐÄÔà²¡	·ÇÊÊÒËÌåÎÂ	°Ù·Ö±È	2004	0.068130706	0.088400492	0.057459568
ËÀÍö	È«Çò	ºÏ¼Æ	75ÄêÒÔÉÏ	È±ÑªÐÔÐÄÔà²¡	·ÇÊÊÒËÌåÎÂ	°Ù·Ö±È	2004	0.068436671	0.089308092	0.05699715
ËÀÍö	È«Çò	ÄÐ	75ÄêÒÔÉÏ	È±ÑªÐÔÐÄÔà²¡	·ÇÊÊÒËÌåÎÂ	ÂÊ	2004	138.726367	184.6078112	111.5943109
ËÀÍö	È«Çò	Å®	75ÄêÒÔÉÏ	È±ÑªÐÔÐÄÔà²¡	·ÇÊÊÒËÌåÎÂ	ÂÊ	2004	123.1915437	161.8007281	98.59306004
ËÀÍö	È«Çò	ºÏ¼Æ	75ÄêÒÔÉÏ	È±ÑªÐÔÐÄÔà²¡	·ÇÊÊÒËÌåÎÂ	ÂÊ	2004	129.4190271	170.6932584	104.3309715
ËÀÍö	È«Çò	ÄÐ	75ÄêÒÔÉÏ	È±ÑªÐÔÐÄÔà²¡	·ÇÊÊÒËÌåÎÂ	ÊýÁ¿	2005	104386.3942	140918.5311	82092.13362
ËÀÍö	È«Çò	Å®	75ÄêÒÔÉÏ	È±ÑªÐÔÐÄÔà²¡	·ÇÊÊÒËÌåÎÂ	ÊýÁ¿	2005	136318.6434	183879.0761	107264.9758
ËÀÍö	È«Çò	ºÏ¼Æ	75ÄêÒÔÉÏ	È±ÑªÐÔÐÄÔà²¡	·ÇÊÊÒËÌåÎÂ	ÊýÁ¿	2005	240705.0376	324592.2728	192669.9223
ËÀÍö	È«Çò	ÄÐ	75ÄêÒÔÉÏ	È±ÑªÐÔÐÄÔà²¡	·ÇÊÊÒËÌåÎÂ	°Ù·Ö±È	2005	0.071411717	0.095614721	0.056835662
ËÀÍö	È«Çò	Å®	75ÄêÒÔÉÏ	È±ÑªÐÔÐÄÔà²¡	·ÇÊÊÒËÌåÎÂ	°Ù·Ö±È	2005	0.070434475	0.093296152	0.057866231
ËÀÍö	È«Çò	ºÏ¼Æ	75ÄêÒÔÉÏ	È±ÑªÐÔÐÄÔà²¡	·ÇÊÊÒËÌåÎÂ	°Ù·Ö±È	2005	0.070855404	0.094280683	0.057464932
ËÀÍö	È«Çò	ÄÐ	75ÄêÒÔÉÏ	È±ÑªÐÔÐÄÔà²¡	·ÇÊÊÒËÌåÎÂ	ÂÊ	2005	143.1474358	193.2447857	112.5748094
ËÀÍö	È«Çò	Å®	75ÄêÒÔÉÏ	È±ÑªÐÔÐÄÔà²¡	·ÇÊÊÒËÌåÎÂ	ÂÊ	2005	126.0149635	169.9805286	99.15732488
ËÀÍö	È«Çò	ºÏ¼Æ	75ÄêÒÔÉÏ	È±ÑªÐÔÐÄÔà²¡	·ÇÊÊÒËÌåÎÂ	ÂÊ	2005	132.9136225	179.2348645	106.38937
ËÀÍö	È«Çò	ÄÐ	75ÄêÒÔÉÏ	È±ÑªÐÔÐÄÔà²¡	·ÇÊÊÒËÌåÎÂ	ÊýÁ¿	2006	101275.843	136480.8234	79582.45716
ËÀÍö	È«Çò	Å®	75ÄêÒÔÉÏ	È±ÑªÐÔÐÄÔà²¡	·ÇÊÊÒËÌåÎÂ	ÊýÁ¿	2006	132095.6886	177326.8994	102907.0678
ËÀÍö	È«Çò	ºÏ¼Æ	75ÄêÒÔÉÏ	È±ÑªÐÔÐÄÔà²¡	·ÇÊÊÒËÌåÎÂ	ÊýÁ¿	2006	233371.5316	312595.1062	185960.5593
ËÀÍö	È«Çò	ÄÐ	75ÄêÒÔÉÏ	È±ÑªÐÔÐÄÔà²¡	·ÇÊÊÒËÌåÎÂ	°Ù·Ö±È	2006	0.068434364	0.091771961	0.05448009
ËÀÍö	È«Çò	Å®	75ÄêÒÔÉÏ	È±ÑªÐÔÐÄÔà²¡	·ÇÊÊÒËÌåÎÂ	°Ù·Ö±È	2006	0.068191232	0.090465674	0.055939145
ËÀÍö	È«Çò	ºÏ¼Æ	75ÄêÒÔÉÏ	È±ÑªÐÔÐÄÔà²¡	·ÇÊÊÒËÌåÎÂ	°Ù·Ö±È	2006	0.068296836	0.09102203	0.055307186
ËÀÍö	È«Çò	ÄÐ	75ÄêÒÔÉÏ	È±ÑªÐÔÐÄÔà²¡	·ÇÊÊÒËÌåÎÂ	ÂÊ	2006	133.5863915	180.0229962	104.9720541
ËÀÍö	È«Çò	Å®	75ÄêÒÔÉÏ	È±ÑªÐÔÐÄÔà²¡	·ÇÊÊÒËÌåÎÂ	ÂÊ	2006	118.3126171	158.8243324	92.16958282
ËÀÍö	È«Çò	ºÏ¼Æ	75ÄêÒÔÉÏ	È±ÑªÐÔÐÄÔà²¡	·ÇÊÊÒËÌåÎÂ	ÂÊ	2006	124.4895823	166.7505626	99.19869912
ËÀÍö	È«Çò	ÄÐ	75ÄêÒÔÉÏ	È±ÑªÐÔÐÄÔà²¡	·ÇÊÊÒËÌåÎÂ	ÊýÁ¿	2007	105258.4519	142260.8189	84302.19073
ËÀÍö	È«Çò	Å®	75ÄêÒÔÉÏ	È±ÑªÐÔÐÄÔà²¡	·ÇÊÊÒËÌåÎÂ	ÊýÁ¿	2007	133815.8409	180354.6465	105322.7572
ËÀÍö	È«Çò	ºÏ¼Æ	75ÄêÒÔÉÏ	È±ÑªÐÔÐÄÔà²¡	·ÇÊÊÒËÌåÎÂ	ÊýÁ¿	2007	239074.2928	322303.2745	191302.399
ËÀÍö	È«Çò	ÄÐ	75ÄêÒÔÉÏ	È±ÑªÐÔÐÄÔà²¡	·ÇÊÊÒËÌåÎÂ	°Ù·Ö±È	2007	0.069036483	0.092630913	0.055241543
ËÀÍö	È«Çò	Å®	75ÄêÒÔÉÏ	È±ÑªÐÔÐÄÔà²¡	·ÇÊÊÒËÌåÎÂ	°Ù·Ö±È	2007	0.067953695	0.090324864	0.056274735
ËÀÍö	È«Çò	ºÏ¼Æ	75ÄêÒÔÉÏ	È±ÑªÐÔÐÄÔà²¡	·ÇÊÊÒËÌåÎÂ	°Ù·Ö±È	2007	0.068426666	0.091321672	0.0559372
ËÀÍö	È«Çò	ÄÐ	75ÄêÒÔÉÏ	È±ÑªÐÔÐÄÔà²¡	·ÇÊÊÒËÌåÎÂ	ÂÊ	2007	133.7703922	180.7957953	107.1375924
ËÀÍö	È«Çò	Å®	75ÄêÒÔÉÏ	È±ÑªÐÔÐÄÔà²¡	·ÇÊÊÒËÌåÎÂ	ÂÊ	2007	116.3016545	156.7493329	91.53782417
ËÀÍö	È«Çò	ºÏ¼Æ	75ÄêÒÔÉÏ	È±ÑªÐÔÐÄÔà²¡	·ÇÊÊÒËÌåÎÂ	ÂÊ	2007	123.396249	166.3542101	98.73917511
ËÀÍö	È«Çò	ÄÐ	75ÄêÒÔÉÏ	È±ÑªÐÔÐÄÔà²¡	·ÇÊÊÒËÌåÎÂ	ÊýÁ¿	2008	108714.0874	145311.8702	86630.76626
ËÀÍö	È«Çò	Å®	75ÄêÒÔÉÏ	È±ÑªÐÔÐÄÔà²¡	·ÇÊÊÒËÌåÎÂ	ÊýÁ¿	2008	137166.6117	182341.8424	108522.8737
ËÀÍö	È«Çò	ºÏ¼Æ	75ÄêÒÔÉÏ	È±ÑªÐÔÐÄÔà²¡	·ÇÊÊÒËÌåÎÂ	ÊýÁ¿	2008	245880.6991	328586.9933	196559.3129
ËÀÍö	È«Çò	ÄÐ	75ÄêÒÔÉÏ	È±ÑªÐÔÐÄÔà²¡	·ÇÊÊÒËÌåÎÂ	°Ù·Ö±È	2008	0.068709001	0.091774999	0.055380364
ËÀÍö	È«Çò	Å®	75ÄêÒÔÉÏ	È±ÑªÐÔÐÄÔà²¡	·ÇÊÊÒËÌåÎÂ	°Ù·Ö±È	2008	0.067644419	0.089163734	0.05656715
ËÀÍö	È«Çò	ºÏ¼Æ	75ÄêÒÔÉÏ	È±ÑªÐÔÐÄÔà²¡	·ÇÊÊÒËÌåÎÂ	°Ù·Ö±È	2008	0.068111781	0.090300685	0.056115098
ËÀÍö	È«Çò	ÄÐ	75ÄêÒÔÉÏ	È±ÑªÐÔÐÄÔà²¡	·ÇÊÊÒËÌåÎÂ	ÂÊ	2008	133.3548223	178.2477238	106.2661769
ËÀÍö	È«Çò	Å®	75ÄêÒÔÉÏ	È±ÑªÐÔÐÄÔà²¡	·ÇÊÊÒËÌåÎÂ	ÂÊ	2008	115.7458592	153.8662576	91.57529736
ËÀÍö	È«Çò	ºÏ¼Æ	75ÄêÒÔÉÏ	È±ÑªÐÔÐÄÔà²¡	·ÇÊÊÒËÌåÎÂ	ÂÊ	2008	122.9224406	164.2695638	98.26533989
ËÀÍö	È«Çò	ÄÐ	75ÄêÒÔÉÏ	È±ÑªÐÔÐÄÔà²¡	·ÇÊÊÒËÌåÎÂ	ÊýÁ¿	2009	113123.038	152608.7915	89181.97573
ËÀÍö	È«Çò	Å®	75ÄêÒÔÉÏ	È±ÑªÐÔÐÄÔà²¡	·ÇÊÊÒËÌåÎÂ	ÊýÁ¿	2009	140914.8716	188952.5182	110150.8106
ËÀÍö	È«Çò	ºÏ¼Æ	75ÄêÒÔÉÏ	È±ÑªÐÔÐÄÔà²¡	·ÇÊÊÒËÌåÎÂ	ÊýÁ¿	2009	254037.9096	340393.4015	202049.7561
ËÀÍö	È«Çò	ÄÐ	75ÄêÒÔÉÏ	È±ÑªÐÔÐÄÔà²¡	·ÇÊÊÒËÌåÎÂ	°Ù·Ö±È	2009	0.069348773	0.092547504	0.055364732
ËÀÍö	È«Çò	Å®	75ÄêÒÔÉÏ	È±ÑªÐÔÐÄÔà²¡	·ÇÊÊÒËÌåÎÂ	°Ù·Ö±È	2009	0.068389976	0.090223548	0.056641461
ËÀÍö	È«Çò	ºÏ¼Æ	75ÄêÒÔÉÏ	È±ÑªÐÔÐÄÔà²¡	·ÇÊÊÒËÌåÎÂ	°Ù·Ö±È	2009	0.068814348	0.091240024	0.056127595
ËÀÍö	È«Çò	ÄÐ	75ÄêÒÔÉÏ	È±ÑªÐÔÐÄÔà²¡	·ÇÊÊÒËÌåÎÂ	ÂÊ	2009	134.0025624	180.7763429	105.6426125
ËÀÍö	È«Çò	Å®	75ÄêÒÔÉÏ	È±ÑªÐÔÐÄÔà²¡	·ÇÊÊÒËÌåÎÂ	ÂÊ	2009	115.4946136	154.8665362	90.28021782
ËÀÍö	È«Çò	ºÏ¼Æ	75ÄêÒÔÉÏ	È±ÑªÐÔÐÄÔà²¡	·ÇÊÊÒËÌåÎÂ	ÂÊ	2009	123.0634069	164.8965375	97.87882209
ËÀÍö	È«Çò	ÄÐ	75ÄêÒÔÉÏ	È±ÑªÐÔÐÄÔà²¡	·ÇÊÊÒËÌåÎÂ	ÊýÁ¿	2010	124330.7073	171347.5394	95105.20836
ËÀÍö	È«Çò	Å®	75ÄêÒÔÉÏ	È±ÑªÐÔÐÄÔà²¡	·ÇÊÊÒËÌåÎÂ	ÊýÁ¿	2010	152414.5947	210285.3174	116280.5873
ËÀÍö	È«Çò	ºÏ¼Æ	75ÄêÒÔÉÏ	È±ÑªÐÔÐÄÔà²¡	·ÇÊÊÒËÌåÎÂ	ÊýÁ¿	2010	276745.3019	377872.4432	214720.3278
ËÀÍö	È«Çò	ÄÐ	75ÄêÒÔÉÏ	È±ÑªÐÔÐÄÔà²¡	·ÇÊÊÒËÌåÎÂ	°Ù·Ö±È	2010	0.073294706	0.099830721	0.056641279
ËÀÍö	È«Çò	Å®	75ÄêÒÔÉÏ	È±ÑªÐÔÐÄÔà²¡	·ÇÊÊÒËÌåÎÂ	°Ù·Ö±È	2010	0.072314693	0.098100798	0.057489416
ËÀÍö	È«Çò	ºÏ¼Æ	75ÄêÒÔÉÏ	È±ÑªÐÔÐÄÔà²¡	·ÇÊÊÒËÌåÎÂ	°Ù·Ö±È	2010	0.072752706	0.09886222	0.05716718
ËÀÍö	È«Çò	ÄÐ	75ÄêÒÔÉÏ	È±ÑªÐÔÐÄÔà²¡	·ÇÊÊÒËÌåÎÂ	ÂÊ	2010	142.2637166	196.0620857	108.822838
ËÀÍö	È«Çò	Å®	75ÄêÒÔÉÏ	È±ÑªÐÔÐÄÔà²¡	·ÇÊÊÒËÌåÎÂ	ÂÊ	2010	121.2301023	167.2602982	92.48922338
ËÀÍö	È«Çò	ºÏ¼Æ	75ÄêÒÔÉÏ	È±ÑªÐÔÐÄÔà²¡	·ÇÊÊÒËÌåÎÂ	ÂÊ	2010	129.8554814	177.3067426	100.7518875
ËÀÍö	È«Çò	ÄÐ	75ÄêÒÔÉÏ	È±ÑªÐÔÐÄÔà²¡	·ÇÊÊÒËÌåÎÂ	ÊýÁ¿	2011	124972.0785	169012.767	99019.33972
ËÀÍö	È«Çò	Å®	75ÄêÒÔÉÏ	È±ÑªÐÔÐÄÔà²¡	·ÇÊÊÒËÌåÎÂ	ÊýÁ¿	2011	152327.1626	207292.9495	118024.3135
ËÀÍö	È«Çò	ºÏ¼Æ	75ÄêÒÔÉÏ	È±ÑªÐÔÐÄÔà²¡	·ÇÊÊÒËÌåÎÂ	ÊýÁ¿	2011	277299.2411	376430.4016	219663.4983
ËÀÍö	È«Çò	ÄÐ	75ÄêÒÔÉÏ	È±ÑªÐÔÐÄÔà²¡	·ÇÊÊÒËÌåÎÂ	°Ù·Ö±È	2011	0.071734595	0.096007317	0.057013579
ËÀÍö	È«Çò	Å®	75ÄêÒÔÉÏ	È±ÑªÐÔÐÄÔà²¡	·ÇÊÊÒËÌåÎÂ	°Ù·Ö±È	2011	0.070793033	0.094302008	0.057992874
ËÀÍö	È«Çò	ºÏ¼Æ	75ÄêÒÔÉÏ	È±ÑªÐÔÐÄÔà²¡	·ÇÊÊÒËÌåÎÂ	°Ù·Ö±È	2011	0.071215725	0.095055694	0.05735603
ËÀÍö	È«Çò	ÄÐ	75ÄêÒÔÉÏ	È±ÑªÐÔÐÄÔà²¡	·ÇÊÊÒËÌåÎÂ	ÂÊ	2011	138.1038215	186.7721917	109.424036
ËÀÍö	È«Çò	Å®	75ÄêÒÔÉÏ	È±ÑªÐÔÐÄÔà²¡	·ÇÊÊÒËÌåÎÂ	ÂÊ	2011	117.456102	159.8390031	91.00593461
ËÀÍö	È«Çò	ºÏ¼Æ	75ÄêÒÔÉÏ	È±ÑªÐÔÐÄÔà²¡	·ÇÊÊÒËÌåÎÂ	ÂÊ	2011	125.942073	170.9648571	99.76542388
ËÀÍö	È«Çò	ÄÐ	75ÄêÒÔÉÏ	È±ÑªÐÔÐÄÔà²¡	·ÇÊÊÒËÌåÎÂ	ÊýÁ¿	2012	130728.2763	178795.7025	99786.24462
ËÀÍö	È«Çò	Å®	75ÄêÒÔÉÏ	È±ÑªÐÔÐÄÔà²¡	·ÇÊÊÒËÌåÎÂ	ÊýÁ¿	2012	155840.004	215489.6069	119050.0023
ËÀÍö	È«Çò	ºÏ¼Æ	75ÄêÒÔÉÏ	È±ÑªÐÔÐÄÔà²¡	·ÇÊÊÒËÌåÎÂ	ÊýÁ¿	2012	286568.2802	394163.9495	220939.1472
ËÀÍö	È«Çò	ÄÐ	75ÄêÒÔÉÏ	È±ÑªÐÔÐÄÔà²¡	·ÇÊÊÒËÌåÎÂ	°Ù·Ö±È	2012	0.072817162	0.09894661	0.056664207
ËÀÍö	È«Çò	Å®	75ÄêÒÔÉÏ	È±ÑªÐÔÐÄÔà²¡	·ÇÊÊÒËÌåÎÂ	°Ù·Ö±È	2012	0.07118522	0.096598305	0.056815968
ËÀÍö	È«Çò	ºÏ¼Æ	75ÄêÒÔÉÏ	È±ÑªÐÔÐÄÔà²¡	·ÇÊÊÒËÌåÎÂ	°Ù·Ö±È	2012	0.071922081	0.097723215	0.056916447
ËÀÍö	È«Çò	ÄÐ	75ÄêÒÔÉÏ	È±ÑªÐÔÐÄÔà²¡	·ÇÊÊÒËÌåÎÂ	ÂÊ	2012	139.5000633	190.7927843	106.4818403
ËÀÍö	È«Çò	Å®	75ÄêÒÔÉÏ	È±ÑªÐÔÐÄÔà²¡	·ÇÊÊÒËÌåÎÂ	ÂÊ	2012	116.4644963	161.0426583	88.97008591
ËÀÍö	È«Çò	ºÏ¼Æ	75ÄêÒÔÉÏ	È±ÑªÐÔÐÄÔà²¡	·ÇÊÊÒËÌåÎÂ	ÂÊ	2012	125.9524495	173.2428827	97.10714235
ËÀÍö	È«Çò	ÄÐ	75ÄêÒÔÉÏ	È±ÑªÐÔÐÄÔà²¡	·ÇÊÊÒËÌåÎÂ	ÊýÁ¿	2013	136045.2371	184834.3162	106212.2414
ËÀÍö	È«Çò	Å®	75ÄêÒÔÉÏ	È±ÑªÐÔÐÄÔà²¡	·ÇÊÊÒËÌåÎÂ	ÊýÁ¿	2013	159262.9262	221410.175	121793.6015
ËÀÍö	È«Çò	ºÏ¼Æ	75ÄêÒÔÉÏ	È±ÑªÐÔÐÄÔà²¡	·ÇÊÊÒËÌåÎÂ	ÊýÁ¿	2013	295308.1633	404643.3414	232211.022
ËÀÍö	È«Çò	ÄÐ	75ÄêÒÔÉÏ	È±ÑªÐÔÐÄÔà²¡	·ÇÊÊÒËÌåÎÂ	°Ù·Ö±È	2013	0.072054921	0.097173577	0.05682969
ËÀÍö	È«Çò	Å®	75ÄêÒÔÉÏ	È±ÑªÐÔÐÄÔà²¡	·ÇÊÊÒËÌåÎÂ	°Ù·Ö±È	2013	0.070624038	0.094748736	0.057827208
ËÀÍö	È«Çò	ºÏ¼Æ	75ÄêÒÔÉÏ	È±ÑªÐÔÐÄÔà²¡	·ÇÊÊÒËÌåÎÂ	°Ù·Ö±È	2013	0.071277842	0.095833779	0.057118286
ËÀÍö	È«Çò	ÄÐ	75ÄêÒÔÉÏ	È±ÑªÐÔÐÄÔà²¡	·ÇÊÊÒËÌåÎÂ	ÂÊ	2013	140.4289957	190.7901956	109.6346973
ËÀÍö	È«Çò	Å®	75ÄêÒÔÉÏ	È±ÑªÐÔÐÄÔà²¡	·ÇÊÊÒËÌåÎÂ	ÂÊ	2013	115.4766899	160.5377644	88.30882546
ËÀÍö	È«Çò	ºÏ¼Æ	75ÄêÒÔÉÏ	È±ÑªÐÔÐÄÔà²¡	·ÇÊÊÒËÌåÎÂ	ÂÊ	2013	125.7721632	172.3381697	98.8990017
ËÀÍö	È«Çò	ÄÐ	75ÄêÒÔÉÏ	È±ÑªÐÔÐÄÔà²¡	·ÇÊÊÒËÌåÎÂ	ÊýÁ¿	2014	138771.2494	186935.5936	108482.6768
ËÀÍö	È«Çò	Å®	75ÄêÒÔÉÏ	È±ÑªÐÔÐÄÔà²¡	·ÇÊÊÒËÌåÎÂ	ÊýÁ¿	2014	159465.5161	219762.9656	123630.923
ËÀÍö	È«Çò	ºÏ¼Æ	75ÄêÒÔÉÏ	È±ÑªÐÔÐÄÔà²¡	·ÇÊÊÒËÌåÎÂ	ÊýÁ¿	2014	298236.7654	405969.46	234133.72
ËÀÍö	È«Çò	ÄÐ	75ÄêÒÔÉÏ	È±ÑªÐÔÐÄÔà²¡	·ÇÊÊÒËÌåÎÂ	°Ù·Ö±È	2014	0.07076568	0.09528141	0.055713108
ËÀÍö	È«Çò	Å®	75ÄêÒÔÉÏ	È±ÑªÐÔÐÄÔà²¡	·ÇÊÊÒËÌåÎÂ	°Ù·Ö±È	2014	0.069040173	0.092152385	0.056648336
ËÀÍö	È«Çò	ºÏ¼Æ	75ÄêÒÔÉÏ	È±ÑªÐÔÐÄÔà²¡	·ÇÊÊÒËÌåÎÂ	°Ù·Ö±È	2014	0.069834236	0.093574176	0.056081682
ËÀÍö	È«Çò	ÄÐ	75ÄêÒÔÉÏ	È±ÑªÐÔÐÄÔà²¡	·ÇÊÊÒËÌåÎÂ	ÂÊ	2014	138.8944516	187.1015565	108.5789885
ËÀÍö	È«Çò	Å®	75ÄêÒÔÉÏ	È±ÑªÐÔÐÄÔà²¡	·ÇÊÊÒËÌåÎÂ	ÂÊ	2014	112.4177482	154.9253929	87.15558269
ËÀÍö	È«Çò	ºÏ¼Æ	75ÄêÒÔÉÏ	È±ÑªÐÔÐÄÔà²¡	·ÇÊÊÒËÌåÎÂ	ÂÊ	2014	123.3595849	167.9210274	96.84466121
ËÀÍö	È«Çò	ÄÐ	75ÄêÒÔÉÏ	È±ÑªÐÔÐÄÔà²¡	·ÇÊÊÒËÌåÎÂ	ÊýÁ¿	2015	136030.7181	186449.9716	106447.9026
ËÀÍö	È«Çò	Å®	75ÄêÒÔÉÏ	È±ÑªÐÔÐÄÔà²¡	·ÇÊÊÒËÌåÎÂ	ÊýÁ¿	2015	157332.1775	214282.541	120905.4674
ËÀÍö	È«Çò	ºÏ¼Æ	75ÄêÒÔÉÏ	È±ÑªÐÔÐÄÔà²¡	·ÇÊÊÒËÌåÎÂ	ÊýÁ¿	2015	293362.8956	400593.3339	231324.3073
ËÀÍö	È«Çò	ÄÐ	75ÄêÒÔÉÏ	È±ÑªÐÔÐÄÔà²¡	·ÇÊÊÒËÌåÎÂ	°Ù·Ö±È	2015	0.06881075	0.092682832	0.054881221
ËÀÍö	È«Çò	Å®	75ÄêÒÔÉÏ	È±ÑªÐÔÐÄÔà²¡	·ÇÊÊÒËÌåÎÂ	°Ù·Ö±È	2015	0.067520367	0.090305768	0.055804149
ËÀÍö	È«Çò	ºÏ¼Æ	75ÄêÒÔÉÏ	È±ÑªÐÔÐÄÔà²¡	·ÇÊÊÒËÌåÎÂ	°Ù·Ö±È	2015	0.068114214	0.091366541	0.055365826
ËÀÍö	È«Çò	ÄÐ	75ÄêÒÔÉÏ	È±ÑªÐÔÐÄÔà²¡	·ÇÊÊÒËÌåÎÂ	ÂÊ	2015	132.085773	181.042848	103.3608709
ËÀÍö	È«Çò	Å®	75ÄêÒÔÉÏ	È±ÑªÐÔÐÄÔà²¡	·ÇÊÊÒËÌåÎÂ	ÂÊ	2015	107.862018	146.9054053	82.88900533
ËÀÍö	È«Çò	ºÏ¼Æ	75ÄêÒÔÉÏ	È±ÑªÐÔÐÄÔà²¡	·ÇÊÊÒËÌåÎÂ	ÂÊ	2015	117.8869885	160.9772145	92.95697025
ËÀÍö	È«Çò	ÄÐ	75ÄêÒÔÉÏ	È±ÑªÐÔÐÄÔà²¡	·ÇÊÊÒËÌåÎÂ	ÊýÁ¿	2016	139682.6692	194804.5114	105000.9824
ËÀÍö	È«Çò	Å®	75ÄêÒÔÉÏ	È±ÑªÐÔÐÄÔà²¡	·ÇÊÊÒËÌåÎÂ	ÊýÁ¿	2016	161695.7437	223549.6254	120922.9139
ËÀÍö	È«Çò	ºÏ¼Æ	75ÄêÒÔÉÏ	È±ÑªÐÔÐÄÔà²¡	·ÇÊÊÒËÌåÎÂ	ÊýÁ¿	2016	301378.4129	416679.5713	233574.4408
ËÀÍö	È«Çò	ÄÐ	75ÄêÒÔÉÏ	È±ÑªÐÔÐÄÔà²¡	·ÇÊÊÒËÌåÎÂ	°Ù·Ö±È	2016	0.069624713	0.095421456	0.054467492
ËÀÍö	È«Çò	Å®	75ÄêÒÔÉÏ	È±ÑªÐÔÐÄÔà²¡	·ÇÊÊÒËÌåÎÂ	°Ù·Ö±È	2016	0.068536064	0.092808184	0.054963988
ËÀÍö	È«Çò	ºÏ¼Æ	75ÄêÒÔÉÏ	È±ÑªÐÔÐÄÔà²¡	·ÇÊÊÒËÌåÎÂ	°Ù·Ö±È	2016	0.069038226	0.094079598	0.054746275
ËÀÍö	È«Çò	ÄÐ	75ÄêÒÔÉÏ	È±ÑªÐÔÐÄÔà²¡	·ÇÊÊÒËÌåÎÂ	ÂÊ	2016	131.5245647	183.4270401	98.8684465
ËÀÍö	È«Çò	Å®	75ÄêÒÔÉÏ	È±ÑªÐÔÐÄÔà²¡	·ÇÊÊÒËÌåÎÂ	ÂÊ	2016	107.9097796	149.1887804	80.69949576
ËÀÍö	È«Çò	ºÏ¼Æ	75ÄêÒÔÉÏ	È±ÑªÐÔÐÄÔà²¡	·ÇÊÊÒËÌåÎÂ	ÂÊ	2016	117.7047099	162.7361017	91.22356021
ËÀÍö	È«Çò	ÄÐ	75ÄêÒÔÉÏ	È±ÑªÐÔÐÄÔà²¡	·ÇÊÊÒËÌåÎÂ	ÊýÁ¿	2017	142237.7213	196169.1088	110519.5652
ËÀÍö	È«Çò	Å®	75ÄêÒÔÉÏ	È±ÑªÐÔÐÄÔà²¡	·ÇÊÊÒËÌåÎÂ	ÊýÁ¿	2017	164123.4975	223151.8402	125063.1406
ËÀÍö	È«Çò	ºÏ¼Æ	75ÄêÒÔÉÏ	È±ÑªÐÔÐÄÔà²¡	·ÇÊÊÒËÌåÎÂ	ÊýÁ¿	2017	306361.2189	419948.8116	241033.4565
ËÀÍö	È«Çò	ÄÐ	75ÄêÒÔÉÏ	È±ÑªÐÔÐÄÔà²¡	·ÇÊÊÒËÌåÎÂ	°Ù·Ö±È	2017	0.070078383	0.095328588	0.055436346
ËÀÍö	È«Çò	Å®	75ÄêÒÔÉÏ	È±ÑªÐÔÐÄÔà²¡	·ÇÊÊÒËÌåÎÂ	°Ù·Ö±È	2017	0.068887806	0.092584012	0.05614546
ËÀÍö	È«Çò	ºÏ¼Æ	75ÄêÒÔÉÏ	È±ÑªÐÔÐÄÔà²¡	·ÇÊÊÒËÌåÎÂ	°Ù·Ö±È	2017	0.069437917	0.093851661	0.05551239
ËÀÍö	È«Çò	ÄÐ	75ÄêÒÔÉÏ	È±ÑªÐÔÐÄÔà²¡	·ÇÊÊÒËÌåÎÂ	ÂÊ	2017	130.0602085	179.3743245	101.0575644
ËÀÍö	È«Çò	Å®	75ÄêÒÔÉÏ	È±ÑªÐÔÐÄÔà²¡	·ÇÊÊÒËÌåÎÂ	ÂÊ	2017	106.8412787	145.2676083	81.41372844
ËÀÍö	È«Çò	ºÏ¼Æ	75ÄêÒÔÉÏ	È±ÑªÐÔÐÄÔà²¡	·ÇÊÊÒËÌåÎÂ	ÂÊ	2017	116.4972126	159.6901402	91.65561467
ËÀÍö	È«Çò	ÄÐ	75ÄêÒÔÉÏ	È±ÑªÐÔÐÄÔà²¡	·ÇÊÊÒËÌåÎÂ	ÊýÁ¿	2018	144802.7014	203516.4193	111086.2479
ËÀÍö	È«Çò	Å®	75ÄêÒÔÉÏ	È±ÑªÐÔÐÄÔà²¡	·ÇÊÊÒËÌåÎÂ	ÊýÁ¿	2018	166051.9172	231327.2737	124870.3916
ËÀÍö	È«Çò	ºÏ¼Æ	75ÄêÒÔÉÏ	È±ÑªÐÔÐÄÔà²¡	·ÇÊÊÒËÌåÎÂ	ÊýÁ¿	2018	310854.6186	437939.6031	239805.4033
ËÀÍö	È«Çò	ÄÐ	75ÄêÒÔÉÏ	È±ÑªÐÔÐÄÔà²¡	·ÇÊÊÒËÌåÎÂ	°Ù·Ö±È	2018	0.07004533	0.096201613	0.054398856
ËÀÍö	È«Çò	Å®	75ÄêÒÔÉÏ	È±ÑªÐÔÐÄÔà²¡	·ÇÊÊÒËÌåÎÂ	°Ù·Ö±È	2018	0.068769898	0.093978574	0.054498124
ËÀÍö	È«Çò	ºÏ¼Æ	75ÄêÒÔÉÏ	È±ÑªÐÔÐÄÔà²¡	·ÇÊÊÒËÌåÎÂ	°Ù·Ö±È	2018	0.069360648	0.09508439	0.054536766
ËÀÍö	È«Çò	ÄÐ	75ÄêÒÔÉÏ	È±ÑªÐÔÐÄÔà²¡	·ÇÊÊÒËÌåÎÂ	ÂÊ	2018	128.5510655	180.6751691	98.61870945
ËÀÍö	È«Çò	Å®	75ÄêÒÔÉÏ	È±ÑªÐÔÐÄÔà²¡	·ÇÊÊÒËÌåÎÂ	ÂÊ	2018	105.5916299	147.0999207	79.40449222
ËÀÍö	È«Çò	ºÏ¼Æ	75ÄêÒÔÉÏ	È±ÑªÐÔÐÄÔà²¡	·ÇÊÊÒËÌåÎÂ	ÂÊ	2018	115.1736721	162.2594912	88.84947252
ËÀÍö	È«Çò	ÄÐ	75ÄêÒÔÉÏ	È±ÑªÐÔÐÄÔà²¡	·ÇÊÊÒËÌåÎÂ	ÊýÁ¿	2019	149701.0899	208874.7057	113196.2188
ËÀÍö	È«Çò	Å®	75ÄêÒÔÉÏ	È±ÑªÐÔÐÄÔà²¡	·ÇÊÊÒËÌåÎÂ	ÊýÁ¿	2019	167709.9432	235232.8028	125433.2741
ËÀÍö	È«Çò	ºÏ¼Æ	75ÄêÒÔÉÏ	È±ÑªÐÔÐÄÔà²¡	·ÇÊÊÒËÌåÎÂ	ÊýÁ¿	2019	317411.033	438905.6035	240595.1329
ËÀÍö	È«Çò	ÄÐ	75ÄêÒÔÉÏ	È±ÑªÐÔÐÄÔà²¡	·ÇÊÊÒËÌåÎÂ	°Ù·Ö±È	2019	0.070722089	0.096047841	0.055035547
ËÀÍö	È«Çò	Å®	75ÄêÒÔÉÏ	È±ÑªÐÔÐÄÔà²¡	·ÇÊÊÒËÌåÎÂ	°Ù·Ö±È	2019	0.068679076	0.092968507	0.055422405
ËÀÍö	È«Çò	ºÏ¼Æ	75ÄêÒÔÉÏ	È±ÑªÐÔÐÄÔà²¡	·ÇÊÊÒËÌåÎÂ	°Ù·Ö±È	2019	0.069630452	0.0944194	0.055031235
ËÀÍö	È«Çò	ÄÐ	75ÄêÒÔÉÏ	È±ÑªÐÔÐÄÔà²¡	·ÇÊÊÒËÌåÎÂ	ÂÊ	2019	129.1227595	180.1622046	97.63595003
ËÀÍö	È«Çò	Å®	75ÄêÒÔÉÏ	È±ÑªÐÔÐÄÔà²¡	·ÇÊÊÒËÌåÎÂ	ÂÊ	2019	104.180652	146.1255445	77.91857791
ËÀÍö	È«Çò	ºÏ¼Æ	75ÄêÒÔÉÏ	È±ÑªÐÔÐÄÔà²¡	·ÇÊÊÒËÌåÎÂ	ÂÊ	2019	114.6231825	158.4971909	86.88349479
ËÀÍö	È«Çò	ÄÐ	75ÄêÒÔÉÏ	È±ÑªÐÔÐÄÔà²¡	·ÇÊÊÒËÌåÎÂ	ÊýÁ¿	2020	149003.4507	205198.414	115730.0486
ËÀÍö	È«Çò	Å®	75ÄêÒÔÉÏ	È±ÑªÐÔÐÄÔà²¡	·ÇÊÊÒËÌåÎÂ	ÊýÁ¿	2020	165574.2821	228442.5005	126671.5078
ËÀÍö	È«Çò	ºÏ¼Æ	75ÄêÒÔÉÏ	È±ÑªÐÔÐÄÔà²¡	·ÇÊÊÒËÌåÎÂ	ÊýÁ¿	2020	314577.7327	432045.7535	244120.3238
ËÀÍö	È«Çò	ÄÐ	75ÄêÒÔÉÏ	È±ÑªÐÔÐÄÔà²¡	·ÇÊÊÒËÌåÎÂ	°Ù·Ö±È	2020	0.06906507	0.093489519	0.054463894
ËÀÍö	È«Çò	Å®	75ÄêÒÔÉÏ	È±ÑªÐÔÐÄÔà²¡	·ÇÊÊÒËÌåÎÂ	°Ù·Ö±È	2020	0.067323317	0.089746617	0.055164388
ËÀÍö	È«Çò	ºÏ¼Æ	75ÄêÒÔÉÏ	È±ÑªÐÔÐÄÔà²¡	·ÇÊÊÒËÌåÎÂ	°Ù·Ö±È	2020	0.068141744	0.091493967	0.054940345
ËÀÍö	È«Çò	ÄÐ	75ÄêÒÔÉÏ	È±ÑªÐÔÐÄÔà²¡	·ÇÊÊÒËÌåÎÂ	ÂÊ	2020	125.5879111	172.951969	97.54334542
ËÀÍö	È«Çò	Å®	75ÄêÒÔÉÏ	È±ÑªÐÔÐÄÔà²¡	·ÇÊÊÒËÌåÎÂ	ÂÊ	2020	100.824057	139.1067465	77.13477697
ËÀÍö	È«Çò	ºÏ¼Æ	75ÄêÒÔÉÏ	È±ÑªÐÔÐÄÔà²¡	·ÇÊÊÒËÌåÎÂ	ÂÊ	2020	111.2109669	152.7388019	86.30253965
ËÀÍö	È«Çò	ÄÐ	75ÄêÒÔÉÏ	È±ÑªÐÔÐÄÔà²¡	·ÇÊÊÒËÌåÎÂ	ÊýÁ¿	2021	151664.2928	208598.3618	117605.8897
ËÀÍö	È«Çò	Å®	75ÄêÒÔÉÏ	È±ÑªÐÔÐÄÔà²¡	·ÇÊÊÒËÌåÎÂ	ÊýÁ¿	2021	170538.556	238791.9928	127758.7291
ËÀÍö	È«Çò	ºÏ¼Æ	75ÄêÒÔÉÏ	È±ÑªÐÔÐÄÔà²¡	·ÇÊÊÒËÌåÎÂ	ÊýÁ¿	2021	322202.8488	446887.9946	251045.8427
ËÀÍö	È«Çò	ÄÐ	75ÄêÒÔÉÏ	È±ÑªÐÔÐÄÔà²¡	·ÇÊÊÒËÌåÎÂ	°Ù·Ö±È	2021	0.069300935	0.093698236	0.054383692
ËÀÍö	È«Çò	Å®	75ÄêÒÔÉÏ	È±ÑªÐÔÐÄÔà²¡	·ÇÊÊÒËÌåÎÂ	°Ù·Ö±È	2021	0.068546871	0.092113088	0.055260763
ËÀÍö	È«Çò	ºÏ¼Æ	75ÄêÒÔÉÏ	È±ÑªÐÔÐÄÔà²¡	·ÇÊÊÒËÌåÎÂ	°Ù·Ö±È	2021	0.068903361	0.092834522	0.054974065
ËÀÍö	È«Çò	ÄÐ	75ÄêÒÔÉÏ	È±ÑªÐÔÐÄÔà²¡	·ÇÊÊÒËÌåÎÂ	ÂÊ	2021	125.3094729	172.3500652	97.16942453
ËÀÍö	È«Çò	Å®	75ÄêÒÔÉÏ	È±ÑªÐÔÐÄÔà²¡	·ÇÊÊÒËÌåÎÂ	ÂÊ	2021	101.8157962	142.5648103	76.27516637
ËÀÍö	È«Çò	ºÏ¼Æ	75ÄêÒÔÉÏ	È±ÑªÐÔÐÄÔà²¡	·ÇÊÊÒËÌåÎÂ	ÂÊ	2021	111.6708967	154.884984	87.00889665
ËÀÍö	È«Çò	ÄÐ	>95Ëê	È±ÑªÐÔÐÄÔà²¡	·ÇÊÊÒËÌåÎÂ	ÊýÁ¿	1990	1574.172738	2113.931493	1163.570364
ËÀÍö	È«Çò	Å®	>95Ëê	È±ÑªÐÔÐÄÔà²¡	·ÇÊÊÒËÌåÎÂ	ÊýÁ¿	1990	4882.515922	6594.837955	3436.429264
ËÀÍö	È«Çò	ºÏ¼Æ	>95Ëê	È±ÑªÐÔÐÄÔà²¡	·ÇÊÊÒËÌåÎÂ	ÊýÁ¿	1990	6456.688659	8685.141775	4600.391978
ËÀÍö	È«Çò	ÄÐ	>95Ëê	È±ÑªÐÔÐÄÔà²¡	·ÇÊÊÒËÌåÎÂ	°Ù·Ö±È	1990	0.068693073	0.09075265	0.058264586
ËÀÍö	È«Çò	Å®	>95Ëê	È±ÑªÐÔÐÄÔà²¡	·ÇÊÊÒËÌåÎÂ	°Ù·Ö±È	1990	0.068540414	0.089023288	0.059871345
ËÀÍö	È«Çò	ºÏ¼Æ	>95Ëê	È±ÑªÐÔÐÄÔà²¡	·ÇÊÊÒËÌåÎÂ	°Ù·Ö±È	1990	0.068576881	0.089439185	0.059483104
ËÀÍö	È«Çò	ÄÐ	>95Ëê	È±ÑªÐÔÐÄÔà²¡	·ÇÊÊÒËÌåÎÂ	ÂÊ	1990	604.9131628	812.3282502	447.1294744
ËÀÍö	È«Çò	Å®	>95Ëê	È±ÑªÐÔÐÄÔà²¡	·ÇÊÊÒËÌåÎÂ	ÂÊ	1990	644.2543625	870.1974946	453.4413365
ËÀÍö	È«Çò	ºÏ¼Æ	>95Ëê	È±ÑªÐÔÐÄÔà²¡	·ÇÊÊÒËÌåÎÂ	ÂÊ	1990	634.1984318	853.0848528	451.8665112
ËÀÍö	È«Çò	ÄÐ	>95Ëê	È±ÑªÐÔÐÄÔà²¡	·ÇÊÊÒËÌåÎÂ	ÊýÁ¿	1991	1727.072596	2344.973014	1255.521172
ËÀÍö	È«Çò	Å®	>95Ëê	È±ÑªÐÔÐÄÔà²¡	·ÇÊÊÒËÌåÎÂ	ÊýÁ¿	1991	5371.170301	7348.502899	3741.246392
ËÀÍö	È«Çò	ºÏ¼Æ	>95Ëê	È±ÑªÐÔÐÄÔà²¡	·ÇÊÊÒËÌåÎÂ	ÊýÁ¿	1991	7098.242897	9662.147345	4989.70695
ËÀÍö	È«Çò	ÄÐ	>95Ëê	È±ÑªÐÔÐÄÔà²¡	·ÇÊÊÒËÌåÎÂ	°Ù·Ö±È	1991	0.072403109	0.096709946	0.060478914
ËÀÍö	È«Çò	Å®	>95Ëê	È±ÑªÐÔÐÄÔà²¡	·ÇÊÊÒËÌåÎÂ	°Ù·Ö±È	1991	0.07289726	0.096177599	0.062226507
ËÀÍö	È«Çò	ºÏ¼Æ	>95Ëê	È±ÑªÐÔÐÄÔà²¡	·ÇÊÊÒËÌåÎÂ	°Ù·Ö±È	1991	0.072775499	0.096306601	0.061800513
ËÀÍö	È«Çò	ÄÐ	>95Ëê	È±ÑªÐÔÐÄÔà²¡	·ÇÊÊÒËÌåÎÂ	ÂÊ	1991	636.9401882	864.8203649	463.0331655
ËÀÍö	È«Çò	Å®	>95Ëê	È±ÑªÐÔÐÄÔà²¡	·ÇÊÊÒËÌåÎÂ	ÂÊ	1991	681.1051289	931.8458983	474.4184161
ËÀÍö	È«Çò	ºÏ¼Æ	>95Ëê	È±ÑªÐÔÐÄÔà²¡	·ÇÊÊÒËÌåÎÂ	ÂÊ	1991	669.8049047	911.7402398	470.8390847
ËÀÍö	È«Çò	ÄÐ	>95Ëê	È±ÑªÐÔÐÄÔà²¡	·ÇÊÊÒËÌåÎÂ	ÊýÁ¿	1992	1800.408263	2388.604865	1335.683431
ËÀÍö	È«Çò	Å®	>95Ëê	È±ÑªÐÔÐÄÔà²¡	·ÇÊÊÒËÌåÎÂ	ÊýÁ¿	1992	5631.490235	7537.483137	3979.704738
ËÀÍö	È«Çò	ºÏ¼Æ	>95Ëê	È±ÑªÐÔÐÄÔà²¡	·ÇÊÊÒËÌåÎÂ	ÊýÁ¿	1992	7431.898499	9891.494984	5329.474102
ËÀÍö	È«Çò	ÄÐ	>95Ëê	È±ÑªÐÔÐÄÔà²¡	·ÇÊÊÒËÌåÎÂ	°Ù·Ö±È	1992	0.07296219	0.095009378	0.062116687
ËÀÍö	È«Çò	Å®	>95Ëê	È±ÑªÐÔÐÄÔà²¡	·ÇÊÊÒËÌåÎÂ	°Ù·Ö±È	1992	0.073219371	0.094214724	0.063913077
ËÀÍö	È«Çò	ºÏ¼Æ	>95Ëê	È±ÑªÐÔÐÄÔà²¡	·ÇÊÊÒËÌåÎÂ	°Ù·Ö±È	1992	0.073156153	0.094405952	0.063509722
ËÀÍö	È«Çò	ÄÐ	>95Ëê	È±ÑªÐÔÐÄÔà²¡	·ÇÊÊÒËÌåÎÂ	ÂÊ	1992	634.2591291	841.4727215	470.5429469
ËÀÍö	È«Çò	Å®	>95Ëê	È±ÑªÐÔÐÄÔà²¡	·ÇÊÊÒËÌåÎÂ	ÂÊ	1992	683.1774017	914.4006169	482.7930492
ËÀÍö	È«Çò	ºÏ¼Æ	>95Ëê	È±ÑªÐÔÐÄÔà²¡	·ÇÊÊÒËÌåÎÂ	ÂÊ	1992	670.6468695	892.5983242	480.9262563
ËÀÍö	È«Çò	ÄÐ	>95Ëê	È±ÑªÐÔÐÄÔà²¡	·ÇÊÊÒËÌåÎÂ	ÊýÁ¿	1993	1894.845108	2532.421262	1391.655781
ËÀÍö	È«Çò	Å®	>95Ëê	È±ÑªÐÔÐÄÔà²¡	·ÇÊÊÒËÌåÎÂ	ÊýÁ¿	1993	6073.096783	8173.842359	4289.603419
ËÀÍö	È«Çò	ºÏ¼Æ	>95Ëê	È±ÑªÐÔÐÄÔà²¡	·ÇÊÊÒËÌåÎÂ	ÊýÁ¿	1993	7967.941891	10666.7918	5677.56379
ËÀÍö	È«Çò	ÄÐ	>95Ëê	È±ÑªÐÔÐÄÔà²¡	·ÇÊÊÒËÌåÎÂ	°Ù·Ö±È	1993	0.073947304	0.097194443	0.062102984
ËÀÍö	È«Çò	Å®	>95Ëê	È±ÑªÐÔÐÄÔà²¡	·ÇÊÊÒËÌåÎÂ	°Ù·Ö±È	1993	0.074880186	0.097338043	0.064515341
ËÀÍö	È«Çò	ºÏ¼Æ	>95Ëê	È±ÑªÐÔÐÄÔà²¡	·ÇÊÊÒËÌåÎÂ	°Ù·Ö±È	1993	0.074655281	0.097304623	0.0639841
ËÀÍö	È«Çò	ÄÐ	>95Ëê	È±ÑªÐÔÐÄÔà²¡	·ÇÊÊÒËÌåÎÂ	ÂÊ	1993	637.9846045	852.653217	468.5633456
ËÀÍö	È«Çò	Å®	>95Ëê	È±ÑªÐÔÐÄÔà²¡	·ÇÊÊÒËÌåÎÂ	ÂÊ	1993	706.2987995	950.6146948	498.8792132
ËÀÍö	È«Çò	ºÏ¼Æ	>95Ëê	È±ÑªÐÔÐÄÔà²¡	·ÇÊÊÒËÌåÎÂ	ÂÊ	1993	688.760143	922.0525386	490.7766273
ËÀÍö	È«Çò	ÄÐ	>95Ëê	È±ÑªÐÔÐÄÔà²¡	·ÇÊÊÒËÌåÎÂ	ÊýÁ¿	1994	1816.199181	2467.266624	1330.090236
ËÀÍö	È«Çò	Å®	>95Ëê	È±ÑªÐÔÐÄÔà²¡	·ÇÊÊÒËÌåÎÂ	ÊýÁ¿	1994	5921.082286	8067.018585	4169.602199
ËÀÍö	È«Çò	ºÏ¼Æ	>95Ëê	È±ÑªÐÔÐÄÔà²¡	·ÇÊÊÒËÌåÎÂ	ÊýÁ¿	1994	7737.281467	10497.79645	5492.522422
ËÀÍö	È«Çò	ÄÐ	>95Ëê	È±ÑªÐÔÐÄÔà²¡	·ÇÊÊÒËÌåÎÂ	°Ù·Ö±È	1994	0.069660187	0.092858093	0.058151618
ËÀÍö	È«Çò	Å®	>95Ëê	È±ÑªÐÔÐÄÔà²¡	·ÇÊÊÒËÌåÎÂ	°Ù·Ö±È	1994	0.07058945	0.093138208	0.06037134
ËÀÍö	È«Çò	ºÏ¼Æ	>95Ëê	È±ÑªÐÔÐÄÔà²¡	·ÇÊÊÒËÌåÎÂ	°Ù·Ö±È	1994	0.070368223	0.093072774	0.059865688
ËÀÍö	È«Çò	ÄÐ	>95Ëê	È±ÑªÐÔÐÄÔà²¡	·ÇÊÊÒËÌåÎÂ	ÂÊ	1994	583.3889973	792.5211161	427.2438934
ËÀÍö	È«Çò	Å®	>95Ëê	È±ÑªÐÔÐÄÔà²¡	·ÇÊÊÒËÌåÎÂ	ÂÊ	1994	658.1131448	896.6284733	463.440615
ËÀÍö	È«Çò	ºÏ¼Æ	>95Ëê	È±ÑªÐÔÐÄÔà²¡	·ÇÊÊÒËÌåÎÂ	ÂÊ	1994	638.9037685	866.8524913	453.5434427
ËÀÍö	È«Çò	ÄÐ	>95Ëê	È±ÑªÐÔÐÄÔà²¡	·ÇÊÊÒËÌåÎÂ	ÊýÁ¿	1995	1907.446672	2585.010547	1393.866397
ËÀÍö	È«Çò	Å®	>95Ëê	È±ÑªÐÔÐÄÔà²¡	·ÇÊÊÒËÌåÎÂ	ÊýÁ¿	1995	6241.055122	8524.248315	4377.166377
ËÀÍö	È«Çò	ºÏ¼Æ	>95Ëê	È±ÑªÐÔÐÄÔà²¡	·ÇÊÊÒËÌåÎÂ	ÊýÁ¿	1995	8148.501795	11060.10428	5760.024127
ËÀÍö	È«Çò	ÄÐ	>95Ëê	È±ÑªÐÔÐÄÔà²¡	·ÇÊÊÒËÌåÎÂ	°Ù·Ö±È	1995	0.071388526	0.094993129	0.059310917
ËÀÍö	È«Çò	Å®	>95Ëê	È±ÑªÐÔÐÄÔà²¡	·ÇÊÊÒËÌåÎÂ	°Ù·Ö±È	1995	0.072055521	0.095156496	0.061510365
ËÀÍö	È«Çò	ºÏ¼Æ	>95Ëê	È±ÑªÐÔÐÄÔà²¡	·ÇÊÊÒËÌåÎÂ	°Ù·Ö±È	1995	0.071897656	0.095119175	0.06106332
ËÀÍö	È«Çò	ÄÐ	>95Ëê	È±ÑªÐÔÐÄÔà²¡	·ÇÊÊÒËÌåÎÂ	ÂÊ	1995	577.057886	782.0405904	421.6849718
ËÀÍö	È«Çò	Å®	>95Ëê	È±ÑªÐÔÐÄÔà²¡	·ÇÊÊÒËÌåÎÂ	ÂÊ	1995	657.1510857	897.5596154	460.8931632
ËÀÍö	È«Çò	ºÏ¼Æ	>95Ëê	È±ÑªÐÔÐÄÔà²¡	·ÇÊÊÒËÌåÎÂ	ÂÊ	1995	636.472052	863.89467	449.9102373
ËÀÍö	È«Çò	ÄÐ	>95Ëê	È±ÑªÐÔÐÄÔà²¡	·ÇÊÊÒËÌåÎÂ	ÊýÁ¿	1996	2055.997822	2763.639897	1508.282602
ËÀÍö	È«Çò	Å®	>95Ëê	È±ÑªÐÔÐÄÔà²¡	·ÇÊÊÒËÌåÎÂ	ÊýÁ¿	1996	6807.756413	9214.692437	4753.357525
ËÀÍö	È«Çò	ºÏ¼Æ	>95Ëê	È±ÑªÐÔÐÄÔà²¡	·ÇÊÊÒËÌåÎÂ	ÊýÁ¿	1996	8863.754235	11936.97548	6259.489294
ËÀÍö	È«Çò	ÄÐ	>95Ëê	È±ÑªÐÔÐÄÔà²¡	·ÇÊÊÒËÌåÎÂ	°Ù·Ö±È	1996	0.073680468	0.096904759	0.061087009
ËÀÍö	È«Çò	Å®	>95Ëê	È±ÑªÐÔÐÄÔà²¡	·ÇÊÊÒËÌåÎÂ	°Ù·Ö±È	1996	0.075397208	0.098504536	0.064291601
ËÀÍö	È«Çò	ºÏ¼Æ	>95Ëê	È±ÑªÐÔÐÄÔà²¡	·ÇÊÊÒËÌåÎÂ	°Ù·Ö±È	1996	0.074990657	0.098130647	0.063623681
ËÀÍö	È«Çò	ÄÐ	>95Ëê	È±ÑªÐÔÐÄÔà²¡	·ÇÊÊÒËÌåÎÂ	ÂÊ	1996	579.388182	778.804471	425.039903
ËÀÍö	È«Çò	Å®	>95Ëê	È±ÑªÐÔÐÄÔà²¡	·ÇÊÊÒËÌåÎÂ	ÂÊ	1996	671.1846086	908.4872257	468.6390371
ËÀÍö	È«Çò	ºÏ¼Æ	>95Ëê	È±ÑªÐÔÐÄÔà²¡	·ÇÊÊÒËÌåÎÂ	ÂÊ	1996	647.392721	871.8552917	457.1818778
ËÀÍö	È«Çò	ÄÐ	>95Ëê	È±ÑªÐÔÐÄÔà²¡	·ÇÊÊÒËÌåÎÂ	ÊýÁ¿	1997	2039.230846	2731.291546	1504.94212
ËÀÍö	È«Çò	Å®	>95Ëê	È±ÑªÐÔÐÄÔà²¡	·ÇÊÊÒËÌåÎÂ	ÊýÁ¿	1997	6573.506965	8863.163487	4638.210586
ËÀÍö	È«Çò	ºÏ¼Æ	>95Ëê	È±ÑªÐÔÐÄÔà²¡	·ÇÊÊÒËÌåÎÂ	ÊýÁ¿	1997	8612.737811	11549.89233	6136.198042
ËÀÍö	È«Çò	ÄÐ	>95Ëê	È±ÑªÐÔÐÄÔà²¡	·ÇÊÊÒËÌåÎÂ	°Ù·Ö±È	1997	0.07009299	0.091956375	0.058814044
ËÀÍö	È«Çò	Å®	>95Ëê	È±ÑªÐÔÐÄÔà²¡	·ÇÊÊÒËÌåÎÂ	°Ù·Ö±È	1997	0.07174246	0.093436015	0.062033051
ËÀÍö	È«Çò	ºÏ¼Æ	>95Ëê	È±ÑªÐÔÐÄÔà²¡	·ÇÊÊÒËÌåÎÂ	°Ù·Ö±È	1997	0.071343555	0.093083842	0.061330935
ËÀÍö	È«Çò	ÄÐ	>95Ëê	È±ÑªÐÔÐÄÔà²¡	·ÇÊÊÒËÌåÎÂ	ÂÊ	1997	537.6045373	720.0532155	396.7494477
ËÀÍö	È«Çò	Å®	>95Ëê	È±ÑªÐÔÐÄÔà²¡	·ÇÊÊÒËÌåÎÂ	ÂÊ	1997	612.2665236	825.5286448	432.0100498
ËÀÍö	È«Çò	ºÏ¼Æ	>95Ëê	È±ÑªÐÔÐÄÔà²¡	·ÇÊÊÒËÌåÎÂ	ÂÊ	1997	592.7747449	794.9254503	422.326014
ËÀÍö	È«Çò	ÄÐ	>95Ëê	È±ÑªÐÔÐÄÔà²¡	·ÇÊÊÒËÌåÎÂ	ÊýÁ¿	1998	2089.996772	2865.887359	1526.472068
ËÀÍö	È«Çò	Å®	>95Ëê	È±ÑªÐÔÐÄÔà²¡	·ÇÊÊÒËÌåÎÂ	ÊýÁ¿	1998	6679.604866	9162.906072	4653.878188
ËÀÍö	È«Çò	ºÏ¼Æ	>95Ëê	È±ÑªÐÔÐÄÔà²¡	·ÇÊÊÒËÌåÎÂ	ÊýÁ¿	1998	8769.601638	12020.45858	6155.698758
ËÀÍö	È«Çò	ÄÐ	>95Ëê	È±ÑªÐÔÐÄÔà²¡	·ÇÊÊÒËÌåÎÂ	°Ù·Ö±È	1998	0.068203367	0.091714502	0.055989795
ËÀÍö	È«Çò	Å®	>95Ëê	È±ÑªÐÔÐÄÔà²¡	·ÇÊÊÒËÌåÎÂ	°Ù·Ö±È	1998	0.069528068	0.092274462	0.059213252
ËÀÍö	È«Çò	ºÏ¼Æ	>95Ëê	È±ÑªÐÔÐÄÔà²¡	·ÇÊÊÒËÌåÎÂ	°Ù·Ö±È	1998	0.069206613	0.092169915	0.058537908
ËÀÍö	È«Çò	ÄÐ	>95Ëê	È±ÑªÐÔÐÄÔà²¡	·ÇÊÊÒËÌåÎÂ	ÂÊ	1998	511.6098622	701.5399527	373.6647705
ËÀÍö	È«Çò	Å®	>95Ëê	È±ÑªÐÔÐÄÔà²¡	·ÇÊÊÒËÌåÎÂ	ÂÊ	1998	583.3229572	800.187073	406.4183498
ËÀÍö	È«Çò	ºÏ¼Æ	>95Ëê	È±ÑªÐÔÐÄÔà²¡	·ÇÊÊÒËÌåÎÂ	ÂÊ	1998	564.466358	773.7118238	396.2192357
ËÀÍö	È«Çò	ÄÐ	>95Ëê	È±ÑªÐÔÐÄÔà²¡	·ÇÊÊÒËÌåÎÂ	ÊýÁ¿	1999	2149.52399	2921.734528	1569.699317
ËÀÍö	È«Çò	Å®	>95Ëê	È±ÑªÐÔÐÄÔà²¡	·ÇÊÊÒËÌåÎÂ	ÊýÁ¿	1999	7077.667813	9596.127215	4989.554547
ËÀÍö	È«Çò	ºÏ¼Æ	>95Ëê	È±ÑªÐÔÐÄÔà²¡	·ÇÊÊÒËÌåÎÂ	ÊýÁ¿	1999	9227.191803	12521.87541	6567.673304
ËÀÍö	È«Çò	ÄÐ	>95Ëê	È±ÑªÐÔÐÄÔà²¡	·ÇÊÊÒËÌåÎÂ	°Ù·Ö±È	1999	0.066863021	0.089160093	0.055981272
ËÀÍö	È«Çò	Å®	>95Ëê	È±ÑªÐÔÐÄÔà²¡	·ÇÊÊÒËÌåÎÂ	°Ù·Ö±È	1999	0.069117164	0.090838607	0.059587904
ËÀÍö	È«Çò	ºÏ¼Æ	>95Ëê	È±ÑªÐÔÐÄÔà²¡	·ÇÊÊÒËÌåÎÂ	°Ù·Ö±È	1999	0.06857719	0.090444228	0.058763377
ËÀÍö	È«Çò	ÄÐ	>95Ëê	È±ÑªÐÔÐÄÔà²¡	·ÇÊÊÒËÌåÎÂ	ÂÊ	1999	486.4101784	661.1516873	355.2031652
ËÀÍö	È«Çò	Å®	>95Ëê	È±ÑªÐÔÐÄÔà²¡	·ÇÊÊÒËÌåÎÂ	ÂÊ	1999	579.8425191	786.1689365	408.7724875
ËÀÍö	È«Çò	ºÏ¼Æ	>95Ëê	È±ÑªÐÔÐÄÔà²¡	·ÇÊÊÒËÌåÎÂ	ÂÊ	1999	555.0074082	753.1797069	395.0397278
ËÀÍö	È«Çò	ÄÐ	>95Ëê	È±ÑªÐÔÐÄÔà²¡	·ÇÊÊÒËÌåÎÂ	ÊýÁ¿	2000	2236.152611	3015.38434	1628.17271
ËÀÍö	È«Çò	Å®	>95Ëê	È±ÑªÐÔÐÄÔà²¡	·ÇÊÊÒËÌåÎÂ	ÊýÁ¿	2000	7273.997274	9817.75107	5123.360353
ËÀÍö	È«Çò	ºÏ¼Æ	>95Ëê	È±ÑªÐÔÐÄÔà²¡	·ÇÊÊÒËÌåÎÂ	ÊýÁ¿	2000	9510.149885	12843.04487	6765.36771
ËÀÍö	È«Çò	ÄÐ	>95Ëê	È±ÑªÐÔÐÄÔà²¡	·ÇÊÊÒËÌåÎÂ	°Ù·Ö±È	2000	0.067497501	0.089155018	0.056421971
ËÀÍö	È«Çò	Å®	>95Ëê	È±ÑªÐÔÐÄÔà²¡	·ÇÊÊÒËÌåÎÂ	°Ù·Ö±È	2000	0.069538978	0.090524562	0.059930308
ËÀÍö	È«Çò	ºÏ¼Æ	>95Ëê	È±ÑªÐÔÐÄÔà²¡	·ÇÊÊÒËÌåÎÂ	°Ù·Ö±È	2000	0.069046634	0.090225311	0.059186464
ËÀÍö	È«Çò	ÄÐ	>95Ëê	È±ÑªÐÔÐÄÔà²¡	·ÇÊÊÒËÌåÎÂ	ÂÊ	2000	466.4600995	629.0073728	339.6358551
ËÀÍö	È«Çò	Å®	>95Ëê	È±ÑªÐÔÐÄÔà²¡	·ÇÊÊÒËÌåÎÂ	ÂÊ	2000	557.9658656	753.0893631	392.9971495
ËÀÍö	È«Çò	ºÏ¼Æ	>95Ëê	È±ÑªÐÔÐÄÔà²¡	·ÇÊÊÒËÌåÎÂ	ÂÊ	2000	533.3637998	720.2846746	379.426431
ËÀÍö	È«Çò	ÄÐ	>95Ëê	È±ÑªÐÔÐÄÔà²¡	·ÇÊÊÒËÌåÎÂ	ÊýÁ¿	2001	2305.481949	3130.213338	1665.455538
ËÀÍö	È«Çò	Å®	>95Ëê	È±ÑªÐÔÐÄÔà²¡	·ÇÊÊÒËÌåÎÂ	ÊýÁ¿	2001	7457.35953	10133.72198	5222.804826
ËÀÍö	È«Çò	ºÏ¼Æ	>95Ëê	È±ÑªÐÔÐÄÔà²¡	·ÇÊÊÒËÌåÎÂ	ÊýÁ¿	2001	9762.841479	13264.0145	6870.180062
ËÀÍö	È«Çò	ÄÐ	>95Ëê	È±ÑªÐÔÐÄÔà²¡	·ÇÊÊÒËÌåÎÂ	°Ù·Ö±È	2001	0.066462891	0.088123945	0.055409077
ËÀÍö	È«Çò	Å®	>95Ëê	È±ÑªÐÔÐÄÔà²¡	·ÇÊÊÒËÌåÎÂ	°Ù·Ö±È	2001	0.069545344	0.091255515	0.059646646
ËÀÍö	È«Çò	ºÏ¼Æ	>95Ëê	È±ÑªÐÔÐÄÔà²¡	·ÇÊÊÒËÌåÎÂ	°Ù·Ö±È	2001	0.068790243	0.090504	0.058706391
ËÀÍö	È«Çò	ÄÐ	>95Ëê	È±ÑªÐÔÐÄÔà²¡	·ÇÊÊÒËÌåÎÂ	ÂÊ	2001	445.7621455	605.2229619	322.0138133
ËÀÍö	È«Çò	Å®	>95Ëê	È±ÑªÐÔÐÄÔà²¡	·ÇÊÊÒËÌåÎÂ	ÂÊ	2001	535.8933407	728.2194329	375.3159969
ËÀÍö	È«Çò	ºÏ¼Æ	>95Ëê	È±ÑªÐÔÐÄÔà²¡	·ÇÊÊÒËÌåÎÂ	ÂÊ	2001	511.4714743	694.8965697	359.9260659
ËÀÍö	È«Çò	ÄÐ	>95Ëê	È±ÑªÐÔÐÄÔà²¡	·ÇÊÊÒËÌåÎÂ	ÊýÁ¿	2002	2449.480263	3321.506728	1767.03634
ËÀÍö	È«Çò	Å®	>95Ëê	È±ÑªÐÔÐÄÔà²¡	·ÇÊÊÒËÌåÎÂ	ÊýÁ¿	2002	7735.666038	10538.92428	5406.672408
ËÀÍö	È«Çò	ºÏ¼Æ	>95Ëê	È±ÑªÐÔÐÄÔà²¡	·ÇÊÊÒËÌåÎÂ	ÊýÁ¿	2002	10185.1463	13858.88042	7160.132976
ËÀÍö	È«Çò	ÄÐ	>95Ëê	È±ÑªÐÔÐÄÔà²¡	·ÇÊÊÒËÌåÎÂ	°Ù·Ö±È	2002	0.066327525	0.088368523	0.054976546
ËÀÍö	È«Çò	Å®	>95Ëê	È±ÑªÐÔÐÄÔà²¡	·ÇÊÊÒËÌåÎÂ	°Ù·Ö±È	2002	0.068867542	0.090399338	0.058981891
ËÀÍö	È«Çò	ºÏ¼Æ	>95Ëê	È±ÑªÐÔÐÄÔà²¡	·ÇÊÊÒËÌåÎÂ	°Ù·Ö±È	2002	0.068237605	0.089906473	0.058086359
ËÀÍö	È«Çò	ÄÐ	>95Ëê	È±ÑªÐÔÐÄÔà²¡	·ÇÊÊÒËÌåÎÂ	ÂÊ	2002	441.0938107	598.1252766	318.2017036
ËÀÍö	È«Çò	Å®	>95Ëê	È±ÑªÐÔÐÄÔà²¡	·ÇÊÊÒËÌåÎÂ	ÂÊ	2002	520.9343076	709.7109923	364.0954939
ËÀÍö	È«Çò	ºÏ¼Æ	>95Ëê	È±ÑªÐÔÐÄÔà²¡	·ÇÊÊÒËÌåÎÂ	ÂÊ	2002	499.2034667	679.2637968	350.9388179
ËÀÍö	È«Çò	ÄÐ	>95Ëê	È±ÑªÐÔÐÄÔà²¡	·ÇÊÊÒËÌåÎÂ	ÊýÁ¿	2003	2680.324182	3639.477372	1936.457515
ËÀÍö	È«Çò	Å®	>95Ëê	È±ÑªÐÔÐÄÔà²¡	·ÇÊÊÒËÌåÎÂ	ÊýÁ¿	2003	8289.959166	11303.48732	5753.329125
ËÀÍö	È«Çò	ºÏ¼Æ	>95Ëê	È±ÑªÐÔÐÄÔà²¡	·ÇÊÊÒËÌåÎÂ	ÊýÁ¿	2003	10970.28335	14942.86884	7647.666389
ËÀÍö	È«Çò	ÄÐ	>95Ëê	È±ÑªÐÔÐÄÔà²¡	·ÇÊÊÒËÌåÎÂ	°Ù·Ö±È	2003	0.068376549	0.091652101	0.055837052
ËÀÍö	È«Çò	Å®	>95Ëê	È±ÑªÐÔÐÄÔà²¡	·ÇÊÊÒËÌåÎÂ	°Ù·Ö±È	2003	0.07097278	0.093340522	0.060369183
ËÀÍö	È«Çò	ºÏ¼Æ	>95Ëê	È±ÑªÐÔÐÄÔà²¡	·ÇÊÊÒËÌåÎÂ	°Ù·Ö±È	2003	0.070318921	0.092950725	0.059244332
ËÀÍö	È«Çò	ÄÐ	>95Ëê	È±ÑªÐÔÐÄÔà²¡	·ÇÊÊÒËÌåÎÂ	ÂÊ	2003	455.0755988	617.9242629	328.7790967
ËÀÍö	È«Çò	Å®	>95Ëê	È±ÑªÐÔÐÄÔà²¡	·ÇÊÊÒËÌåÎÂ	ÂÊ	2003	527.1068811	718.7183707	365.8183726
ËÀÍö	È«Çò	ºÏ¼Æ	>95Ëê	È±ÑªÐÔÐÄÔà²¡	·ÇÊÊÒËÌåÎÂ	ÂÊ	2003	507.4811001	691.2513811	353.7781139
ËÀÍö	È«Çò	ÄÐ	>95Ëê	È±ÑªÐÔÐÄÔà²¡	·ÇÊÊÒËÌåÎÂ	ÊýÁ¿	2004	2664.388349	3572.564237	1920.701694
ËÀÍö	È«Çò	Å®	>95Ëê	È±ÑªÐÔÐÄÔà²¡	·ÇÊÊÒËÌåÎÂ	ÊýÁ¿	2004	8035.365315	10850.93142	5606.229648
ËÀÍö	È«Çò	ºÏ¼Æ	>95Ëê	È±ÑªÐÔÐÄÔà²¡	·ÇÊÊÒËÌåÎÂ	ÊýÁ¿	2004	10699.75366	14399.63335	7529.965105
ËÀÍö	È«Çò	ÄÐ	>95Ëê	È±ÑªÐÔÐÄÔà²¡	·ÇÊÊÒËÌåÎÂ	°Ù·Ö±È	2004	0.066112125	0.087443118	0.055117994
ËÀÍö	È«Çò	Å®	>95Ëê	È±ÑªÐÔÐÄÔà²¡	·ÇÊÊÒËÌåÎÂ	°Ù·Ö±È	2004	0.068445614	0.088583805	0.059081854
ËÀÍö	È«Çò	ºÏ¼Æ	>95Ëê	È±ÑªÐÔÐÄÔà²¡	·ÇÊÊÒËÌåÎÂ	°Ù·Ö±È	2004	0.067847692	0.08829914	0.058083931
ËÀÍö	È«Çò	ÄÐ	>95Ëê	È±ÑªÐÔÐÄÔà²¡	·ÇÊÊÒËÌåÎÂ	ÂÊ	2004	429.2530668	575.5670548	309.4395353
ËÀÍö	È«Çò	Å®	>95Ëê	È±ÑªÐÔÐÄÔà²¡	·ÇÊÊÒËÌåÎÂ	ÂÊ	2004	482.6602375	651.782829	336.7493608
ËÀÍö	È«Çò	ºÏ¼Æ	>95Ëê	È±ÑªÐÔÐÄÔà²¡	·ÇÊÊÒËÌåÎÂ	ÂÊ	2004	468.1558185	630.0399381	329.4652464
ËÀÍö	È«Çò	ÄÐ	>95Ëê	È±ÑªÐÔÐÄÔà²¡	·ÇÊÊÒËÌåÎÂ	ÊýÁ¿	2005	2845.55314	3859.678755	2042.935872
ËÀÍö	È«Çò	Å®	>95Ëê	È±ÑªÐÔÐÄÔà²¡	·ÇÊÊÒËÌåÎÂ	ÊýÁ¿	2005	8500.189062	11680.66611	5812.152365
ËÀÍö	È«Çò	ºÏ¼Æ	>95Ëê	È±ÑªÐÔÐÄÔà²¡	·ÇÊÊÒËÌåÎÂ	ÊýÁ¿	2005	11345.7422	15495.93604	7862.101983
ËÀÍö	È«Çò	ÄÐ	>95Ëê	È±ÑªÐÔÐÄÔà²¡	·ÇÊÊÒËÌåÎÂ	°Ù·Ö±È	2005	0.068171862	0.091334781	0.055833146
ËÀÍö	È«Çò	Å®	>95Ëê	È±ÑªÐÔÐÄÔà²¡	·ÇÊÊÒËÌåÎÂ	°Ù·Ö±È	2005	0.070596964	0.093165644	0.059487088
ËÀÍö	È«Çò	ºÏ¼Æ	>95Ëê	È±ÑªÐÔÐÄÔà²¡	·ÇÊÊÒËÌåÎÂ	°Ù·Ö±È	2005	0.069971103	0.092728352	0.05856801
ËÀÍö	È«Çò	ÄÐ	>95Ëê	È±ÑªÐÔÐÄÔà²¡	·ÇÊÊÒËÌåÎÂ	ÂÊ	2005	435.542225	590.7649549	312.693101
ËÀÍö	È«Çò	Å®	>95Ëê	È±ÑªÐÔÐÄÔà²¡	·ÇÊÊÒËÌåÎÂ	ÂÊ	2005	483.3932376	664.262285	330.5285481
ËÀÍö	È«Çò	ºÏ¼Æ	>95Ëê	È±ÑªÐÔÐÄÔà²¡	·ÇÊÊÒËÌåÎÂ	ÂÊ	2005	470.4306918	642.5109772	325.9878472
ËÀÍö	È«Çò	ÄÐ	>95Ëê	È±ÑªÐÔÐÄÔà²¡	·ÇÊÊÒËÌåÎÂ	ÊýÁ¿	2006	2835.629752	3862.87321	2032.879995
ËÀÍö	È«Çò	Å®	>95Ëê	È±ÑªÐÔÐÄÔà²¡	·ÇÊÊÒËÌåÎÂ	ÊýÁ¿	2006	8424.370775	11566.00557	5771.920705
ËÀÍö	È«Çò	ºÏ¼Æ	>95Ëê	È±ÑªÐÔÐÄÔà²¡	·ÇÊÊÒËÌåÎÂ	ÊýÁ¿	2006	11260.00053	15400.7528	7780.063856
ËÀÍö	È«Çò	ÄÐ	>95Ëê	È±ÑªÐÔÐÄÔà²¡	·ÇÊÊÒËÌåÎÂ	°Ù·Ö±È	2006	0.065459293	0.087866993	0.053644936
ËÀÍö	È«Çò	Å®	>95Ëê	È±ÑªÐÔÐÄÔà²¡	·ÇÊÊÒËÌåÎÂ	°Ù·Ö±È	2006	0.06783474	0.08928879	0.057479833
ËÀÍö	È«Çò	ºÏ¼Æ	>95Ëê	È±ÑªÐÔÐÄÔà²¡	·ÇÊÊÒËÌåÎÂ	°Ù·Ö±È	2006	0.067218681	0.088946503	0.05653712
ËÀÍö	È«Çò	ÄÐ	>95Ëê	È±ÑªÐÔÐÄÔà²¡	·ÇÊÊÒËÌåÎÂ	ÂÊ	2006	412.3132251	561.6790097	295.5898267
ËÀÍö	È«Çò	Å®	>95Ëê	È±ÑªÐÔÐÄÔà²¡	·ÇÊÊÒËÌåÎÂ	ÂÊ	2006	453.684067	622.8729227	310.8396496
ËÀÍö	È«Çò	ºÏ¼Æ	>95Ëê	È±ÑªÐÔÐÄÔà²¡	·ÇÊÊÒËÌåÎÂ	ÂÊ	2006	442.5027193	605.2286567	305.7459371
ËÀÍö	È«Çò	ÄÐ	>95Ëê	È±ÑªÐÔÐÄÔà²¡	·ÇÊÊÒËÌåÎÂ	ÊýÁ¿	2007	2997.18452	4085.015292	2154.59577
ËÀÍö	È«Çò	Å®	>95Ëê	È±ÑªÐÔÐÄÔà²¡	·ÇÊÊÒËÌåÎÂ	ÊýÁ¿	2007	8753.292902	11934.61201	6048.331942
ËÀÍö	È«Çò	ºÏ¼Æ	>95Ëê	È±ÑªÐÔÐÄÔà²¡	·ÇÊÊÒËÌåÎÂ	ÊýÁ¿	2007	11750.47742	16015.21956	8182.877325
ËÀÍö	È«Çò	ÄÐ	>95Ëê	È±ÑªÐÔÐÄÔà²¡	·ÇÊÊÒËÌåÎÂ	°Ù·Ö±È	2007	0.066296661	0.088904803	0.054247898
ËÀÍö	È«Çò	Å®	>95Ëê	È±ÑªÐÔÐÄÔà²¡	·ÇÊÊÒËÌåÎÂ	°Ù·Ö±È	2007	0.067479734	0.088528942	0.057542428
ËÀÍö	È«Çò	ºÏ¼Æ	>95Ëê	È±ÑªÐÔÐÄÔà²¡	·ÇÊÊÒËÌåÎÂ	°Ù·Ö±È	2007	0.06717304	0.088655808	0.05669293
ËÀÍö	È«Çò	ÄÐ	>95Ëê	È±ÑªÐÔÐÄÔà²¡	·ÇÊÊÒËÌåÎÂ	ÂÊ	2007	413.4541057	563.5176389	297.2210958
ËÀÍö	È«Çò	Å®	>95Ëê	È±ÑªÐÔÐÄÔà²¡	·ÇÊÊÒËÌåÎÂ	ÂÊ	2007	447.6001554	610.2770982	309.2818151
ËÀÍö	È«Çò	ºÏ¼Æ	>95Ëê	È±ÑªÐÔÐÄÔà²¡	·ÇÊÊÒËÌåÎÂ	ÂÊ	2007	438.3657748	597.4671394	305.2721375
ËÀÍö	È«Çò	ÄÐ	>95Ëê	È±ÑªÐÔÐÄÔà²¡	·ÇÊÊÒËÌåÎÂ	ÊýÁ¿	2008	3141.802836	4256.84036	2253.412664
ËÀÍö	È«Çò	Å®	>95Ëê	È±ÑªÐÔÐÄÔà²¡	·ÇÊÊÒËÌåÎÂ	ÊýÁ¿	2008	9335.385227	12576.19038	6455.39746
ËÀÍö	È«Çò	ºÏ¼Æ	>95Ëê	È±ÑªÐÔÐÄÔà²¡	·ÇÊÊÒËÌåÎÂ	ÊýÁ¿	2008	12477.18806	16794.49347	8696.528441
ËÀÍö	È«Çò	ÄÐ	>95Ëê	È±ÑªÐÔÐÄÔà²¡	·ÇÊÊÒËÌåÎÂ	°Ù·Ö±È	2008	0.066728871	0.088762504	0.055224006
ËÀÍö	È«Çò	Å®	>95Ëê	È±ÑªÐÔÐÄÔà²¡	·ÇÊÊÒËÌåÎÂ	°Ù·Ö±È	2008	0.068671699	0.08913616	0.05904453
ËÀÍö	È«Çò	ºÏ¼Æ	>95Ëê	È±ÑªÐÔÐÄÔà²¡	·ÇÊÊÒËÌåÎÂ	°Ù·Ö±È	2008	0.068170467	0.089042144	0.058119594
ËÀÍö	È«Çò	ÄÐ	>95Ëê	È±ÑªÐÔÐÄÔà²¡	·ÇÊÊÒËÌåÎÂ	ÂÊ	2008	410.326392	555.9527562	294.3006727
ËÀÍö	È«Çò	Å®	>95Ëê	È±ÑªÐÔÐÄÔà²¡	·ÇÊÊÒËÌåÎÂ	ÂÊ	2008	453.3037145	610.6693696	313.4584782
ËÀÍö	È«Çò	ºÏ¼Æ	>95Ëê	È±ÑªÐÔÐÄÔà²¡	·ÇÊÊÒËÌåÎÂ	ÂÊ	2008	441.6555942	594.4754504	307.8314134
ËÀÍö	È«Çò	ÄÐ	>95Ëê	È±ÑªÐÔÐÄÔà²¡	·ÇÊÊÒËÌåÎÂ	ÊýÁ¿	2009	3259.66958	4419.636691	2334.705167
ËÀÍö	È«Çò	Å®	>95Ëê	È±ÑªÐÔÐÄÔà²¡	·ÇÊÊÒËÌåÎÂ	ÊýÁ¿	2009	9579.442478	12913.49751	6630.772151
ËÀÍö	È«Çò	ºÏ¼Æ	>95Ëê	È±ÑªÐÔÐÄÔà²¡	·ÇÊÊÒËÌåÎÂ	ÊýÁ¿	2009	12839.11206	17274.29265	8947.79226
ËÀÍö	È«Çò	ÄÐ	>95Ëê	È±ÑªÐÔÐÄÔà²¡	·ÇÊÊÒËÌåÎÂ	°Ù·Ö±È	2009	0.066684335	0.088717541	0.05459752
ËÀÍö	È«Çò	Å®	>95Ëê	È±ÑªÐÔÐÄÔà²¡	·ÇÊÊÒËÌåÎÂ	°Ù·Ö±È	2009	0.068580049	0.08868501	0.058751802
ËÀÍö	È«Çò	ºÏ¼Æ	>95Ëê	È±ÑªÐÔÐÄÔà²¡	·ÇÊÊÒËÌåÎÂ	°Ù·Ö±È	2009	0.068087203	0.088688284	0.057655075
ËÀÍö	È«Çò	ÄÐ	>95Ëê	È±ÑªÐÔÐÄÔà²¡	·ÇÊÊÒËÌåÎÂ	ÂÊ	2009	402.0473391	545.1175734	287.9623155
ËÀÍö	È«Çò	Å®	>95Ëê	È±ÑªÐÔÐÄÔà²¡	·ÇÊÊÒËÌåÎÂ	ÂÊ	2009	441.9559821	595.7755358	305.9164899
ËÀÍö	È«Çò	ºÏ¼Æ	>95Ëê	È±ÑªÐÔÐÄÔà²¡	·ÇÊÊÒËÌåÎÂ	ÂÊ	2009	431.0917735	580.0093823	300.4350782
ËÀÍö	È«Çò	ÄÐ	>95Ëê	È±ÑªÐÔÐÄÔà²¡	·ÇÊÊÒËÌåÎÂ	ÊýÁ¿	2010	3636.141466	5049.65008	2552.240547
ËÀÍö	È«Çò	Å®	>95Ëê	È±ÑªÐÔÐÄÔà²¡	·ÇÊÊÒËÌåÎÂ	ÊýÁ¿	2010	10562.16101	14559.62119	7063.285036
ËÀÍö	È«Çò	ºÏ¼Æ	>95Ëê	È±ÑªÐÔÐÄÔà²¡	·ÇÊÊÒËÌåÎÂ	ÊýÁ¿	2010	14198.30247	19607.64964	9557.999167
ËÀÍö	È«Çò	ÄÐ	>95Ëê	È±ÑªÐÔÐÄÔà²¡	·ÇÊÊÒËÌåÎÂ	°Ù·Ö±È	2010	0.071015043	0.09633957	0.056269425
ËÀÍö	È«Çò	Å®	>95Ëê	È±ÑªÐÔÐÄÔà²¡	·ÇÊÊÒËÌåÎÂ	°Ù·Ö±È	2010	0.073475799	0.097649353	0.060682723
ËÀÍö	È«Çò	ºÏ¼Æ	>95Ëê	È±ÑªÐÔÐÄÔà²¡	·ÇÊÊÒËÌåÎÂ	°Ù·Ö±È	2010	0.072827797	0.09740245	0.059515995
ËÀÍö	È«Çò	ÄÐ	>95Ëê	È±ÑªÐÔÐÄÔà²¡	·ÇÊÊÒËÌåÎÂ	ÂÊ	2010	424.9506367	590.1453607	298.2766913
ËÀÍö	È«Çò	Å®	>95Ëê	È±ÑªÐÔÐÄÔà²¡	·ÇÊÊÒËÌåÎÂ	ÂÊ	2010	464.9426783	640.9094946	310.9233669
ËÀÍö	È«Çò	ºÏ¼Æ	>95Ëê	È±ÑªÐÔÐÄÔà²¡	·ÇÊÊÒËÌåÎÂ	ÂÊ	2010	454.0006972	626.9683736	305.6237388
ËÀÍö	È«Çò	ÄÐ	>95Ëê	È±ÑªÐÔÐÄÔà²¡	·ÇÊÊÒËÌåÎÂ	ÊýÁ¿	2011	3615.092418	4936.510981	2571.622948
ËÀÍö	È«Çò	Å®	>95Ëê	È±ÑªÐÔÐÄÔà²¡	·ÇÊÊÒËÌåÎÂ	ÊýÁ¿	2011	10299.4186	14048.75749	6996.162527
ËÀÍö	È«Çò	ºÏ¼Æ	>95Ëê	È±ÑªÐÔÐÄÔà²¡	·ÇÊÊÒËÌåÎÂ	ÊýÁ¿	2011	13914.51101	18945.27473	9540.710216
ËÀÍö	È«Çò	ÄÐ	>95Ëê	È±ÑªÐÔÐÄÔà²¡	·ÇÊÊÒËÌåÎÂ	°Ù·Ö±È	2011	0.068515153	0.09157587	0.055643945
ËÀÍö	È«Çò	Å®	>95Ëê	È±ÑªÐÔÐÄÔà²¡	·ÇÊÊÒËÌåÎÂ	°Ù·Ö±È	2011	0.070430815	0.092397123	0.05960141
ËÀÍö	È«Çò	ºÏ¼Æ	>95Ëê	È±ÑªÐÔÐÄÔà²¡	·ÇÊÊÒËÌåÎÂ	°Ù·Ö±È	2011	0.069921602	0.092183221	0.058400727
ËÀÍö	È«Çò	ÄÐ	>95Ëê	È±ÑªÐÔÐÄÔà²¡	·ÇÊÊÒËÌåÎÂ	ÂÊ	2011	402.7401315	549.9530445	286.4921955
ËÀÍö	È«Çò	Å®	>95Ëê	È±ÑªÐÔÐÄÔà²¡	·ÇÊÊÒËÌåÎÂ	ÂÊ	2011	436.9583953	596.0261223	296.8159729
ËÀÍö	È«Çò	ºÏ¼Æ	>95Ëê	È±ÑªÐÔÐÄÔà²¡	·ÇÊÊÒËÌåÎÂ	ÂÊ	2011	427.5212164	582.0906597	293.1368578
ËÀÍö	È«Çò	ÄÐ	>95Ëê	È±ÑªÐÔÐÄÔà²¡	·ÇÊÊÒËÌåÎÂ	ÊýÁ¿	2012	3837.634851	5308.598062	2715.788888
ËÀÍö	È«Çò	Å®	>95Ëê	È±ÑªÐÔÐÄÔà²¡	·ÇÊÊÒËÌåÎÂ	ÊýÁ¿	2012	10335.22683	14190.72208	6967.512472
ËÀÍö	È«Çò	ºÏ¼Æ	>95Ëê	È±ÑªÐÔÐÄÔà²¡	·ÇÊÊÒËÌåÎÂ	ÊýÁ¿	2012	14172.86168	19487.09168	9643.589576
ËÀÍö	È«Çò	ÄÐ	>95Ëê	È±ÑªÐÔÐÄÔà²¡	·ÇÊÊÒËÌåÎÂ	°Ù·Ö±È	2012	0.069522797	0.093679526	0.055495675
ËÀÍö	È«Çò	Å®	>95Ëê	È±ÑªÐÔÐÄÔà²¡	·ÇÊÊÒËÌåÎÂ	°Ù·Ö±È	2012	0.070271429	0.092816442	0.059098078
ËÀÍö	È«Çò	ºÏ¼Æ	>95Ëê	È±ÑªÐÔÐÄÔà²¡	·ÇÊÊÒËÌåÎÂ	°Ù·Ö±È	2012	0.07006701	0.093178359	0.058077937
ËÀÍö	È«Çò	ÄÐ	>95Ëê	È±ÑªÐÔÐÄÔà²¡	·ÇÊÊÒËÌåÎÂ	ÂÊ	2012	408.0586197	564.4672518	288.771889
ËÀÍö	È«Çò	Å®	>95Ëê	È±ÑªÐÔÐÄÔà²¡	·ÇÊÊÒËÌåÎÂ	ÂÊ	2012	424.4133677	582.7382647	286.1190646
ËÀÍö	È«Çò	ºÏ¼Æ	>95Ëê	È±ÑªÐÔÐÄÔà²¡	·ÇÊÊÒËÌåÎÂ	ÂÊ	2012	419.8568959	577.2856609	285.6817258
ËÀÍö	È«Çò	ÄÐ	>95Ëê	È±ÑªÐÔÐÄÔà²¡	·ÇÊÊÒËÌåÎÂ	ÊýÁ¿	2013	4148.511916	5661.896155	2954.65929
ËÀÍö	È«Çò	Å®	>95Ëê	È±ÑªÐÔÐÄÔà²¡	·ÇÊÊÒËÌåÎÂ	ÊýÁ¿	2013	10773.61402	14773.59946	7213.968219
ËÀÍö	È«Çò	ºÏ¼Æ	>95Ëê	È±ÑªÐÔÐÄÔà²¡	·ÇÊÊÒËÌåÎÂ	ÊýÁ¿	2013	14922.12594	20390.72404	10127.49095
ËÀÍö	È«Çò	ÄÐ	>95Ëê	È±ÑªÐÔÐÄÔà²¡	·ÇÊÊÒËÌåÎÂ	°Ù·Ö±È	2013	0.069767729	0.093520373	0.055891257
ËÀÍö	È«Çò	Å®	>95Ëê	È±ÑªÐÔÐÄÔà²¡	·ÇÊÊÒËÌåÎÂ	°Ù·Ö±È	2013	0.071494449	0.093744915	0.06031454
ËÀÍö	È«Çò	ºÏ¼Æ	>95Ëê	È±ÑªÐÔÐÄÔà²¡	·ÇÊÊÒËÌåÎÂ	°Ù·Ö±È	2013	0.071004742	0.093683076	0.058917393
ËÀÍö	È«Çò	ÄÐ	>95Ëê	È±ÑªÐÔÐÄÔà²¡	·ÇÊÊÒËÌåÎÂ	ÂÊ	2013	422.6432434	576.8242211	301.0155957
ËÀÍö	È«Çò	Å®	>95Ëê	È±ÑªÐÔÐÄÔà²¡	·ÇÊÊÒËÌåÎÂ	ÂÊ	2013	428.1548245	587.1184797	286.6907326
ËÀÍö	È«Çò	ºÏ¼Æ	>95Ëê	È±ÑªÐÔÐÄÔà²¡	·ÇÊÊÒËÌåÎÂ	ÂÊ	2013	426.6081708	582.9497433	289.5345077
ËÀÍö	È«Çò	ÄÐ	>95Ëê	È±ÑªÐÔÐÄÔà²¡	·ÇÊÊÒËÌåÎÂ	ÊýÁ¿	2014	4431.704875	6101.682839	3172.325524
ËÀÍö	È«Çò	Å®	>95Ëê	È±ÑªÐÔÐÄÔà²¡	·ÇÊÊÒËÌåÎÂ	ÊýÁ¿	2014	10695.51366	14350.915	7259.506204
ËÀÍö	È«Çò	ºÏ¼Æ	>95Ëê	È±ÑªÐÔÐÄÔà²¡	·ÇÊÊÒËÌåÎÂ	ÊýÁ¿	2014	15127.21853	20419.33728	10359.08939
ËÀÍö	È«Çò	ÄÐ	>95Ëê	È±ÑªÐÔÐÄÔà²¡	·ÇÊÊÒËÌåÎÂ	°Ù·Ö±È	2014	0.068985283	0.092721983	0.05464747
ËÀÍö	È«Çò	Å®	>95Ëê	È±ÑªÐÔÐÄÔà²¡	·ÇÊÊÒËÌåÎÂ	°Ù·Ö±È	2014	0.068468872	0.088809922	0.058202267
ËÀÍö	È«Çò	ºÏ¼Æ	>95Ëê	È±ÑªÐÔÐÄÔà²¡	·ÇÊÊÒËÌåÎÂ	°Ù·Ö±È	2014	0.068620486	0.089926129	0.057105695
ËÀÍö	È«Çò	ÄÐ	>95Ëê	È±ÑªÐÔÐÄÔà²¡	·ÇÊÊÒËÌåÎÂ	ÂÊ	2014	433.8838457	597.3822017	310.5849413
ËÀÍö	È«Çò	Å®	>95Ëê	È±ÑªÐÔÐÄÔà²¡	·ÇÊÊÒËÌåÎÂ	ÂÊ	2014	407.4941516	546.7632618	276.5838478
ËÀÍö	È«Çò	ºÏ¼Æ	>95Ëê	È±ÑªÐÔÐÄÔà²¡	·ÇÊÊÒËÌåÎÂ	ÂÊ	2014	414.886838	560.0311954	284.1136878
ËÀÍö	È«Çò	ÄÐ	>95Ëê	È±ÑªÐÔÐÄÔà²¡	·ÇÊÊÒËÌåÎÂ	ÊýÁ¿	2015	4456.985174	6133.737548	3196.17922
ËÀÍö	È«Çò	Å®	>95Ëê	È±ÑªÐÔÐÄÔà²¡	·ÇÊÊÒËÌåÎÂ	ÊýÁ¿	2015	10931.71966	14916.56986	7478.525315
ËÀÍö	È«Çò	ºÏ¼Æ	>95Ëê	È±ÑªÐÔÐÄÔà²¡	·ÇÊÊÒËÌåÎÂ	ÊýÁ¿	2015	15388.70483	20964.07402	10585.29058
ËÀÍö	È«Çò	ÄÐ	>95Ëê	È±ÑªÐÔÐÄÔà²¡	·ÇÊÊÒËÌåÎÂ	°Ù·Ö±È	2015	0.06661552	0.089723963	0.053514509
ËÀÍö	È«Çò	Å®	>95Ëê	È±ÑªÐÔÐÄÔà²¡	·ÇÊÊÒËÌåÎÂ	°Ù·Ö±È	2015	0.067202164	0.087803027	0.057181019
ËÀÍö	È«Çò	ºÏ¼Æ	>95Ëê	È±ÑªÐÔÐÄÔà²¡	·ÇÊÊÒËÌåÎÂ	°Ù·Ö±È	2015	0.067030613	0.088279102	0.056161585
ËÀÍö	È«Çò	ÄÐ	>95Ëê	È±ÑªÐÔÐÄÔà²¡	·ÇÊÊÒËÌåÎÂ	ÂÊ	2015	413.3567174	568.8647189	296.4250718
ËÀÍö	È«Çò	Å®	>95Ëê	È±ÑªÐÔÐÄÔà²¡	·ÇÊÊÒËÌåÎÂ	ÂÊ	2015	390.8874967	533.3745132	267.4109957
ËÀÍö	È«Çò	ºÏ¼Æ	>95Ëê	È±ÑªÐÔÐÄÔà²¡	·ÇÊÊÒËÌåÎÂ	ÂÊ	2015	397.1398805	541.0247283	273.177053
ËÀÍö	È«Çò	ÄÐ	>95Ëê	È±ÑªÐÔÐÄÔà²¡	·ÇÊÊÒËÌåÎÂ	ÊýÁ¿	2016	4687.632327	6471.032119	3335.518296
ËÀÍö	È«Çò	Å®	>95Ëê	È±ÑªÐÔÐÄÔà²¡	·ÇÊÊÒËÌåÎÂ	ÊýÁ¿	2016	11728.09503	16091.4298	7937.660651
ËÀÍö	È«Çò	ºÏ¼Æ	>95Ëê	È±ÑªÐÔÐÄÔà²¡	·ÇÊÊÒËÌåÎÂ	ÊýÁ¿	2016	16415.72735	22544.33809	11195.16527
ËÀÍö	È«Çò	ÄÐ	>95Ëê	È±ÑªÐÔÐÄÔà²¡	·ÇÊÊÒËÌåÎÂ	°Ù·Ö±È	2016	0.067189393	0.090974204	0.053619184
ËÀÍö	È«Çò	Å®	>95Ëê	È±ÑªÐÔÐÄÔà²¡	·ÇÊÊÒËÌåÎÂ	°Ù·Ö±È	2016	0.068282182	0.090235216	0.057110773
ËÀÍö	È«Çò	ºÏ¼Æ	>95Ëê	È±ÑªÐÔÐÄÔà²¡	·ÇÊÊÒËÌåÎÂ	°Ù·Ö±È	2016	0.067965668	0.090447148	0.055995051
ËÀÍö	È«Çò	ÄÐ	>95Ëê	È±ÑªÐÔÐÄÔà²¡	·ÇÊÊÒËÌåÎÂ	ÂÊ	2016	409.6157632	565.453213	291.4650248
ËÀÍö	È«Çò	Å®	>95Ëê	È±ÑªÐÔÐÄÔà²¡	·ÇÊÊÒËÌåÎÂ	ÂÊ	2016	392.6232599	538.6952962	265.7302992
ËÀÍö	È«Çò	ºÏ¼Æ	>95Ëê	È±ÑªÐÔÐÄÔà²¡	·ÇÊÊÒËÌåÎÂ	ÂÊ	2016	397.3300576	545.6683679	270.9703667
ËÀÍö	È«Çò	ÄÐ	>95Ëê	È±ÑªÐÔÐÄÔà²¡	·ÇÊÊÒËÌåÎÂ	ÊýÁ¿	2017	4905.031907	6719.875942	3518.040459
ËÀÍö	È«Çò	Å®	>95Ëê	È±ÑªÐÔÐÄÔà²¡	·ÇÊÊÒËÌåÎÂ	ÊýÁ¿	2017	12470.41197	17177.17797	8534.008705
ËÀÍö	È«Çò	ºÏ¼Æ	>95Ëê	È±ÑªÐÔÐÄÔà²¡	·ÇÊÊÒËÌåÎÂ	ÊýÁ¿	2017	17375.44388	23698.19367	11919.45524
ËÀÍö	È«Çò	ÄÐ	>95Ëê	È±ÑªÐÔÐÄÔà²¡	·ÇÊÊÒËÌåÎÂ	°Ù·Ö±È	2017	0.067586673	0.090538809	0.054896675
ËÀÍö	È«Çò	Å®	>95Ëê	È±ÑªÐÔÐÄÔà²¡	·ÇÊÊÒËÌåÎÂ	°Ù·Ö±È	2017	0.068583971	0.089872486	0.05834015
ËÀÍö	È«Çò	ºÏ¼Æ	>95Ëê	È±ÑªÐÔÐÄÔà²¡	·ÇÊÊÒËÌåÎÂ	°Ù·Ö±È	2017	0.068298651	0.09005961	0.057119923
ËÀÍö	È«Çò	ÄÐ	>95Ëê	È±ÑªÐÔÐÄÔà²¡	·ÇÊÊÒËÌåÎÂ	ÂÊ	2017	403.0633897	552.1953837	289.0895186
ËÀÍö	È«Çò	Å®	>95Ëê	È±ÑªÐÔÐÄÔà²¡	·ÇÊÊÒËÌåÎÂ	ÂÊ	2017	392.1543736	540.1670358	268.3671434
ËÀÍö	È«Çò	ºÏ¼Æ	>95Ëê	È±ÑªÐÔÐÄÔà²¡	·ÇÊÊÒËÌåÎÂ	ÂÊ	2017	395.1736728	538.9734097	271.0868821
ËÀÍö	È«Çò	ÄÐ	>95Ëê	È±ÑªÐÔÐÄÔà²¡	·ÇÊÊÒËÌåÎÂ	ÊýÁ¿	2018	5164.581496	7132.998809	3668.218697
ËÀÍö	È«Çò	Å®	>95Ëê	È±ÑªÐÔÐÄÔà²¡	·ÇÊÊÒËÌåÎÂ	ÊýÁ¿	2018	13170.22718	18418.66662	8888.531505
ËÀÍö	È«Çò	ºÏ¼Æ	>95Ëê	È±ÑªÐÔÐÄÔà²¡	·ÇÊÊÒËÌåÎÂ	ÊýÁ¿	2018	18334.80868	25560.34369	12525.49638
ËÀÍö	È«Çò	ÄÐ	>95Ëê	È±ÑªÐÔÐÄÔà²¡	·ÇÊÊÒËÌåÎÂ	°Ù·Ö±È	2018	0.067945266	0.092029378	0.054534447
ËÀÍö	È«Çò	Å®	>95Ëê	È±ÑªÐÔÐÄÔà²¡	·ÇÊÊÒËÌåÎÂ	°Ù·Ö±È	2018	0.068909633	0.092285142	0.057266467
ËÀÍö	È«Çò	ºÏ¼Æ	>95Ëê	È±ÑªÐÔÐÄÔà²¡	·ÇÊÊÒËÌåÎÂ	°Ù·Ö±È	2018	0.068634775	0.092208335	0.056403046
ËÀÍö	È«Çò	ÄÐ	>95Ëê	È±ÑªÐÔÐÄÔà²¡	·ÇÊÊÒËÌåÎÂ	ÂÊ	2018	399.4831841	551.7413326	283.7387088
ËÀÍö	È«Çò	Å®	>95Ëê	È±ÑªÐÔÐÄÔà²¡	·ÇÊÊÒËÌåÎÂ	ÂÊ	2018	390.4137333	545.9966861	263.4886035
ËÀÍö	È«Çò	ºÏ¼Æ	>95Ëê	È±ÑªÐÔÐÄÔà²¡	·ÇÊÊÒËÌåÎÂ	ÂÊ	2018	392.9265023	547.7742701	268.4292793
ËÀÍö	È«Çò	ÄÐ	>95Ëê	È±ÑªÐÔÐÄÔà²¡	·ÇÊÊÒËÌåÎÂ	ÊýÁ¿	2019	5482.971757	7533.711432	3911.238372
ËÀÍö	È«Çò	Å®	>95Ëê	È±ÑªÐÔÐÄÔà²¡	·ÇÊÊÒËÌåÎÂ	ÊýÁ¿	2019	13653.9464	19155.11696	9113.620186
ËÀÍö	È«Çò	ºÏ¼Æ	>95Ëê	È±ÑªÐÔÐÄÔà²¡	·ÇÊÊÒËÌåÎÂ	ÊýÁ¿	2019	19136.91815	26614.35977	12861.88003
ËÀÍö	È«Çò	ÄÐ	>95Ëê	È±ÑªÐÔÐÄÔà²¡	·ÇÊÊÒËÌåÎÂ	°Ù·Ö±È	2019	0.068558732	0.092013638	0.055180415
ËÀÍö	È«Çò	Å®	>95Ëê	È±ÑªÐÔÐÄÔà²¡	·ÇÊÊÒËÌåÎÂ	°Ù·Ö±È	2019	0.068429881	0.090433488	0.057673368
ËÀÍö	È«Çò	ºÏ¼Æ	>95Ëê	È±ÑªÐÔÐÄÔà²¡	·ÇÊÊÒËÌåÎÂ	°Ù·Ö±È	2019	0.068466606	0.090848824	0.056965116
ËÀÍö	È«Çò	ÄÐ	>95Ëê	È±ÑªÐÔÐÄÔà²¡	·ÇÊÊÒËÌåÎÂ	ÂÊ	2019	397.7034593	546.4524039	283.6988953
ËÀÍö	È«Çò	Å®	>95Ëê	È±ÑªÐÔÐÄÔà²¡	·ÇÊÊÒËÌåÎÂ	ÂÊ	2019	382.1031525	536.0523885	255.0429672
ËÀÍö	È«Çò	ºÏ¼Æ	>95Ëê	È±ÑªÐÔÐÄÔà²¡	·ÇÊÊÒËÌåÎÂ	ÂÊ	2019	386.4463238	537.4439818	259.7297127
ËÀÍö	È«Çò	ÄÐ	>95Ëê	È±ÑªÐÔÐÄÔà²¡	·ÇÊÊÒËÌåÎÂ	ÊýÁ¿	2020	5560.164784	7640.294198	3973.352114
ËÀÍö	È«Çò	Å®	>95Ëê	È±ÑªÐÔÐÄÔà²¡	·ÇÊÊÒËÌåÎÂ	ÊýÁ¿	2020	13818.86856	19175.68495	9341.880362
ËÀÍö	È«Çò	ºÏ¼Æ	>95Ëê	È±ÑªÐÔÐÄÔà²¡	·ÇÊÊÒËÌåÎÂ	ÊýÁ¿	2020	19379.03334	26692.6676	13307.0156
ËÀÍö	È«Çò	ÄÐ	>95Ëê	È±ÑªÐÔÐÄÔà²¡	·ÇÊÊÒËÌåÎÂ	°Ù·Ö±È	2020	0.067169761	0.08966437	0.055023667
ËÀÍö	È«Çò	Å®	>95Ëê	È±ÑªÐÔÐÄÔà²¡	·ÇÊÊÒËÌåÎÂ	°Ù·Ö±È	2020	0.067218154	0.087789553	0.057347998
ËÀÍö	È«Çò	ºÏ¼Æ	>95Ëê	È±ÑªÐÔÐÄÔà²¡	·ÇÊÊÒËÌåÎÂ	°Ù·Ö±È	2020	0.067204863	0.088314066	0.056807072
ËÀÍö	È«Çò	ÄÐ	>95Ëê	È±ÑªÐÔÐÄÔà²¡	·ÇÊÊÒËÌåÎÂ	ÂÊ	2020	381.5195573	524.2509481	272.63788
ËÀÍö	È«Çò	Å®	>95Ëê	È±ÑªÐÔÐÄÔà²¡	·ÇÊÊÒËÌåÎÂ	ÂÊ	2020	366.4853816	508.5516362	247.7527429
ËÀÍö	È«Çò	ºÏ¼Æ	>95Ëê	È±ÑªÐÔÐÄÔà²¡	·ÇÊÊÒËÌåÎÂ	ÂÊ	2020	370.6763388	510.5693419	254.5326042
ËÀÍö	È«Çò	ÄÐ	>95Ëê	È±ÑªÐÔÐÄÔà²¡	·ÇÊÊÒËÌåÎÂ	ÊýÁ¿	2021	5772.9634	7912.596874	4081.629084
ËÀÍö	È«Çò	Å®	>95Ëê	È±ÑªÐÔÐÄÔà²¡	·ÇÊÊÒËÌåÎÂ	ÊýÁ¿	2021	14592.81888	20351.79231	9713.847847
ËÀÍö	È«Çò	ºÏ¼Æ	>95Ëê	È±ÑªÐÔÐÄÔà²¡	·ÇÊÊÒËÌåÎÂ	ÊýÁ¿	2021	20365.78228	28049.01011	13807.47967
ËÀÍö	È«Çò	ÄÐ	>95Ëê	È±ÑªÐÔÐÄÔà²¡	·ÇÊÊÒËÌåÎÂ	°Ù·Ö±È	2021	0.068280746	0.09122133	0.05580286
ËÀÍö	È«Çò	Å®	>95Ëê	È±ÑªÐÔÐÄÔà²¡	·ÇÊÊÒËÌåÎÂ	°Ù·Ö±È	2021	0.069190265	0.090959304	0.058468821
ËÀÍö	È«Çò	ºÏ¼Æ	>95Ëê	È±ÑªÐÔÐÄÔà²¡	·ÇÊÊÒËÌåÎÂ	°Ù·Ö±È	2021	0.068929583	0.091033957	0.057707453
ËÀÍö	È«Çò	ÄÐ	>95Ëê	È±ÑªÐÔÐÄÔà²¡	·ÇÊÊÒËÌåÎÂ	ÂÊ	2021	381.799173	523.3054037	269.9415362
ËÀÍö	È«Çò	Å®	>95Ëê	È±ÑªÐÔÐÄÔà²¡	·ÇÊÊÒËÌåÎÂ	ÂÊ	2021	370.539114	516.7702793	246.6528642
ËÀÍö	È«Çò	ºÏ¼Æ	>95Ëê	È±ÑªÐÔÐÄÔà²¡	·ÇÊÊÒËÌåÎÂ	ÂÊ	2021	373.6629152	514.6315885	253.3339026
ËÀÍö	È«Çò	ÄÐ	75-84Ëê	È±ÑªÐÔÐÄÔà²¡	·ÇÊÊÒËÌåÎÂ	ÊýÁ¿	1990	49005.5286	63830.6841	41030.26291
ËÀÍö	È«Çò	Å®	75-84Ëê	È±ÑªÐÔÐÄÔà²¡	·ÇÊÊÒËÌåÎÂ	ÊýÁ¿	1990	60296.11359	77669.98623	50174.55205
ËÀÍö	È«Çò	ºÏ¼Æ	75-84Ëê	È±ÑªÐÔÐÄÔà²¡	·ÇÊÊÒËÌåÎÂ	ÊýÁ¿	1990	109301.6422	141884.0916	91885.26318
ËÀÍö	È«Çò	ÄÐ	75-84Ëê	È±ÑªÐÔÐÄÔà²¡	·ÇÊÊÒËÌåÎÂ	°Ù·Ö±È	1990	0.066983429	0.086925458	0.056599896
ËÀÍö	È«Çò	Å®	75-84Ëê	È±ÑªÐÔÐÄÔà²¡	·ÇÊÊÒËÌåÎÂ	°Ù·Ö±È	1990	0.066567729	0.085678098	0.057090737
ËÀÍö	È«Çò	ºÏ¼Æ	75-84Ëê	È±ÑªÐÔÐÄÔà²¡	·ÇÊÊÒËÌåÎÂ	°Ù·Ö±È	1990	0.066753792	0.086228965	0.056867392
ËÀÍö	È«Çò	ÄÐ	75-84Ëê	È±ÑªÐÔÐÄÔà²¡	·ÇÊÊÒËÌåÎÂ	ÂÊ	1990	127.2333164	165.723947	106.5270913
ËÀÍö	È«Çò	Å®	75-84Ëê	È±ÑªÐÔÐÄÔà²¡	·ÇÊÊÒËÌåÎÂ	ÂÊ	1990	103.219956	132.9620117	85.89301607
ËÀÍö	È«Çò	ºÏ¼Æ	75-84Ëê	È±ÑªÐÔÐÄÔà²¡	·ÇÊÊÒËÌåÎÂ	ÂÊ	1990	112.7618041	146.3757161	94.79407478
ËÀÍö	È«Çò	ÄÐ	75-84Ëê	È±ÑªÐÔÐÄÔà²¡	·ÇÊÊÒËÌåÎÂ	ÊýÁ¿	1991	52429.48919	69393.02897	43052.49828
ËÀÍö	È«Çò	Å®	75-84Ëê	È±ÑªÐÔÐÄÔà²¡	·ÇÊÊÒËÌåÎÂ	ÊýÁ¿	1991	64284.19202	84097.00747	52857.85902
ËÀÍö	È«Çò	ºÏ¼Æ	75-84Ëê	È±ÑªÐÔÐÄÔà²¡	·ÇÊÊÒËÌåÎÂ	ÊýÁ¿	1991	116713.6812	153422.0202	96358.1429
ËÀÍö	È«Çò	ÄÐ	75-84Ëê	È±ÑªÐÔÐÄÔà²¡	·ÇÊÊÒËÌåÎÂ	°Ù·Ö±È	1991	0.071513519	0.094072823	0.058895108
ËÀÍö	È«Çò	Å®	75-84Ëê	È±ÑªÐÔÐÄÔà²¡	·ÇÊÊÒËÌåÎÂ	°Ù·Ö±È	1991	0.071096588	0.093207175	0.059394905
ËÀÍö	È«Çò	ºÏ¼Æ	75-84Ëê	È±ÑªÐÔÐÄÔà²¡	·ÇÊÊÒËÌåÎÂ	°Ù·Ö±È	1991	0.071283293	0.093591989	0.059379257
ËÀÍö	È«Çò	ÄÐ	75-84Ëê	È±ÑªÐÔÐÄÔà²¡	·ÇÊÊÒËÌåÎÂ	ÂÊ	1991	133.9611324	177.304202	110.0022433
ËÀÍö	È«Çò	Å®	75-84Ëê	È±ÑªÐÔÐÄÔà²¡	·ÇÊÊÒËÌåÎÂ	ÂÊ	1991	108.7258992	142.2359443	89.40017864
ËÀÍö	È«Çò	ºÏ¼Æ	75-84Ëê	È±ÑªÐÔÐÄÔà²¡	·ÇÊÊÒËÌåÎÂ	ÂÊ	1991	118.7770277	156.1343225	98.06162986
ËÀÍö	È«Çò	ÄÐ	75-84Ëê	È±ÑªÐÔÐÄÔà²¡	·ÇÊÊÒËÌåÎÂ	ÊýÁ¿	1992	53072.73182	68443.004	44219.8381
ËÀÍö	È«Çò	Å®	75-84Ëê	È±ÑªÐÔÐÄÔà²¡	·ÇÊÊÒËÌåÎÂ	ÊýÁ¿	1992	65101.52067	83933.7162	53837.28753
ËÀÍö	È«Çò	ºÏ¼Æ	75-84Ëê	È±ÑªÐÔÐÄÔà²¡	·ÇÊÊÒËÌåÎÂ	ÊýÁ¿	1992	118174.2525	153002.3528	98387.40602
ËÀÍö	È«Çò	ÄÐ	75-84Ëê	È±ÑªÐÔÐÄÔà²¡	·ÇÊÊÒËÌåÎÂ	°Ù·Ö±È	1992	0.072303487	0.093493755	0.060216431
ËÀÍö	È«Çò	Å®	75-84Ëê	È±ÑªÐÔÐÄÔà²¡	·ÇÊÊÒËÌåÎÂ	°Ù·Ö±È	1992	0.071964207	0.092846292	0.060825846
ËÀÍö	È«Çò	ºÏ¼Æ	75-84Ëê	È±ÑªÐÔÐÄÔà²¡	·ÇÊÊÒËÌåÎÂ	°Ù·Ö±È	1992	0.072116182	0.093132515	0.060655558
ËÀÍö	È«Çò	ÄÐ	75-84Ëê	È±ÑªÐÔÐÄÔà²¡	·ÇÊÊÒËÌåÎÂ	ÂÊ	1992	133.7904449	172.5371889	111.473286
ËÀÍö	È«Çò	Å®	75-84Ëê	È±ÑªÐÔÐÄÔà²¡	·ÇÊÊÒËÌåÎÂ	ÂÊ	1992	109.2485259	140.8513145	90.34572831
ËÀÍö	È«Çò	ºÏ¼Æ	75-84Ëê	È±ÑªÐÔÐÄÔà²¡	·ÇÊÊÒËÌåÎÂ	ÂÊ	1992	119.0566427	154.1447994	99.1220507
ËÀÍö	È«Çò	ÄÐ	75-84Ëê	È±ÑªÐÔÐÄÔà²¡	·ÇÊÊÒËÌåÎÂ	ÊýÁ¿	1993	53984.74163	70815.74385	44749.63835
ËÀÍö	È«Çò	Å®	75-84Ëê	È±ÑªÐÔÐÄÔà²¡	·ÇÊÊÒËÌåÎÂ	ÊýÁ¿	1993	66692.58311	86611.1721	54873.13747
ËÀÍö	È«Çò	ºÏ¼Æ	75-84Ëê	È±ÑªÐÔÐÄÔà²¡	·ÇÊÊÒËÌåÎÂ	ÊýÁ¿	1993	120677.3247	157130.7523	100022.2057
ËÀÍö	È«Çò	ÄÐ	75-84Ëê	È±ÑªÐÔÐÄÔà²¡	·ÇÊÊÒËÌåÎÂ	°Ù·Ö±È	1993	0.072625956	0.094553061	0.060019613
ËÀÍö	È«Çò	Å®	75-84Ëê	È±ÑªÐÔÐÄÔà²¡	·ÇÊÊÒËÌåÎÂ	°Ù·Ö±È	1993	0.072402817	0.093684702	0.060770713
ËÀÍö	È«Çò	ºÏ¼Æ	75-84Ëê	È±ÑªÐÔÐÄÔà²¡	·ÇÊÊÒËÌåÎÂ	°Ù·Ö±È	1993	0.072502546	0.094070165	0.060356137
ËÀÍö	È«Çò	ÄÐ	75-84Ëê	È±ÑªÐÔÐÄÔà²¡	·ÇÊÊÒËÌåÎÂ	ÂÊ	1993	134.2398707	176.0922811	111.2756213
ËÀÍö	È«Çò	Å®	75-84Ëê	È±ÑªÐÔÐÄÔà²¡	·ÇÊÊÒËÌåÎÂ	ÂÊ	1993	111.1215438	144.3094076	91.42827384
ËÀÍö	È«Çò	ºÏ¼Æ	75-84Ëê	È±ÑªÐÔÐÄÔà²¡	·ÇÊÊÒËÌåÎÂ	ÂÊ	1993	120.3970143	156.7657674	99.78987314
ËÀÍö	È«Çò	ÄÐ	75-84Ëê	È±ÑªÐÔÐÄÔà²¡	·ÇÊÊÒËÌåÎÂ	ÊýÁ¿	1994	51524.83096	68471.8027	42046.58248
ËÀÍö	È«Çò	Å®	75-84Ëê	È±ÑªÐÔÐÄÔà²¡	·ÇÊÊÒËÌåÎÂ	ÊýÁ¿	1994	63676.52431	84564.35785	51991.69456
ËÀÍö	È«Çò	ºÏ¼Æ	75-84Ëê	È±ÑªÐÔÐÄÔà²¡	·ÇÊÊÒËÌåÎÂ	ÊýÁ¿	1994	115201.3553	153609.5045	94248.73316
ËÀÍö	È«Çò	ÄÐ	75-84Ëê	È±ÑªÐÔÐÄÔà²¡	·ÇÊÊÒËÌåÎÂ	°Ù·Ö±È	1994	0.069264096	0.091684852	0.056455683
ËÀÍö	È«Çò	Å®	75-84Ëê	È±ÑªÐÔÐÄÔà²¡	·ÇÊÊÒËÌåÎÂ	°Ù·Ö±È	1994	0.069038466	0.090927209	0.057182991
ËÀÍö	È«Çò	ºÏ¼Æ	75-84Ëê	È±ÑªÐÔÐÄÔà²¡	·ÇÊÊÒËÌåÎÂ	°Ù·Ö±È	1994	0.069139282	0.091262303	0.056928408
ËÀÍö	È«Çò	ÄÐ	75-84Ëê	È±ÑªÐÔÐÄÔà²¡	·ÇÊÊÒËÌåÎÂ	ÂÊ	1994	125.971921	167.4051978	102.7987607
ËÀÍö	È«Çò	Å®	75-84Ëê	È±ÑªÐÔÐÄÔà²¡	·ÇÊÊÒËÌåÎÂ	ÂÊ	1994	104.8180102	139.2015004	85.58359663
ËÀÍö	È«Çò	ºÏ¼Æ	75-84Ëê	È±ÑªÐÔÐÄÔà²¡	·ÇÊÊÒËÌåÎÂ	ÂÊ	1994	113.3297817	151.113948	92.71755814
ËÀÍö	È«Çò	ÄÐ	75-84Ëê	È±ÑªÐÔÐÄÔà²¡	·ÇÊÊÒËÌåÎÂ	ÊýÁ¿	1995	53271.07865	70545.97898	43317.29066
ËÀÍö	È«Çò	Å®	75-84Ëê	È±ÑªÐÔÐÄÔà²¡	·ÇÊÊÒËÌåÎÂ	ÊýÁ¿	1995	64411.74001	85138.08944	52284.88893
ËÀÍö	È«Çò	ºÏ¼Æ	75-84Ëê	È±ÑªÐÔÐÄÔà²¡	·ÇÊÊÒËÌåÎÂ	ÊýÁ¿	1995	117682.8187	156555.0307	96303.76868
ËÀÍö	È«Çò	ÄÐ	75-84Ëê	È±ÑªÐÔÐÄÔà²¡	·ÇÊÊÒËÌåÎÂ	°Ù·Ö±È	1995	0.070997999	0.093646937	0.057706339
ËÀÍö	È«Çò	Å®	75-84Ëê	È±ÑªÐÔÐÄÔà²¡	·ÇÊÊÒËÌåÎÂ	°Ù·Ö±È	1995	0.070157928	0.092188637	0.058020202
ËÀÍö	È«Çò	ºÏ¼Æ	75-84Ëê	È±ÑªÐÔÐÄÔà²¡	·ÇÊÊÒËÌåÎÂ	°Ù·Ö±È	1995	0.070535964	0.092836229	0.057969792
ËÀÍö	È«Çò	ÄÐ	75-84Ëê	È±ÑªÐÔÐÄÔà²¡	·ÇÊÊÒËÌåÎÂ	ÂÊ	1995	127.014391	168.2029872	103.2815448
ËÀÍö	È«Çò	Å®	75-84Ëê	È±ÑªÐÔÐÄÔà²¡	·ÇÊÊÒËÌåÎÂ	ÂÊ	1995	103.9812717	137.4402681	84.40463248
ËÀÍö	È«Çò	ºÏ¼Æ	75-84Ëê	È±ÑªÐÔÐÄÔà²¡	·ÇÊÊÒËÌåÎÂ	ÂÊ	1995	113.2801852	150.6981484	92.70094713
ËÀÍö	È«Çò	ÄÐ	75-84Ëê	È±ÑªÐÔÐÄÔà²¡	·ÇÊÊÒËÌåÎÂ	ÊýÁ¿	1996	55128.47286	72699.2673	44504.98763
ËÀÍö	È«Çò	Å®	75-84Ëê	È±ÑªÐÔÐÄÔà²¡	·ÇÊÊÒËÌåÎÂ	ÊýÁ¿	1996	66374.32332	87184.55988	54030.23561
ËÀÍö	È«Çò	ºÏ¼Æ	75-84Ëê	È±ÑªÐÔÐÄÔà²¡	·ÇÊÊÒËÌåÎÂ	ÊýÁ¿	1996	121502.7962	160406.0778	98790.14884
ËÀÍö	È«Çò	ÄÐ	75-84Ëê	È±ÑªÐÔÐÄÔà²¡	·ÇÊÊÒËÌåÎÂ	°Ù·Ö±È	1996	0.07344796	0.096342613	0.059643961
ËÀÍö	È«Çò	Å®	75-84Ëê	È±ÑªÐÔÐÄÔà²¡	·ÇÊÊÒËÌåÎÂ	°Ù·Ö±È	1996	0.07323771	0.09570143	0.060305664
ËÀÍö	È«Çò	ºÏ¼Æ	75-84Ëê	È±ÑªÐÔÐÄÔà²¡	·ÇÊÊÒËÌåÎÂ	°Ù·Ö±È	1996	0.073332828	0.095989378	0.060014705
ËÀÍö	È«Çò	ÄÐ	75-84Ëê	È±ÑªÐÔÐÄÔà²¡	·ÇÊÊÒËÌåÎÂ	ÂÊ	1996	127.6336042	168.3135597	103.0380796
ËÀÍö	È«Çò	Å®	75-84Ëê	È±ÑªÐÔÐÄÔà²¡	·ÇÊÊÒËÌåÎÂ	ÂÊ	1996	104.6877183	137.510293	85.218226
ËÀÍö	È«Çò	ºÏ¼Æ	75-84Ëê	È±ÑªÐÔÐÄÔà²¡	·ÇÊÊÒËÌåÎÂ	ÂÊ	1996	113.9854942	150.481854	92.6780641
ËÀÍö	È«Çò	ÄÐ	75-84Ëê	È±ÑªÐÔÐÄÔà²¡	·ÇÊÊÒËÌåÎÂ	ÊýÁ¿	1997	53036.21775	70238.67289	43378.01539
ËÀÍö	È«Çò	Å®	75-84Ëê	È±ÑªÐÔÐÄÔà²¡	·ÇÊÊÒËÌåÎÂ	ÊýÁ¿	1997	63189.59749	82861.12601	51746.08468
ËÀÍö	È«Çò	ºÏ¼Æ	75-84Ëê	È±ÑªÐÔÐÄÔà²¡	·ÇÊÊÒËÌåÎÂ	ÊýÁ¿	1997	116225.8152	152971.2001	95439.474
ËÀÍö	È«Çò	ÄÐ	75-84Ëê	È±ÑªÐÔÐÄÔà²¡	·ÇÊÊÒËÌåÎÂ	°Ù·Ö±È	1997	0.07063111	0.09250502	0.057844115
ËÀÍö	È«Çò	Å®	75-84Ëê	È±ÑªÐÔÐÄÔà²¡	·ÇÊÊÒËÌåÎÂ	°Ù·Ö±È	1997	0.070526262	0.09176996	0.058612038
ËÀÍö	È«Çò	ºÏ¼Æ	75-84Ëê	È±ÑªÐÔÐÄÔà²¡	·ÇÊÊÒËÌåÎÂ	°Ù·Ö±È	1997	0.070573991	0.09205544	0.058260869
ËÀÍö	È«Çò	ÄÐ	75-84Ëê	È±ÑªÐÔÐÄÔà²¡	·ÇÊÊÒËÌåÎÂ	ÂÊ	1997	118.9032394	157.4698591	97.25027098
ËÀÍö	È«Çò	Å®	75-84Ëê	È±ÑªÐÔÐÄÔà²¡	·ÇÊÊÒËÌåÎÂ	ÂÊ	1997	97.07417791	127.2943017	79.4942337
ËÀÍö	È«Çò	ºÏ¼Æ	75-84Ëê	È±ÑªÐÔÐÄÔà²¡	·ÇÊÊÒËÌåÎÂ	ÂÊ	1997	105.9500824	139.4467419	87.00149888
ËÀÍö	È«Çò	ÄÐ	75-84Ëê	È±ÑªÐÔÐÄÔà²¡	·ÇÊÊÒËÌåÎÂ	ÊýÁ¿	1998	52785.83045	71317.54141	41898.50581
ËÀÍö	È«Çò	Å®	75-84Ëê	È±ÑªÐÔÐÄÔà²¡	·ÇÊÊÒËÌåÎÂ	ÊýÁ¿	1998	61783.48941	82634.56908	49438.74258
ËÀÍö	È«Çò	ºÏ¼Æ	75-84Ëê	È±ÑªÐÔÐÄÔà²¡	·ÇÊÊÒËÌåÎÂ	ÊýÁ¿	1998	114569.3199	154568.2434	91650.11443
ËÀÍö	È«Çò	ÄÐ	75-84Ëê	È±ÑªÐÔÐÄÔà²¡	·ÇÊÊÒËÌåÎÂ	°Ù·Ö±È	1998	0.06935527	0.092922797	0.055371476
ËÀÍö	È«Çò	Å®	75-84Ëê	È±ÑªÐÔÐÄÔà²¡	·ÇÊÊÒËÌåÎÂ	°Ù·Ö±È	1998	0.069154562	0.092151944	0.056114579
ËÀÍö	È«Çò	ºÏ¼Æ	75-84Ëê	È±ÑªÐÔÐÄÔà²¡	·ÇÊÊÒËÌåÎÂ	°Ù·Ö±È	1998	0.069247156	0.09250351	0.055786802
ËÀÍö	È«Çò	ÄÐ	75-84Ëê	È±ÑªÐÔÐÄÔà²¡	·ÇÊÊÒËÌåÎÂ	ÂÊ	1998	114.4667762	154.6530382	90.85746778
ËÀÍö	È«Çò	Å®	75-84Ëê	È±ÑªÐÔÐÄÔà²¡	·ÇÊÊÒËÌåÎÂ	ÂÊ	1998	92.24541794	123.3769804	73.8141778
ËÀÍö	È«Çò	ºÏ¼Æ	75-84Ëê	È±ÑªÐÔÐÄÔà²¡	·ÇÊÊÒËÌåÎÂ	ÂÊ	1998	101.3064409	136.6749723	81.04042962
ËÀÍö	È«Çò	ÄÐ	75-84Ëê	È±ÑªÐÔÐÄÔà²¡	·ÇÊÊÒËÌåÎÂ	ÊýÁ¿	1999	53086.98102	71407.71998	43004.37277
ËÀÍö	È«Çò	Å®	75-84Ëê	È±ÑªÐÔÐÄÔà²¡	·ÇÊÊÒËÌåÎÂ	ÊýÁ¿	1999	61855.36331	81862.76583	50547.84824
ËÀÍö	È«Çò	ºÏ¼Æ	75-84Ëê	È±ÑªÐÔÐÄÔà²¡	·ÇÊÊÒËÌåÎÂ	ÊýÁ¿	1999	114942.3443	153346.2449	93579.07851
ËÀÍö	È«Çò	ÄÐ	75-84Ëê	È±ÑªÐÔÐÄÔà²¡	·ÇÊÊÒËÌåÎÂ	°Ù·Ö±È	1999	0.068429115	0.090708169	0.055473272
ËÀÍö	È«Çò	Å®	75-84Ëê	È±ÑªÐÔÐÄÔà²¡	·ÇÊÊÒËÌåÎÂ	°Ù·Ö±È	1999	0.068041773	0.089750963	0.056182774
ËÀÍö	È«Çò	ºÏ¼Æ	75-84Ëê	È±ÑªÐÔÐÄÔà²¡	·ÇÊÊÒËÌåÎÂ	°Ù·Ö±È	1999	0.068220202	0.090188358	0.055990267
ËÀÍö	È«Çò	ÄÐ	75-84Ëê	È±ÑªÐÔÐÄÔà²¡	·ÇÊÊÒËÌåÎÂ	ÂÊ	1999	111.0666765	149.3966691	89.97220539
ËÀÍö	È«Çò	Å®	75-84Ëê	È±ÑªÐÔÐÄÔà²¡	·ÇÊÊÒËÌåÎÂ	ÂÊ	1999	89.55541005	118.5225204	73.18416763
ËÀÍö	È«Çò	ºÏ¼Æ	75-84Ëê	È±ÑªÐÔÐÄÔà²¡	·ÇÊÊÒËÌåÎÂ	ÂÊ	1999	98.35331319	131.2145784	80.07329649
ËÀÍö	È«Çò	ÄÐ	75-84Ëê	È±ÑªÐÔÐÄÔà²¡	·ÇÊÊÒËÌåÎÂ	ÊýÁ¿	2000	55316.10915	73254.49444	44599.64785
ËÀÍö	È«Çò	Å®	75-84Ëê	È±ÑªÐÔÐÄÔà²¡	·ÇÊÊÒËÌåÎÂ	ÊýÁ¿	2000	62994.53247	83113.98022	51103.20302
ËÀÍö	È«Çò	ºÏ¼Æ	75-84Ëê	È±ÑªÐÔÐÄÔà²¡	·ÇÊÊÒËÌåÎÂ	ÊýÁ¿	2000	118310.6416	156901.4298	95660.06848
ËÀÍö	È«Çò	ÄÐ	75-84Ëê	È±ÑªÐÔÐÄÔà²¡	·ÇÊÊÒËÌåÎÂ	°Ù·Ö±È	2000	0.069715998	0.092271789	0.05628384
ËÀÍö	È«Çò	Å®	75-84Ëê	È±ÑªÐÔÐÄÔà²¡	·ÇÊÊÒËÌåÎÂ	°Ù·Ö±È	2000	0.068826383	0.090392381	0.05685887
ËÀÍö	È«Çò	ºÏ¼Æ	75-84Ëê	È±ÑªÐÔÐÄÔà²¡	·ÇÊÊÒËÌåÎÂ	°Ù·Ö±È	2000	0.069239871	0.091237461	0.056572563
ËÀÍö	È«Çò	ÄÐ	75-84Ëê	È±ÑªÐÔÐÄÔà²¡	·ÇÊÊÒËÌåÎÂ	ÂÊ	2000	111.1784528	147.2323611	89.63970751
ËÀÍö	È«Çò	Å®	75-84Ëê	È±ÑªÐÔÐÄÔà²¡	·ÇÊÊÒËÌåÎÂ	ÂÊ	2000	88.14442989	116.2963533	71.50561358
ËÀÍö	È«Çò	ºÏ¼Æ	75-84Ëê	È±ÑªÐÔÐÄÔà²¡	·ÇÊÊÒËÌåÎÂ	ÂÊ	2000	97.59853155	129.4334046	78.91329202
ËÀÍö	È«Çò	ÄÐ	75-84Ëê	È±ÑªÐÔÐÄÔà²¡	·ÇÊÊÒËÌåÎÂ	ÊýÁ¿	2001	56670.51616	75652.27335	45753.64383
ËÀÍö	È«Çò	Å®	75-84Ëê	È±ÑªÐÔÐÄÔà²¡	·ÇÊÊÒËÌåÎÂ	ÊýÁ¿	2001	64292.93854	85425.2146	51601.14332
ËÀÍö	È«Çò	ºÏ¼Æ	75-84Ëê	È±ÑªÐÔÐÄÔà²¡	·ÇÊÊÒËÌåÎÂ	ÊýÁ¿	2001	120963.4547	161352.5671	97450.84717
ËÀÍö	È«Çò	ÄÐ	75-84Ëê	È±ÑªÐÔÐÄÔà²¡	·ÇÊÊÒËÌåÎÂ	°Ù·Ö±È	2001	0.068836235	0.091404633	0.055402334
ËÀÍö	È«Çò	Å®	75-84Ëê	È±ÑªÐÔÐÄÔà²¡	·ÇÊÊÒËÌåÎÂ	°Ù·Ö±È	2001	0.068468455	0.090292252	0.056177369
ËÀÍö	È«Çò	ºÏ¼Æ	75-84Ëê	È±ÑªÐÔÐÄÔà²¡	·ÇÊÊÒËÌåÎÂ	°Ù·Ö±È	2001	0.068640307	0.090760782	0.055883011
ËÀÍö	È«Çò	ÄÐ	75-84Ëê	È±ÑªÐÔÐÄÔà²¡	·ÇÊÊÒËÌåÎÂ	ÂÊ	2001	109.1595936	145.7225374	88.13135126
ËÀÍö	È«Çò	Å®	75-84Ëê	È±ÑªÐÔÐÄÔà²¡	·ÇÊÊÒËÌåÎÂ	ÂÊ	2001	86.73352709	115.2417409	69.61183084
ËÀÍö	È«Çò	ºÏ¼Æ	75-84Ëê	È±ÑªÐÔÐÄÔà²¡	·ÇÊÊÒËÌåÎÂ	ÂÊ	2001	95.97055342	128.014657	77.3160105
ËÀÍö	È«Çò	ÄÐ	75-84Ëê	È±ÑªÐÔÐÄÔà²¡	·ÇÊÊÒËÌåÎÂ	ÊýÁ¿	2002	59542.04492	79682.39697	47850.14605
ËÀÍö	È«Çò	Å®	75-84Ëê	È±ÑªÐÔÐÄÔà²¡	·ÇÊÊÒËÌåÎÂ	ÊýÁ¿	2002	67099.13982	88939.95138	54149.54381
ËÀÍö	È«Çò	ºÏ¼Æ	75-84Ëê	È±ÑªÐÔÐÄÔà²¡	·ÇÊÊÒËÌåÎÂ	ÊýÁ¿	2002	126641.1847	168867.5555	101596.293
ËÀÍö	È«Çò	ÄÐ	75-84Ëê	È±ÑªÐÔÐÄÔà²¡	·ÇÊÊÒËÌåÎÂ	°Ù·Ö±È	2002	0.068952958	0.091639458	0.055366934
ËÀÍö	È«Çò	Å®	75-84Ëê	È±ÑªÐÔÐÄÔà²¡	·ÇÊÊÒËÌåÎÂ	°Ù·Ö±È	2002	0.068156676	0.089898982	0.056013515
ËÀÍö	È«Çò	ºÏ¼Æ	75-84Ëê	È±ÑªÐÔÐÄÔà²¡	·ÇÊÊÒËÌåÎÂ	°Ù·Ö±È	2002	0.068528915	0.090707485	0.055648584
ËÀÍö	È«Çò	ÄÐ	75-84Ëê	È±ÑªÐÔÐÄÔà²¡	·ÇÊÊÒËÌåÎÂ	ÂÊ	2002	109.714292	146.8256218	88.17038287
ËÀÍö	È«Çò	Å®	75-84Ëê	È±ÑªÐÔÐÄÔà²¡	·ÇÊÊÒËÌåÎÂ	ÂÊ	2002	87.21161121	115.5990447	70.38046947
ËÀÍö	È«Çò	ºÏ¼Æ	75-84Ëê	È±ÑªÐÔÐÄÔà²¡	·ÇÊÊÒËÌåÎÂ	ÂÊ	2002	96.51911371	128.701787	77.43124151
ËÀÍö	È«Çò	ÄÐ	75-84Ëê	È±ÑªÐÔÐÄÔà²¡	·ÇÊÊÒËÌåÎÂ	ÊýÁ¿	2003	65034.02111	86763.73268	51787.21413
ËÀÍö	È«Çò	Å®	75-84Ëê	È±ÑªÐÔÐÄÔà²¡	·ÇÊÊÒËÌåÎÂ	ÊýÁ¿	2003	72712.87876	97056.81596	58118.66125
ËÀÍö	È«Çò	ºÏ¼Æ	75-84Ëê	È±ÑªÐÔÐÄÔà²¡	·ÇÊÊÒËÌåÎÂ	ÊýÁ¿	2003	137746.8999	183628.3842	109553.8821
ËÀÍö	È«Çò	ÄÐ	75-84Ëê	È±ÑªÐÔÐÄÔà²¡	·ÇÊÊÒËÌåÎÂ	°Ù·Ö±È	2003	0.071328059	0.095142829	0.056661116
ËÀÍö	È«Çò	Å®	75-84Ëê	È±ÑªÐÔÐÄÔà²¡	·ÇÊÊÒËÌåÎÂ	°Ù·Ö±È	2003	0.070577428	0.093458211	0.05765753
ËÀÍö	È«Çò	ºÏ¼Æ	75-84Ëê	È±ÑªÐÔÐÄÔà²¡	·ÇÊÊÒËÌåÎÂ	°Ù·Ö±È	2003	0.070930093	0.094238668	0.057280429
ËÀÍö	È«Çò	ÄÐ	75-84Ëê	È±ÑªÐÔÐÄÔà²¡	·ÇÊÊÒËÌåÎÂ	ÂÊ	2003	114.6399207	152.9443707	91.28886727
ËÀÍö	È«Çò	Å®	75-84Ëê	È±ÑªÐÔÐÄÔà²¡	·ÇÊÊÒËÌåÎÂ	ÂÊ	2003	91.11114257	121.6147338	72.82420558
ËÀÍö	È«Çò	ºÏ¼Æ	75-84Ëê	È±ÑªÐÔÐÄÔà²¡	·ÇÊÊÒËÌåÎÂ	ÂÊ	2003	100.8870653	134.4910761	80.23824616
ËÀÍö	È«Çò	ÄÐ	75-84Ëê	È±ÑªÐÔÐÄÔà²¡	·ÇÊÊÒËÌåÎÂ	ÊýÁ¿	2004	64901.82439	86497.98496	52447.88088
ËÀÍö	È«Çò	Å®	75-84Ëê	È±ÑªÐÔÐÄÔà²¡	·ÇÊÊÒËÌåÎÂ	ÊýÁ¿	2004	71253.46155	94140.50019	58356.5041
ËÀÍö	È«Çò	ºÏ¼Æ	75-84Ëê	È±ÑªÐÔÐÄÔà²¡	·ÇÊÊÒËÌåÎÂ	ÊýÁ¿	2004	136155.2859	180584.2147	111456.3494
ËÀÍö	È«Çò	ÄÐ	75-84Ëê	È±ÑªÐÔÐÄÔà²¡	·ÇÊÊÒËÌåÎÂ	°Ù·Ö±È	2004	0.068567651	0.090528119	0.055601875
ËÀÍö	È«Çò	Å®	75-84Ëê	È±ÑªÐÔÐÄÔà²¡	·ÇÊÊÒËÌåÎÂ	°Ù·Ö±È	2004	0.067729448	0.088297654	0.056320956
ËÀÍö	È«Çò	ºÏ¼Æ	75-84Ëê	È±ÑªÐÔÐÄÔà²¡	·ÇÊÊÒËÌåÎÂ	°Ù·Ö±È	2004	0.068126589	0.089344655	0.056165885
ËÀÍö	È«Çò	ÄÐ	75-84Ëê	È±ÑªÐÔÐÄÔà²¡	·ÇÊÊÒËÌåÎÂ	ÂÊ	2004	109.6982883	146.2005264	88.64839798
ËÀÍö	È«Çò	Å®	75-84Ëê	È±ÑªÐÔÐÄÔà²¡	·ÇÊÊÒËÌåÎÂ	ÂÊ	2004	86.27091429	113.9816487	70.65578085
ËÀÍö	È«Çò	ºÏ¼Æ	75-84Ëê	È±ÑªÐÔÐÄÔà²¡	·ÇÊÊÒËÌåÎÂ	ÂÊ	2004	96.04862818	127.3903247	78.62514766
ËÀÍö	È«Çò	ÄÐ	75-84Ëê	È±ÑªÐÔÐÄÔà²¡	·ÇÊÊÒËÌåÎÂ	ÊýÁ¿	2005	69913.42453	94734.2035	55597.88675
ËÀÍö	È«Çò	Å®	75-84Ëê	È±ÑªÐÔÐÄÔà²¡	·ÇÊÊÒËÌåÎÂ	ÊýÁ¿	2005	76130.62458	102885.7006	60886.30323
ËÀÍö	È«Çò	ºÏ¼Æ	75-84Ëê	È±ÑªÐÔÐÄÔà²¡	·ÇÊÊÒËÌåÎÂ	ÊýÁ¿	2005	146044.0491	197232.8615	116135.1577
ËÀÍö	È«Çò	ÄÐ	75-84Ëê	È±ÑªÐÔÐÄÔà²¡	·ÇÊÊÒËÌåÎÂ	°Ù·Ö±È	2005	0.071078594	0.09551842	0.056290445
ËÀÍö	È«Çò	Å®	75-84Ëê	È±ÑªÐÔÐÄÔà²¡	·ÇÊÊÒËÌåÎÂ	°Ù·Ö±È	2005	0.070043222	0.093178084	0.05691084
ËÀÍö	È«Çò	ºÏ¼Æ	75-84Ëê	È±ÑªÐÔÐÄÔà²¡	·ÇÊÊÒËÌåÎÂ	°Ù·Ö±È	2005	0.070535408	0.094276776	0.056588005
ËÀÍö	È«Çò	ÄÐ	75-84Ëê	È±ÑªÐÔÐÄÔà²¡	·ÇÊÊÒËÌåÎÂ	ÂÊ	2005	113.7128953	154.0834344	90.42893717
ËÀÍö	È«Çò	Å®	75-84Ëê	È±ÑªÐÔÐÄÔà²¡	·ÇÊÊÒËÌåÎÂ	ÂÊ	2005	89.46278445	120.9032674	71.54884453
ËÀÍö	È«Çò	ºÏ¼Æ	75-84Ëê	È±ÑªÐÔÐÄÔà²¡	·ÇÊÊÒËÌåÎÂ	ÂÊ	2005	99.63440244	134.5565151	79.22991115
ËÀÍö	È«Çò	ÄÐ	75-84Ëê	È±ÑªÐÔÐÄÔà²¡	·ÇÊÊÒËÌåÎÂ	ÊýÁ¿	2006	67690.68066	91276.92992	53590.23311
ËÀÍö	È«Çò	Å®	75-84Ëê	È±ÑªÐÔÐÄÔà²¡	·ÇÊÊÒËÌåÎÂ	ÊýÁ¿	2006	73855.88875	98897.57651	58538.07083
ËÀÍö	È«Çò	ºÏ¼Æ	75-84Ëê	È±ÑªÐÔÐÄÔà²¡	·ÇÊÊÒËÌåÎÂ	ÊýÁ¿	2006	141546.5694	190174.5064	112721.2687
ËÀÍö	È«Çò	ÄÐ	75-84Ëê	È±ÑªÐÔÐÄÔà²¡	·ÇÊÊÒËÌåÎÂ	°Ù·Ö±È	2006	0.068128343	0.09176768	0.054007089
ËÀÍö	È«Çò	Å®	75-84Ëê	È±ÑªÐÔÐÄÔà²¡	·ÇÊÊÒËÌåÎÂ	°Ù·Ö±È	2006	0.067939351	0.090617373	0.054755836
ËÀÍö	È«Çò	ºÏ¼Æ	75-84Ëê	È±ÑªÐÔÐÄÔà²¡	·ÇÊÊÒËÌåÎÂ	°Ù·Ö±È	2006	0.068029822	0.091153249	0.054459195
ËÀÍö	È«Çò	ÄÐ	75-84Ëê	È±ÑªÐÔÐÄÔà²¡	·ÇÊÊÒËÌåÎÂ	ÂÊ	2006	106.1442522	143.1293256	84.03365372
ËÀÍö	È«Çò	Å®	75-84Ëê	È±ÑªÐÔÐÄÔà²¡	·ÇÊÊÒËÌåÎÂ	ÂÊ	2006	84.41007154	113.0302763	66.90330088
ËÀÍö	È«Çò	ºÏ¼Æ	75-84Ëê	È±ÑªÐÔÐÄÔà²¡	·ÇÊÊÒËÌåÎÂ	ÂÊ	2006	93.5728265	125.7195153	74.51715544
ËÀÍö	È«Çò	ÄÐ	75-84Ëê	È±ÑªÐÔÐÄÔà²¡	·ÇÊÊÒËÌåÎÂ	ÊýÁ¿	2007	69649.85	94106.71556	55747.94542
ËÀÍö	È«Çò	Å®	75-84Ëê	È±ÑªÐÔÐÄÔà²¡	·ÇÊÊÒËÌåÎÂ	ÊýÁ¿	2007	74351.875	100743.7893	59568.41752
ËÀÍö	È«Çò	ºÏ¼Æ	75-84Ëê	È±ÑªÐÔÐÄÔà²¡	·ÇÊÊÒËÌåÎÂ	ÊýÁ¿	2007	144001.725	194574.5193	115227.0521
ËÀÍö	È«Çò	ÄÐ	75-84Ëê	È±ÑªÐÔÐÄÔà²¡	·ÇÊÊÒËÌåÎÂ	°Ù·Ö±È	2007	0.068690553	0.092512337	0.054630263
ËÀÍö	È«Çò	Å®	75-84Ëê	È±ÑªÐÔÐÄÔà²¡	·ÇÊÊÒËÌåÎÂ	°Ù·Ö±È	2007	0.067771707	0.090845444	0.055328131
ËÀÍö	È«Çò	ºÏ¼Æ	75-84Ëê	È±ÑªÐÔÐÄÔà²¡	·ÇÊÊÒËÌåÎÂ	°Ù·Ö±È	2007	0.068213429	0.091641061	0.055144396
ËÀÍö	È«Çò	ÄÐ	75-84Ëê	È±ÑªÐÔÐÄÔà²¡	·ÇÊÊÒËÌåÎÂ	ÂÊ	2007	105.5645128	142.632462	84.49414751
ËÀÍö	È«Çò	Å®	75-84Ëê	È±ÑªÐÔÐÄÔà²¡	·ÇÊÊÒËÌåÎÂ	ÂÊ	2007	82.86859962	112.2836074	66.39175329
ËÀÍö	È«Çò	ºÏ¼Æ	75-84Ëê	È±ÑªÐÔÐÄÔà²¡	·ÇÊÊÒËÌåÎÂ	ÂÊ	2007	92.48601249	124.9667074	74.00529805
ËÀÍö	È«Çò	ÄÐ	75-84Ëê	È±ÑªÐÔÐÄÔà²¡	·ÇÊÊÒËÌåÎÂ	ÊýÁ¿	2008	71111.23539	94890.05601	56741.18941
ËÀÍö	È«Çò	Å®	75-84Ëê	È±ÑªÐÔÐÄÔà²¡	·ÇÊÊÒËÌåÎÂ	ÊýÁ¿	2008	74978.91378	100673.7412	60267.81618
ËÀÍö	È«Çò	ºÏ¼Æ	75-84Ëê	È±ÑªÐÔÐÄÔà²¡	·ÇÊÊÒËÌåÎÂ	ÊýÁ¿	2008	146090.1492	195560.307	117837.6585
ËÀÍö	È«Çò	ÄÐ	75-84Ëê	È±ÑªÐÔÐÄÔà²¡	·ÇÊÊÒËÌåÎÂ	°Ù·Ö±È	2008	0.068021293	0.091258287	0.054549762
ËÀÍö	È«Çò	Å®	75-84Ëê	È±ÑªÐÔÐÄÔà²¡	·ÇÊÊÒËÌåÎÂ	°Ù·Ö±È	2008	0.066871816	0.08887953	0.055005057
ËÀÍö	È«Çò	ºÏ¼Æ	75-84Ëê	È±ÑªÐÔÐÄÔà²¡	·ÇÊÊÒËÌåÎÂ	°Ù·Ö±È	2008	0.06742701	0.090024543	0.054908732
ËÀÍö	È«Çò	ÄÐ	75-84Ëê	È±ÑªÐÔÐÄÔà²¡	·ÇÊÊÒËÌåÎÂ	ÂÊ	2008	104.372197	139.27312	83.28082849
ËÀÍö	È«Çò	Å®	75-84Ëê	È±ÑªÐÔÐÄÔà²¡	·ÇÊÊÒËÌåÎÂ	ÂÊ	2008	81.56748511	109.5201767	65.56368919
ËÀÍö	È«Çò	ºÏ¼Æ	75-84Ëê	È±ÑªÐÔÐÄÔà²¡	·ÇÊÊÒËÌåÎÂ	ÂÊ	2008	91.2750208	122.1832628	73.62327158
ËÀÍö	È«Çò	ÄÐ	75-84Ëê	È±ÑªÐÔÐÄÔà²¡	·ÇÊÊÒËÌåÎÂ	ÊýÁ¿	2009	73476.92273	99338.81673	58423.66237
ËÀÍö	È«Çò	Å®	75-84Ëê	È±ÑªÐÔÐÄÔà²¡	·ÇÊÊÒËÌåÎÂ	ÊýÁ¿	2009	76631.84437	102954.2778	60703.72875
ËÀÍö	È«Çò	ºÏ¼Æ	75-84Ëê	È±ÑªÐÔÐÄÔà²¡	·ÇÊÊÒËÌåÎÂ	ÊýÁ¿	2009	150108.7671	202339.3619	119160.2826
ËÀÍö	È«Çò	ÄÐ	75-84Ëê	È±ÑªÐÔÐÄÔà²¡	·ÇÊÊÒËÌåÎÂ	°Ù·Ö±È	2009	0.068823362	0.092284842	0.054574528
ËÀÍö	È«Çò	Å®	75-84Ëê	È±ÑªÐÔÐÄÔà²¡	·ÇÊÊÒËÌåÎÂ	°Ù·Ö±È	2009	0.067960092	0.09052896	0.055341685
ËÀÍö	È«Çò	ºÏ¼Æ	75-84Ëê	È±ÑªÐÔÐÄÔà²¡	·ÇÊÊÒËÌåÎÂ	°Ù·Ö±È	2009	0.068380602	0.091377471	0.055030447
ËÀÍö	È«Çò	ÄÐ	75-84Ëê	È±ÑªÐÔÐÄÔà²¡	·ÇÊÊÒËÌåÎÂ	ÂÊ	2009	104.5369016	141.33107	83.12036509
ËÀÍö	È«Çò	Å®	75-84Ëê	È±ÑªÐÔÐÄÔà²¡	·ÇÊÊÒËÌåÎÂ	ÂÊ	2009	81.42467633	109.3934097	64.50035891
ËÀÍö	È«Çò	ºÏ¼Æ	75-84Ëê	È±ÑªÐÔÐÄÔà²¡	·ÇÊÊÒËÌåÎÂ	ÂÊ	2009	91.30603142	123.0761167	72.48112628
ËÀÍö	È«Çò	ÄÐ	75-84Ëê	È±ÑªÐÔÐÄÔà²¡	·ÇÊÊÒËÌåÎÂ	ÊýÁ¿	2010	79897.65276	110250.6399	62066.64974
ËÀÍö	È«Çò	Å®	75-84Ëê	È±ÑªÐÔÐÄÔà²¡	·ÇÊÊÒËÌåÎÂ	ÊýÁ¿	2010	81545.5094	113087.966	62095.75724
ËÀÍö	È«Çò	ºÏ¼Æ	75-84Ëê	È±ÑªÐÔÐÄÔà²¡	·ÇÊÊÒËÌåÎÂ	ÊýÁ¿	2010	161443.1622	221963.9728	125056.372
ËÀÍö	È«Çò	ÄÐ	75-84Ëê	È±ÑªÐÔÐÄÔà²¡	·ÇÊÊÒËÌåÎÂ	°Ù·Ö±È	2010	0.072676277	0.099460536	0.055612946
ËÀÍö	È«Çò	Å®	75-84Ëê	È±ÑªÐÔÐÄÔà²¡	·ÇÊÊÒËÌåÎÂ	°Ù·Ö±È	2010	0.071538044	0.09803594	0.055693931
ËÀÍö	È«Çò	ºÏ¼Æ	75-84Ëê	È±ÑªÐÔÐÄÔà²¡	·ÇÊÊÒËÌåÎÂ	°Ù·Ö±È	2010	0.072097772	0.098728791	0.055567743
ËÀÍö	È«Çò	ÄÐ	75-84Ëê	È±ÑªÐÔÐÄÔà²¡	·ÇÊÊÒËÌåÎÂ	ÂÊ	2010	110.2867477	152.1845022	85.67371763
ËÀÍö	È«Çò	Å®	75-84Ëê	È±ÑªÐÔÐÄÔà²¡	·ÇÊÊÒËÌåÎÂ	ÂÊ	2010	84.585214	117.3034527	64.41044949
ËÀÍö	È«Çò	ºÏ¼Æ	75-84Ëê	È±ÑªÐÔÐÄÔà²¡	·ÇÊÊÒËÌåÎÂ	ÂÊ	2010	95.61238839	131.4549671	74.06283578
ËÀÍö	È«Çò	ÄÐ	75-84Ëê	È±ÑªÐÔÐÄÔà²¡	·ÇÊÊÒËÌåÎÂ	ÊýÁ¿	2011	79644.35178	107626.2194	62682.66662
ËÀÍö	È«Çò	Å®	75-84Ëê	È±ÑªÐÔÐÄÔà²¡	·ÇÊÊÒËÌåÎÂ	ÊýÁ¿	2011	81122.77444	110469.0015	64021.77973
ËÀÍö	È«Çò	ºÏ¼Æ	75-84Ëê	È±ÑªÐÔÐÄÔà²¡	·ÇÊÊÒËÌåÎÂ	ÊýÁ¿	2011	160767.1262	217729.4131	126449.3955
ËÀÍö	È«Çò	ÄÐ	75-84Ëê	È±ÑªÐÔÐÄÔà²¡	·ÇÊÊÒËÌåÎÂ	°Ù·Ö±È	2011	0.071279982	0.095785401	0.056186005
ËÀÍö	È«Çò	Å®	75-84Ëê	È±ÑªÐÔÐÄÔà²¡	·ÇÊÊÒËÌåÎÂ	°Ù·Ö±È	2011	0.07060464	0.094890383	0.056567229
ËÀÍö	È«Çò	ºÏ¼Æ	75-84Ëê	È±ÑªÐÔÐÄÔà²¡	·ÇÊÊÒËÌåÎÂ	°Ù·Ö±È	2011	0.070938908	0.095327255	0.056394409
ËÀÍö	È«Çò	ÄÐ	75-84Ëê	È±ÑªÐÔÐÄÔà²¡	·ÇÊÊÒËÌåÎÂ	ÂÊ	2011	106.5980453	144.0496953	83.89609038
ËÀÍö	È«Çò	Å®	75-84Ëê	È±ÑªÐÔÐÄÔà²¡	·ÇÊÊÒËÌåÎÂ	ÂÊ	2011	81.97771942	111.6332235	64.696499
ËÀÍö	È«Çò	ºÏ¼Æ	75-84Ëê	È±ÑªÐÔÐÄÔà²¡	·ÇÊÊÒËÌåÎÂ	ÂÊ	2011	92.56953392	125.3683559	72.80942244
ËÀÍö	È«Çò	ÄÐ	75-84Ëê	È±ÑªÐÔÐÄÔà²¡	·ÇÊÊÒËÌåÎÂ	ÊýÁ¿	2012	82236.1279	112033.1368	63284.1475
ËÀÍö	È«Çò	Å®	75-84Ëê	È±ÑªÐÔÐÄÔà²¡	·ÇÊÊÒËÌåÎÂ	ÊýÁ¿	2012	82420.50358	114806.479	62702.24241
ËÀÍö	È«Çò	ºÏ¼Æ	75-84Ëê	È±ÑªÐÔÐÄÔà²¡	·ÇÊÊÒËÌåÎÂ	ÊýÁ¿	2012	164656.6315	227676.5306	126434.3921
ËÀÍö	È«Çò	ÄÐ	75-84Ëê	È±ÑªÐÔÐÄÔà²¡	·ÇÊÊÒËÌåÎÂ	°Ù·Ö±È	2012	0.072522347	0.098987048	0.055704981
ËÀÍö	È«Çò	Å®	75-84Ëê	È±ÑªÐÔÐÄÔà²¡	·ÇÊÊÒËÌåÎÂ	°Ù·Ö±È	2012	0.071378634	0.09806834	0.055881406
ËÀÍö	È«Çò	ºÏ¼Æ	75-84Ëê	È±ÑªÐÔÐÄÔà²¡	·ÇÊÊÒËÌåÎÂ	°Ù·Ö±È	2012	0.071946766	0.098519003	0.055794659
ËÀÍö	È«Çò	ÄÐ	75-84Ëê	È±ÑªÐÔÐÄÔà²¡	·ÇÊÊÒËÌåÎÂ	ÂÊ	2012	106.8044039	145.5033535	82.19046568
ËÀÍö	È«Çò	Å®	75-84Ëê	È±ÑªÐÔÐÄÔà²¡	·ÇÊÊÒËÌåÎÂ	ÂÊ	2012	81.09460505	112.9595873	61.69355152
ËÀÍö	È«Çò	ºÏ¼Æ	75-84Ëê	È±ÑªÐÔÐÄÔà²¡	·ÇÊÊÒËÌåÎÂ	ÂÊ	2012	92.17647475	127.455662	70.77927228
ËÀÍö	È«Çò	ÄÐ	75-84Ëê	È±ÑªÐÔÐÄÔà²¡	·ÇÊÊÒËÌåÎÂ	ÊýÁ¿	2013	83572.37685	114410.6368	65115.96912
ËÀÍö	È«Çò	Å®	75-84Ëê	È±ÑªÐÔÐÄÔà²¡	·ÇÊÊÒËÌåÎÂ	ÊýÁ¿	2013	81971.35628	114247.6966	63781.95965
ËÀÍö	È«Çò	ºÏ¼Æ	75-84Ëê	È±ÑªÐÔÐÄÔà²¡	·ÇÊÊÒËÌåÎÂ	ÊýÁ¿	2013	165543.7331	226998.0627	129671.478
ËÀÍö	È«Çò	ÄÐ	75-84Ëê	È±ÑªÐÔÐÄÔà²¡	·ÇÊÊÒËÌåÎÂ	°Ù·Ö±È	2013	0.071431421	0.09689294	0.055970366
ËÀÍö	È«Çò	Å®	75-84Ëê	È±ÑªÐÔÐÄÔà²¡	·ÇÊÊÒËÌåÎÂ	°Ù·Ö±È	2013	0.07017976	0.095218417	0.056029881
ËÀÍö	È«Çò	ºÏ¼Æ	75-84Ëê	È±ÑªÐÔÐÄÔà²¡	·ÇÊÊÒËÌåÎÂ	°Ù·Ö±È	2013	0.070808001	0.09604239	0.055912917
ËÀÍö	È«Çò	ÄÐ	75-84Ëê	È±ÑªÐÔÐÄÔà²¡	·ÇÊÊÒËÌåÎÂ	ÂÊ	2013	105.5197864	144.4566543	82.21643813
ËÀÍö	È«Çò	Å®	75-84Ëê	È±ÑªÐÔÐÄÔà²¡	·ÇÊÊÒËÌåÎÂ	ÂÊ	2013	78.58505147	109.5280294	61.14707392
ËÀÍö	È«Çò	ºÏ¼Æ	75-84Ëê	È±ÑªÐÔÐÄÔà²¡	·ÇÊÊÒËÌåÎÂ	ÂÊ	2013	90.20976818	123.698084	70.66189552
ËÀÍö	È«Çò	ÄÐ	75-84Ëê	È±ÑªÐÔÐÄÔà²¡	·ÇÊÊÒËÌåÎÂ	ÊýÁ¿	2014	84497.13217	114347.7027	65692.17986
ËÀÍö	È«Çò	Å®	75-84Ëê	È±ÑªÐÔÐÄÔà²¡	·ÇÊÊÒËÌåÎÂ	ÊýÁ¿	2014	82182.11053	112360.5544	64177.06393
ËÀÍö	È«Çò	ºÏ¼Æ	75-84Ëê	È±ÑªÐÔÐÄÔà²¡	·ÇÊÊÒËÌåÎÂ	ÊýÁ¿	2014	166679.2427	226049.197	130016.5899
ËÀÍö	È«Çò	ÄÐ	75-84Ëê	È±ÑªÐÔÐÄÔà²¡	·ÇÊÊÒËÌåÎÂ	°Ù·Ö±È	2014	0.070671451	0.09552027	0.055044255
ËÀÍö	È«Çò	Å®	75-84Ëê	È±ÑªÐÔÐÄÔà²¡	·ÇÊÊÒËÌåÎÂ	°Ù·Ö±È	2014	0.069567818	0.094177363	0.055323795
ËÀÍö	È«Çò	ºÏ¼Æ	75-84Ëê	È±ÑªÐÔÐÄÔà²¡	·ÇÊÊÒËÌåÎÂ	°Ù·Ö±È	2014	0.070124791	0.094922362	0.055240552
ËÀÍö	È«Çò	ÄÐ	75-84Ëê	È±ÑªÐÔÐÄÔà²¡	·ÇÊÊÒËÌåÎÂ	ÂÊ	2014	103.8843479	140.5839018	80.76474423
ËÀÍö	È«Çò	Å®	75-84Ëê	È±ÑªÐÔÐÄÔà²¡	·ÇÊÊÒËÌåÎÂ	ÂÊ	2014	76.92652589	105.1750441	60.0729105
ËÀÍö	È«Çò	ºÏ¼Æ	75-84Ëê	È±ÑªÐÔÐÄÔà²¡	·ÇÊÊÒËÌåÎÂ	ÂÊ	2014	88.57923978	120.1305315	69.09541046
ËÀÍö	È«Çò	ÄÐ	75-84Ëê	È±ÑªÐÔÐÄÔà²¡	·ÇÊÊÒËÌåÎÂ	ÊýÁ¿	2015	81791.36834	112029.5187	63820.57513
ËÀÍö	È«Çò	Å®	75-84Ëê	È±ÑªÐÔÐÄÔà²¡	·ÇÊÊÒËÌåÎÂ	ÊýÁ¿	2015	79662.71392	108969.0042	62139.13732
ËÀÍö	È«Çò	ºÏ¼Æ	75-84Ëê	È±ÑªÐÔÐÄÔà²¡	·ÇÊÊÒËÌåÎÂ	ÊýÁ¿	2015	161454.0823	222381.1175	126599.8623
ËÀÍö	È«Çò	ÄÐ	75-84Ëê	È±ÑªÐÔÐÄÔà²¡	·ÇÊÊÒËÌåÎÂ	°Ù·Ö±È	2015	0.068521896	0.092836792	0.054044121
ËÀÍö	È«Çò	Å®	75-84Ëê	È±ÑªÐÔÐÄÔà²¡	·ÇÊÊÒËÌåÎÂ	°Ù·Ö±È	2015	0.067585224	0.091614746	0.054274206
ËÀÍö	È«Çò	ºÏ¼Æ	75-84Ëê	È±ÑªÐÔÐÄÔà²¡	·ÇÊÊÒËÌåÎÂ	°Ù·Ö±È	2015	0.068058248	0.092213873	0.054115151
ËÀÍö	È«Çò	ÄÐ	75-84Ëê	È±ÑªÐÔÐÄÔà²¡	·ÇÊÊÒËÌåÎÂ	ÂÊ	2015	97.90643504	134.1023022	76.39491942
ËÀÍö	È«Çò	Å®	75-84Ëê	È±ÑªÐÔÐÄÔà²¡	·ÇÊÊÒËÌåÎÂ	ÂÊ	2015	72.77044737	99.54121312	56.7629773
ËÀÍö	È«Çò	ºÏ¼Æ	75-84Ëê	È±ÑªÐÔÐÄÔà²¡	·ÇÊÊÒËÌåÎÂ	ÂÊ	2015	83.64994439	115.2164619	65.59184685
ËÀÍö	È«Çò	ÄÐ	75-84Ëê	È±ÑªÐÔÐÄÔà²¡	·ÇÊÊÒËÌåÎÂ	ÊýÁ¿	2016	83359.39387	116833.5386	63342.45015
ËÀÍö	È«Çò	Å®	75-84Ëê	È±ÑªÐÔÐÄÔà²¡	·ÇÊÊÒËÌåÎÂ	ÊýÁ¿	2016	80889.58146	112021.1945	61419.65649
ËÀÍö	È«Çò	ºÏ¼Æ	75-84Ëê	È±ÑªÐÔÐÄÔà²¡	·ÇÊÊÒËÌåÎÂ	ÊýÁ¿	2016	164248.9753	228171.0531	123911.789
ËÀÍö	È«Çò	ÄÐ	75-84Ëê	È±ÑªÐÔÐÄÔà²¡	·ÇÊÊÒËÌåÎÂ	°Ù·Ö±È	2016	0.069231856	0.095382273	0.053579407
ËÀÍö	È«Çò	Å®	75-84Ëê	È±ÑªÐÔÐÄÔà²¡	·ÇÊÊÒËÌåÎÂ	°Ù·Ö±È	2016	0.06846445	0.094097708	0.053285166
ËÀÍö	È«Çò	ºÏ¼Æ	75-84Ëê	È±ÑªÐÔÐÄÔà²¡	·ÇÊÊÒËÌåÎÂ	°Ù·Ö±È	2016	0.068853566	0.094783609	0.053321089
ËÀÍö	È«Çò	ÄÐ	75-84Ëê	È±ÑªÐÔÐÄÔà²¡	·ÇÊÊÒËÌåÎÂ	ÂÊ	2016	97.10808984	136.1032181	73.78969609
ËÀÍö	È«Çò	Å®	75-84Ëê	È±ÑªÐÔÐÄÔà²¡	·ÇÊÊÒËÌåÎÂ	ÂÊ	2016	72.18694541	99.9692137	54.81172371
ËÀÍö	È«Çò	ºÏ¼Æ	75-84Ëê	È±ÑªÐÔÐÄÔà²¡	·ÇÊÊÒËÌåÎÂ	ÂÊ	2016	82.99697017	115.29756	62.61410783
ËÀÍö	È«Çò	ÄÐ	75-84Ëê	È±ÑªÐÔÐÄÔà²¡	·ÇÊÊÒËÌåÎÂ	ÊýÁ¿	2017	84431.39318	115510.1499	64825.97819
ËÀÍö	È«Çò	Å®	75-84Ëê	È±ÑªÐÔÐÄÔà²¡	·ÇÊÊÒËÌåÎÂ	ÊýÁ¿	2017	81426.21397	111793.2157	62767.19547
ËÀÍö	È«Çò	ºÏ¼Æ	75-84Ëê	È±ÑªÐÔÐÄÔà²¡	·ÇÊÊÒËÌåÎÂ	ÊýÁ¿	2017	165857.6072	229148.517	127476.8983
ËÀÍö	È«Çò	ÄÐ	75-84Ëê	È±ÑªÐÔÐÄÔà²¡	·ÇÊÊÒËÌåÎÂ	°Ù·Ö±È	2017	0.069682168	0.095495838	0.05442035
ËÀÍö	È«Çò	Å®	75-84Ëê	È±ÑªÐÔÐÄÔà²¡	·ÇÊÊÒËÌåÎÂ	°Ù·Ö±È	2017	0.068826039	0.093930318	0.054117337
ËÀÍö	È«Çò	ºÏ¼Æ	75-84Ëê	È±ÑªÐÔÐÄÔà²¡	·ÇÊÊÒËÌåÎÂ	°Ù·Ö±È	2017	0.069262023	0.094728705	0.054093234
ËÀÍö	È«Çò	ÄÐ	75-84Ëê	È±ÑªÐÔÐÄÔà²¡	·ÇÊÊÒËÌåÎÂ	ÂÊ	2017	95.83357491	131.1094154	73.58051315
ËÀÍö	È«Çò	Å®	75-84Ëê	È±ÑªÐÔÐÄÔà²¡	·ÇÊÊÒËÌåÎÂ	ÂÊ	2017	71.10213885	97.61889149	54.80890772
ËÀÍö	È«Çò	ºÏ¼Æ	75-84Ëê	È±ÑªÐÔÐÄÔà²¡	·ÇÊÊÒËÌåÎÂ	ÂÊ	2017	81.85560945	113.0915358	62.91360029
ËÀÍö	È«Çò	ÄÐ	75-84Ëê	È±ÑªÐÔÐÄÔà²¡	·ÇÊÊÒËÌåÎÂ	ÊýÁ¿	2018	85523.20514	119734.7631	65026.38319
ËÀÍö	È«Çò	Å®	75-84Ëê	È±ÑªÐÔÐÄÔà²¡	·ÇÊÊÒËÌåÎÂ	ÊýÁ¿	2018	81977.29702	115476.253	62205.6143
ËÀÍö	È«Çò	ºÏ¼Æ	75-84Ëê	È±ÑªÐÔÐÄÔà²¡	·ÇÊÊÒËÌåÎÂ	ÊýÁ¿	2018	167500.5022	237932.7227	128500.283
ËÀÍö	È«Çò	ÄÐ	75-84Ëê	È±ÑªÐÔÐÄÔà²¡	·ÇÊÊÒËÌåÎÂ	°Ù·Ö±È	2018	0.069648147	0.096086849	0.053361522
ËÀÍö	È«Çò	Å®	75-84Ëê	È±ÑªÐÔÐÄÔà²¡	·ÇÊÊÒËÌåÎÂ	°Ù·Ö±È	2018	0.068630853	0.094962169	0.052809985
ËÀÍö	È«Çò	ºÏ¼Æ	75-84Ëê	È±ÑªÐÔÐÄÔà²¡	·ÇÊÊÒËÌåÎÂ	°Ù·Ö±È	2018	0.06914929	0.095563488	0.053162064
ËÀÍö	È«Çò	ÄÐ	75-84Ëê	È±ÑªÐÔÐÄÔà²¡	·ÇÊÊÒËÌåÎÂ	ÂÊ	2018	94.53342566	132.3493116	71.87717942
ËÀÍö	È«Çò	Å®	75-84Ëê	È±ÑªÐÔÐÄÔà²¡	·ÇÊÊÒËÌåÎÂ	ÂÊ	2018	70.18655894	98.8673832	53.25862371
ËÀÍö	È«Çò	ºÏ¼Æ	75-84Ëê	È±ÑªÐÔÐÄÔà²¡	·ÇÊÊÒËÌåÎÂ	ÂÊ	2018	80.8135333	114.7947842	61.99719862
ËÀÍö	È«Çò	ÄÐ	75-84Ëê	È±ÑªÐÔÐÄÔà²¡	·ÇÊÊÒËÌåÎÂ	ÊýÁ¿	2019	87873.74383	122797.7722	64926.27668
ËÀÍö	È«Çò	Å®	75-84Ëê	È±ÑªÐÔÐÄÔà²¡	·ÇÊÊÒËÌåÎÂ	ÊýÁ¿	2019	82813.33382	114999.4641	61784.81524
ËÀÍö	È«Çò	ºÏ¼Æ	75-84Ëê	È±ÑªÐÔÐÄÔà²¡	·ÇÊÊÒËÌåÎÂ	ÊýÁ¿	2019	170687.0777	237426.3564	128246.4252
ËÀÍö	È«Çò	ÄÐ	75-84Ëê	È±ÑªÐÔÐÄÔà²¡	·ÇÊÊÒËÌåÎÂ	°Ù·Ö±È	2019	0.070560658	0.096263302	0.053823235
ËÀÍö	È«Çò	Å®	75-84Ëê	È±ÑªÐÔÐÄÔà²¡	·ÇÊÊÒËÌåÎÂ	°Ù·Ö±È	2019	0.068985978	0.094862162	0.053338942
ËÀÍö	È«Çò	ºÏ¼Æ	75-84Ëê	È±ÑªÐÔÐÄÔà²¡	·ÇÊÊÒËÌåÎÂ	°Ù·Ö±È	2019	0.069790811	0.095544294	0.053479845
ËÀÍö	È«Çò	ÄÐ	75-84Ëê	È±ÑªÐÔÐÄÔà²¡	·ÇÊÊÒËÌåÎÂ	ÂÊ	2019	94.69978359	132.3367134	69.96975528
ËÀÍö	È«Çò	Å®	75-84Ëê	È±ÑªÐÔÐÄÔà²¡	·ÇÊÊÒËÌåÎÂ	ÂÊ	2019	69.54723835	96.57738398	51.88733594
ËÀÍö	È«Çò	ºÏ¼Æ	75-84Ëê	È±ÑªÐÔÐÄÔà²¡	·ÇÊÊÒËÌåÎÂ	ÂÊ	2019	80.56336843	112.0639435	60.53161225
ËÀÍö	È«Çò	ÄÐ	75-84Ëê	È±ÑªÐÔÐÄÔà²¡	·ÇÊÊÒËÌåÎÂ	ÊýÁ¿	2020	86097.72632	118980.8024	65776.509
ËÀÍö	È«Çò	Å®	75-84Ëê	È±ÑªÐÔÐÄÔà²¡	·ÇÊÊÒËÌåÎÂ	ÊýÁ¿	2020	80746.80177	111986.3784	62382.8668
ËÀÍö	È«Çò	ºÏ¼Æ	75-84Ëê	È±ÑªÐÔÐÄÔà²¡	·ÇÊÊÒËÌåÎÂ	ÊýÁ¿	2020	166844.5281	229595.4934	129394.2028
ËÀÍö	È«Çò	ÄÐ	75-84Ëê	È±ÑªÐÔÐÄÔà²¡	·ÇÊÊÒËÌåÎÂ	°Ù·Ö±È	2020	0.068714147	0.093678783	0.053475003
ËÀÍö	È«Çò	Å®	75-84Ëê	È±ÑªÐÔÐÄÔà²¡	·ÇÊÊÒËÌåÎÂ	°Ù·Ö±È	2020	0.067321134	0.091023661	0.053525684
ËÀÍö	È«Çò	ºÏ¼Æ	75-84Ëê	È±ÑªÐÔÐÄÔà²¡	·ÇÊÊÒËÌåÎÂ	°Ù·Ö±È	2020	0.068037604	0.092386618	0.053349533
ËÀÍö	È«Çò	ÄÐ	75-84Ëê	È±ÑªÐÔÐÄÔà²¡	·ÇÊÊÒËÌåÎÂ	ÂÊ	2020	90.9558897	125.6944312	69.48802429
ËÀÍö	È«Çò	Å®	75-84Ëê	È±ÑªÐÔÐÄÔà²¡	·ÇÊÊÒËÌåÎÂ	ÂÊ	2020	66.76341978	92.59306164	51.57967167
ËÀÍö	È«Çò	ºÏ¼Æ	75-84Ëê	È±ÑªÐÔÐÄÔà²¡	·ÇÊÊÒËÌåÎÂ	ÂÊ	2020	77.38490791	106.4897142	60.0149048
ËÀÍö	È«Çò	ÄÐ	75-84Ëê	È±ÑªÐÔÐÄÔà²¡	·ÇÊÊÒËÌåÎÂ	ÊýÁ¿	2021	86872.46971	119134.2953	65912.20179
ËÀÍö	È«Çò	Å®	75-84Ëê	È±ÑªÐÔÐÄÔà²¡	·ÇÊÊÒËÌåÎÂ	ÊýÁ¿	2021	81997.54267	114061.8328	63086.95493
ËÀÍö	È«Çò	ºÏ¼Æ	75-84Ëê	È±ÑªÐÔÐÄÔà²¡	·ÇÊÊÒËÌåÎÂ	ÊýÁ¿	2021	168870.0124	235156.6942	130089.9222
ËÀÍö	È«Çò	ÄÐ	75-84Ëê	È±ÑªÐÔÐÄÔà²¡	·ÇÊÊÒËÌåÎÂ	°Ù·Ö±È	2021	0.068595628	0.093300705	0.052942393
ËÀÍö	È«Çò	Å®	75-84Ëê	È±ÑªÐÔÐÄÔà²¡	·ÇÊÊÒËÌåÎÂ	°Ù·Ö±È	2021	0.067838075	0.092156605	0.053198797
ËÀÍö	È«Çò	ºÏ¼Æ	75-84Ëê	È±ÑªÐÔÐÄÔà²¡	·ÇÊÊÒËÌåÎÂ	°Ù·Ö±È	2021	0.068229274	0.092742497	0.053067484
ËÀÍö	È«Çò	ÄÐ	75-84Ëê	È±ÑªÐÔÐÄÔà²¡	·ÇÊÊÒËÌåÎÂ	ÂÊ	2021	90.08061385	123.5338478	68.34629679
ËÀÍö	È«Çò	Å®	75-84Ëê	È±ÑªÐÔÐÄÔà²¡	·ÇÊÊÒËÌåÎÂ	ÂÊ	2021	66.64902197	92.71143198	51.27816893
ËÀÍö	È«Çò	ºÏ¼Æ	75-84Ëê	È±ÑªÐÔÐÄÔà²¡	·ÇÊÊÒËÌåÎÂ	ÂÊ	2021	76.94535273	107.1487739	59.27526627
ËÀÍö	È«Çò	ÄÐ	<70Ëê	È±ÑªÐÔÐÄÔà²¡	·ÇÊÊÒËÌåÎÂ	ÊýÁ¿	1990	92338.50274	122620.82	72864.25133
ËÀÍö	È«Çò	Å®	<70Ëê	È±ÑªÐÔÐÄÔà²¡	·ÇÊÊÒËÌåÎÂ	ÊýÁ¿	1990	48014.38151	64339.12261	37373.19349
ËÀÍö	È«Çò	ºÏ¼Æ	<70Ëê	È±ÑªÐÔÐÄÔà²¡	·ÇÊÊÒËÌåÎÂ	ÊýÁ¿	1990	140352.8843	185555.8665	110434.7386
ËÀÍö	È«Çò	ÄÐ	<70Ëê	È±ÑªÐÔÐÄÔà²¡	·ÇÊÊÒËÌåÎÂ	°Ù·Ö±È	1990	0.06534608	0.086290508	0.052360901
ËÀÍö	È«Çò	Å®	<70Ëê	È±ÑªÐÔÐÄÔà²¡	·ÇÊÊÒËÌåÎÂ	°Ù·Ö±È	1990	0.065334465	0.086589838	0.050929501
ËÀÍö	È«Çò	ºÏ¼Æ	<70Ëê	È±ÑªÐÔÐÄÔà²¡	·ÇÊÊÒËÌåÎÂ	°Ù·Ö±È	1990	0.065342393	0.086344029	0.051947872
ËÀÍö	È«Çò	ÄÐ	<70Ëê	È±ÑªÐÔÐÄÔà²¡	·ÇÊÊÒËÌåÎÂ	ÂÊ	1990	3.5473537	4.710704709	2.799214454
ËÀÍö	È«Çò	Å®	<70Ëê	È±ÑªÐÔÐÄÔà²¡	·ÇÊÊÒËÌåÎÂ	ÂÊ	1990	1.898858766	2.544464869	1.478024163
ËÀÍö	È«Çò	ºÏ¼Æ	<70Ëê	È±ÑªÐÔÐÄÔà²¡	·ÇÊÊÒËÌåÎÂ	ÂÊ	1990	2.735061841	3.615934026	2.152045832
ËÀÍö	È«Çò	ÄÐ	<70Ëê	È±ÑªÐÔÐÄÔà²¡	·ÇÊÊÒËÌåÎÂ	ÊýÁ¿	1991	99473.21225	134424.8264	76327.2733
ËÀÍö	È«Çò	Å®	<70Ëê	È±ÑªÐÔÐÄÔà²¡	·ÇÊÊÒËÌåÎÂ	ÊýÁ¿	1991	51492.68347	69540.50966	38779.68085
ËÀÍö	È«Çò	ºÏ¼Æ	<70Ëê	È±ÑªÐÔÐÄÔà²¡	·ÇÊÊÒËÌåÎÂ	ÊýÁ¿	1991	150965.8957	202875.1641	115945.8192
ËÀÍö	È«Çò	ÄÐ	<70Ëê	È±ÑªÐÔÐÄÔà²¡	·ÇÊÊÒËÌåÎÂ	°Ù·Ö±È	1991	0.069080478	0.092753241	0.054095926
ËÀÍö	È«Çò	Å®	<70Ëê	È±ÑªÐÔÐÄÔà²¡	·ÇÊÊÒËÌåÎÂ	°Ù·Ö±È	1991	0.06916803	0.092753844	0.052340315
ËÀÍö	È«Çò	ºÏ¼Æ	<70Ëê	È±ÑªÐÔÐÄÔà²¡	·ÇÊÊÒËÌåÎÂ	°Ù·Ö±È	1991	0.069110083	0.092590496	0.053640851
ËÀÍö	È«Çò	ÄÐ	<70Ëê	È±ÑªÐÔÐÄÔà²¡	·ÇÊÊÒËÌåÎÂ	ÂÊ	1991	3.762955304	5.085133998	2.887371499
ËÀÍö	È«Çò	Å®	<70Ëê	È±ÑªÐÔÐÄÔà²¡	·ÇÊÊÒËÌåÎÂ	ÂÊ	1991	2.007048125	2.710504486	1.511529027
ËÀÍö	È«Çò	ºÏ¼Æ	<70Ëê	È±ÑªÐÔÐÄÔà²¡	·ÇÊÊÒËÌåÎÂ	ÂÊ	1991	2.898130124	3.894645355	2.225840941
ËÀÍö	È«Çò	ÄÐ	<70Ëê	È±ÑªÐÔÐÄÔà²¡	·ÇÊÊÒËÌåÎÂ	ÊýÁ¿	1992	105678.7566	139799.8974	83090.19142
ËÀÍö	È«Çò	Å®	<70Ëê	È±ÑªÐÔÐÄÔà²¡	·ÇÊÊÒËÌåÎÂ	ÊýÁ¿	1992	54409.19977	72200.07916	41631.74391
ËÀÍö	È«Çò	ºÏ¼Æ	<70Ëê	È±ÑªÐÔÐÄÔà²¡	·ÇÊÊÒËÌåÎÂ	ÊýÁ¿	1992	160087.9564	210501.5779	125906.0147
ËÀÍö	È«Çò	ÄÐ	<70Ëê	È±ÑªÐÔÐÄÔà²¡	·ÇÊÊÒËÌåÎÂ	°Ù·Ö±È	1992	0.07131144	0.093920443	0.056409408
ËÀÍö	È«Çò	Å®	<70Ëê	È±ÑªÐÔÐÄÔà²¡	·ÇÊÊÒËÌåÎÂ	°Ù·Ö±È	1992	0.071521772	0.094437265	0.055298553
ËÀÍö	È«Çò	ºÏ¼Æ	<70Ëê	È±ÑªÐÔÐÄÔà²¡	·ÇÊÊÒËÌåÎÂ	°Ù·Ö±È	1992	0.071383562	0.093984286	0.056172982
ËÀÍö	È«Çò	ÄÐ	<70Ëê	È±ÑªÐÔÐÄÔà²¡	·ÇÊÊÒËÌåÎÂ	ÂÊ	1992	3.939516413	5.21149196	3.097454809
ËÀÍö	È«Çò	Å®	<70Ëê	È±ÑªÐÔÐÄÔà²¡	·ÇÊÊÒËÌåÎÂ	ÂÊ	1992	2.0914579	2.775328925	1.60029995
ËÀÍö	È«Çò	ºÏ¼Æ	<70Ëê	È±ÑªÐÔÐÄÔà²¡	·ÇÊÊÒËÌåÎÂ	ÂÊ	1992	3.029657903	3.983733589	2.382766081
ËÀÍö	È«Çò	ÄÐ	<70Ëê	È±ÑªÐÔÐÄÔà²¡	·ÇÊÊÒËÌåÎÂ	ÊýÁ¿	1993	109935.6409	147536.4851	86814.7298
ËÀÍö	È«Çò	Å®	<70Ëê	È±ÑªÐÔÐÄÔà²¡	·ÇÊÊÒËÌåÎÂ	ÊýÁ¿	1993	55608.06884	74437.09654	42639.59598
ËÀÍö	È«Çò	ºÏ¼Æ	<70Ëê	È±ÑªÐÔÐÄÔà²¡	·ÇÊÊÒËÌåÎÂ	ÊýÁ¿	1993	165543.7098	220117.033	128810.0741
ËÀÍö	È«Çò	ÄÐ	<70Ëê	È±ÑªÐÔÐÄÔà²¡	·ÇÊÊÒËÌåÎÂ	°Ù·Ö±È	1993	0.070646674	0.093901696	0.055830751
ËÀÍö	È«Çò	Å®	<70Ëê	È±ÑªÐÔÐÄÔà²¡	·ÇÊÊÒËÌåÎÂ	°Ù·Ö±È	1993	0.070512512	0.093660654	0.054298548
ËÀÍö	È«Çò	ºÏ¼Æ	<70Ëê	È±ÑªÐÔÐÄÔà²¡	·ÇÊÊÒËÌåÎÂ	°Ù·Ö±È	1993	0.070601397	0.093822078	0.055361999
ËÀÍö	È«Çò	ÄÐ	<70Ëê	È±ÑªÐÔÐÄÔà²¡	·ÇÊÊÒËÌåÎÂ	ÂÊ	1993	4.041750716	5.424134424	3.191717385
ËÀÍö	È«Çò	Å®	<70Ëê	È±ÑªÐÔÐÄÔà²¡	·ÇÊÊÒËÌåÎÂ	ÂÊ	1993	2.109303442	2.823518731	1.617388419
ËÀÍö	È«Çò	ºÏ¼Æ	<70Ëê	È±ÑªÐÔÐÄÔà²¡	·ÇÊÊÒËÌåÎÂ	ÂÊ	1993	3.090621465	4.10947917	2.40482215
ËÀÍö	È«Çò	ÄÐ	<70Ëê	È±ÑªÐÔÐÄÔà²¡	·ÇÊÊÒËÌåÎÂ	ÊýÁ¿	1994	108885.9401	147570.3424	84706.73357
ËÀÍö	È«Çò	Å®	<70Ëê	È±ÑªÐÔÐÄÔà²¡	·ÇÊÊÒËÌåÎÂ	ÊýÁ¿	1994	54811.76391	74461.40543	41538.31288
ËÀÍö	È«Çò	ºÏ¼Æ	<70Ëê	È±ÑªÐÔÐÄÔà²¡	·ÇÊÊÒËÌåÎÂ	ÊýÁ¿	1994	163697.704	222933.8643	126305.5438
ËÀÍö	È«Çò	ÄÐ	<70Ëê	È±ÑªÐÔÐÄÔà²¡	·ÇÊÊÒËÌåÎÂ	°Ù·Ö±È	1994	0.067850013	0.0916006	0.05288826
ËÀÍö	È«Çò	Å®	<70Ëê	È±ÑªÐÔÐÄÔà²¡	·ÇÊÊÒËÌåÎÂ	°Ù·Ö±È	1994	0.067972971	0.091789709	0.051778476
ËÀÍö	È«Çò	ºÏ¼Æ	<70Ëê	È±ÑªÐÔÐÄÔà²¡	·ÇÊÊÒËÌåÎÂ	°Ù·Ö±È	1994	0.067890931	0.091609016	0.052538823
ËÀÍö	È«Çò	ÄÐ	<70Ëê	È±ÑªÐÔÐÄÔà²¡	·ÇÊÊÒËÌåÎÂ	ÂÊ	1994	3.951890743	5.355896909	3.074334079
ËÀÍö	È«Çò	Å®	<70Ëê	È±ÑªÐÔÐÄÔà²¡	·ÇÊÊÒËÌåÎÂ	ÂÊ	1994	2.053038007	2.789038054	1.555865548
ËÀÍö	È«Çò	ºÏ¼Æ	<70Ëê	È±ÑªÐÔÐÄÔà²¡	·ÇÊÊÒËÌåÎÂ	ÂÊ	1994	3.017427324	4.109322961	2.32818048
ËÀÍö	È«Çò	ÄÐ	<70Ëê	È±ÑªÐÔÐÄÔà²¡	·ÇÊÊÒËÌåÎÂ	ÊýÁ¿	1995	111521.535	150541.2595	86122.7534
ËÀÍö	È«Çò	Å®	<70Ëê	È±ÑªÐÔÐÄÔà²¡	·ÇÊÊÒËÌåÎÂ	ÊýÁ¿	1995	55970.59583	75650.50211	42215.49313
ËÀÍö	È«Çò	ºÏ¼Æ	<70Ëê	È±ÑªÐÔÐÄÔà²¡	·ÇÊÊÒËÌåÎÂ	ÊýÁ¿	1995	167492.1308	226181.0852	128848.7599
ËÀÍö	È«Çò	ÄÐ	<70Ëê	È±ÑªÐÔÐÄÔà²¡	·ÇÊÊÒËÌåÎÂ	°Ù·Ö±È	1995	0.069176747	0.093284118	0.053864122
ËÀÍö	È«Çò	Å®	<70Ëê	È±ÑªÐÔÐÄÔà²¡	·ÇÊÊÒËÌåÎÂ	°Ù·Ö±È	1995	0.069356174	0.09325609	0.052684718
ËÀÍö	È«Çò	ºÏ¼Æ	<70Ëê	È±ÑªÐÔÐÄÔà²¡	·ÇÊÊÒËÌåÎÂ	°Ù·Ö±È	1995	0.069236725	0.093322609	0.053460987
ËÀÍö	È«Çò	ÄÐ	<70Ëê	È±ÑªÐÔÐÄÔà²¡	·ÇÊÊÒËÌåÎÂ	ÂÊ	1995	3.99801226	5.396857217	3.087473858
ËÀÍö	È«Çò	Å®	<70Ëê	È±ÑªÐÔÐÄÔà²¡	·ÇÊÊÒËÌåÎÂ	ÂÊ	1995	2.071016956	2.799210375	1.562052373
ËÀÍö	È«Çò	ºÏ¼Æ	<70Ëê	È±ÑªÐÔÐÄÔà²¡	·ÇÊÊÒËÌåÎÂ	ÂÊ	1995	3.049752835	4.118380978	2.346121389
ËÀÍö	È«Çò	ÄÐ	<70Ëê	È±ÑªÐÔÐÄÔà²¡	·ÇÊÊÒËÌåÎÂ	ÊýÁ¿	1996	113771.5119	152842.3839	87216.67787
ËÀÍö	È«Çò	Å®	<70Ëê	È±ÑªÐÔÐÄÔà²¡	·ÇÊÊÒËÌåÎÂ	ÊýÁ¿	1996	56728.47612	76382.46444	42765.61463
ËÀÍö	È«Çò	ºÏ¼Æ	<70Ëê	È±ÑªÐÔÐÄÔà²¡	·ÇÊÊÒËÌåÎÂ	ÊýÁ¿	1996	170499.9881	229575.5083	130107.6071
ËÀÍö	È«Çò	ÄÐ	<70Ëê	È±ÑªÐÔÐÄÔà²¡	·ÇÊÊÒËÌåÎÂ	°Ù·Ö±È	1996	0.071072558	0.095385359	0.055166029
ËÀÍö	È«Çò	Å®	<70Ëê	È±ÑªÐÔÐÄÔà²¡	·ÇÊÊÒËÌåÎÂ	°Ù·Ö±È	1996	0.070597482	0.094764027	0.053800623
ËÀÍö	È«Çò	ºÏ¼Æ	<70Ëê	È±ÑªÐÔÐÄÔà²¡	·ÇÊÊÒËÌåÎÂ	°Ù·Ö±È	1996	0.070913289	0.095116621	0.054827765
ËÀÍö	È«Çò	ÄÐ	<70Ëê	È±ÑªÐÔÐÄÔà²¡	·ÇÊÊÒËÌåÎÂ	ÂÊ	1996	4.029359532	5.413103033	3.088887071
ËÀÍö	È«Çò	Å®	<70Ëê	È±ÑªÐÔÐÄÔà²¡	·ÇÊÊÒËÌåÎÂ	ÂÊ	1996	2.07358235	2.791989861	1.563201231
ËÀÍö	È«Çò	ºÏ¼Æ	<70Ëê	È±ÑªÐÔÐÄÔà²¡	·ÇÊÊÒËÌåÎÂ	ÂÊ	1996	3.066913512	4.129550017	2.340344905
ËÀÍö	È«Çò	ÄÐ	<70Ëê	È±ÑªÐÔÐÄÔà²¡	·ÇÊÊÒËÌåÎÂ	ÊýÁ¿	1997	110028.8356	147311.7606	84562.04256
ËÀÍö	È«Çò	Å®	<70Ëê	È±ÑªÐÔÐÄÔà²¡	·ÇÊÊÒËÌåÎÂ	ÊýÁ¿	1997	55324.31911	75184.61042	42383.90315
ËÀÍö	È«Çò	ºÏ¼Æ	<70Ëê	È±ÑªÐÔÐÄÔà²¡	·ÇÊÊÒËÌåÎÂ	ÊýÁ¿	1997	165353.1547	222279.0999	126995.4261
ËÀÍö	È«Çò	ÄÐ	<70Ëê	È±ÑªÐÔÐÄÔà²¡	·ÇÊÊÒËÌåÎÂ	°Ù·Ö±È	1997	0.069095007	0.092406293	0.053920281
ËÀÍö	È«Çò	Å®	<70Ëê	È±ÑªÐÔÐÄÔà²¡	·ÇÊÊÒËÌåÎÂ	°Ù·Ö±È	1997	0.068934109	0.092070561	0.05275805
ËÀÍö	È«Çò	ºÏ¼Æ	<70Ëê	È±ÑªÐÔÐÄÔà²¡	·ÇÊÊÒËÌåÎÂ	°Ù·Ö±È	1997	0.069040772	0.092292372	0.053609733
ËÀÍö	È«Çò	ÄÐ	<70Ëê	È±ÑªÐÔÐÄÔà²¡	·ÇÊÊÒËÌåÎÂ	ÂÊ	1997	3.850735194	5.155544707	2.959460868
ËÀÍö	È«Çò	Å®	<70Ëê	È±ÑªÐÔÐÄÔà²¡	·ÇÊÊÒËÌåÎÂ	ÂÊ	1997	1.997863418	2.715055245	1.530561081
ËÀÍö	È«Çò	ºÏ¼Æ	<70Ëê	È±ÑªÐÔÐÄÔà²¡	·ÇÊÊÒËÌåÎÂ	ÂÊ	1997	2.938817278	3.950560607	2.257086375
ËÀÍö	È«Çò	ÄÐ	<70Ëê	È±ÑªÐÔÐÄÔà²¡	·ÇÊÊÒËÌåÎÂ	ÊýÁ¿	1998	109349.0772	151114.3206	81312.64672
ËÀÍö	È«Çò	Å®	<70Ëê	È±ÑªÐÔÐÄÔà²¡	·ÇÊÊÒËÌåÎÂ	ÊýÁ¿	1998	54964.3027	75807.91471	40004.88168
ËÀÍö	È«Çò	ºÏ¼Æ	<70Ëê	È±ÑªÐÔÐÄÔà²¡	·ÇÊÊÒËÌåÎÂ	ÊýÁ¿	1998	164313.3799	227560.1907	121629.1188
ËÀÍö	È«Çò	ÄÐ	<70Ëê	È±ÑªÐÔÐÄÔà²¡	·ÇÊÊÒËÌåÎÂ	°Ù·Ö±È	1998	0.068698398	0.09456161	0.051741776
ËÀÍö	È«Çò	Å®	<70Ëê	È±ÑªÐÔÐÄÔà²¡	·ÇÊÊÒËÌåÎÂ	°Ù·Ö±È	1998	0.068538742	0.094501288	0.050362592
ËÀÍö	È«Çò	ºÏ¼Æ	<70Ëê	È±ÑªÐÔÐÄÔà²¡	·ÇÊÊÒËÌåÎÂ	°Ù·Ö±È	1998	0.06864502	0.094686773	0.051389632
ËÀÍö	È«Çò	ÄÐ	<70Ëê	È±ÑªÐÔÐÄÔà²¡	·ÇÊÊÒËÌåÎÂ	ÂÊ	1998	3.782592108	5.22733114	2.812758767
ËÀÍö	È«Çò	Å®	<70Ëê	È±ÑªÐÔÐÄÔà²¡	·ÇÊÊÒËÌåÎÂ	ÂÊ	1998	1.961195898	2.70492236	1.42742482
ËÀÍö	È«Çò	ºÏ¼Æ	<70Ëê	È±ÑªÐÔÐÄÔà²¡	·ÇÊÊÒËÌåÎÂ	ÂÊ	1998	2.88601156	3.996882915	2.136302248
ËÀÍö	È«Çò	ÄÐ	<70Ëê	È±ÑªÐÔÐÄÔà²¡	·ÇÊÊÒËÌåÎÂ	ÊýÁ¿	1999	107868.1607	147891.6414	81905.47169
ËÀÍö	È«Çò	Å®	<70Ëê	È±ÑªÐÔÐÄÔà²¡	·ÇÊÊÒËÌåÎÂ	ÊýÁ¿	1999	54180.47393	74178.7777	40710.0294
ËÀÍö	È«Çò	ºÏ¼Æ	<70Ëê	È±ÑªÐÔÐÄÔà²¡	·ÇÊÊÒËÌåÎÂ	ÊýÁ¿	1999	162048.6347	221655.9347	123056.8637
ËÀÍö	È«Çò	ÄÐ	<70Ëê	È±ÑªÐÔÐÄÔà²¡	·ÇÊÊÒËÌåÎÂ	°Ù·Ö±È	1999	0.06685127	0.090651247	0.051429626
ËÀÍö	È«Çò	Å®	<70Ëê	È±ÑªÐÔÐÄÔà²¡	·ÇÊÊÒËÌåÎÂ	°Ù·Ö±È	1999	0.066923101	0.091339094	0.050415414
ËÀÍö	È«Çò	ºÏ¼Æ	<70Ëê	È±ÑªÐÔÐÄÔà²¡	·ÇÊÊÒËÌåÎÂ	°Ù·Ö±È	1999	0.066874959	0.091029484	0.051145143
ËÀÍö	È«Çò	ÄÐ	<70Ëê	È±ÑªÐÔÐÄÔà²¡	·ÇÊÊÒËÌåÎÂ	ÂÊ	1999	3.688780784	5.057468683	2.800931508
ËÀÍö	È«Çò	Å®	<70Ëê	È±ÑªÐÔÐÄÔà²¡	·ÇÊÊÒËÌåÎÂ	ÂÊ	1999	1.910400383	2.61553942	1.435433287
ËÀÍö	È«Çò	ºÏ¼Æ	<70Ëê	È±ÑªÐÔÐÄÔà²¡	·ÇÊÊÒËÌåÎÂ	ÂÊ	1999	2.813196806	3.847991493	2.13629184
ËÀÍö	È«Çò	ÄÐ	<70Ëê	È±ÑªÐÔÐÄÔà²¡	·ÇÊÊÒËÌåÎÂ	ÊýÁ¿	2000	111291.5402	150574.532	84884.75258
ËÀÍö	È«Çò	Å®	<70Ëê	È±ÑªÐÔÐÄÔà²¡	·ÇÊÊÒËÌåÎÂ	ÊýÁ¿	2000	55514.11078	75923.03777	41772.25784
ËÀÍö	È«Çò	ºÏ¼Æ	<70Ëê	È±ÑªÐÔÐÄÔà²¡	·ÇÊÊÒËÌåÎÂ	ÊýÁ¿	2000	166805.651	225642.2969	127233.4691
ËÀÍö	È«Çò	ÄÐ	<70Ëê	È±ÑªÐÔÐÄÔà²¡	·ÇÊÊÒËÌåÎÂ	°Ù·Ö±È	2000	0.068036888	0.092067342	0.052433501
ËÀÍö	È«Çò	Å®	<70Ëê	È±ÑªÐÔÐÄÔà²¡	·ÇÊÊÒËÌåÎÂ	°Ù·Ö±È	2000	0.068328595	0.093172479	0.051521425
ËÀÍö	È«Çò	ºÏ¼Æ	<70Ëê	È±ÑªÐÔÐÄÔà²¡	·ÇÊÊÒËÌåÎÂ	°Ù·Ö±È	2000	0.068133752	0.09244311	0.052145758
ËÀÍö	È«Çò	ÄÐ	<70Ëê	È±ÑªÐÔÐÄÔà²¡	·ÇÊÊÒËÌåÎÂ	ÂÊ	2000	3.762536723	5.090613401	2.869777867
ËÀÍö	È«Çò	Å®	<70Ëê	È±ÑªÐÔÐÄÔà²¡	·ÇÊÊÒËÌåÎÂ	ÂÊ	2000	1.934231568	2.645322682	1.45543572
ËÀÍö	È«Çò	ºÏ¼Æ	<70Ëê	È±ÑªÐÔÐÄÔà²¡	·ÇÊÊÒËÌåÎÂ	ÂÊ	2000	2.862156067	3.87171217	2.18315173
ËÀÍö	È«Çò	ÄÐ	<70Ëê	È±ÑªÐÔÐÄÔà²¡	·ÇÊÊÒËÌåÎÂ	ÊýÁ¿	2001	109818.7191	149533.6877	83554.69119
ËÀÍö	È«Çò	Å®	<70Ëê	È±ÑªÐÔÐÄÔà²¡	·ÇÊÊÒËÌåÎÂ	ÊýÁ¿	2001	54418.55219	74250.03414	40563.04566
ËÀÍö	È«Çò	ºÏ¼Æ	<70Ëê	È±ÑªÐÔÐÄÔà²¡	·ÇÊÊÒËÌåÎÂ	ÊýÁ¿	2001	164237.2713	224681.0772	124927.3612
ËÀÍö	È«Çò	ÄÐ	<70Ëê	È±ÑªÐÔÐÄÔà²¡	·ÇÊÊÒËÌåÎÂ	°Ù·Ö±È	2001	0.066462749	0.090354976	0.051212248
ËÀÍö	È«Çò	Å®	<70Ëê	È±ÑªÐÔÐÄÔà²¡	·ÇÊÊÒËÌåÎÂ	°Ù·Ö±È	2001	0.066388188	0.090748965	0.050022681
ËÀÍö	È«Çò	ºÏ¼Æ	<70Ëê	È±ÑªÐÔÐÄÔà²¡	·ÇÊÊÒËÌåÎÂ	°Ù·Ö±È	2001	0.06643777	0.090477817	0.050825671
ËÀÍö	È«Çò	ÄÐ	<70Ëê	È±ÑªÐÔÐÄÔà²¡	·ÇÊÊÒËÌåÎÂ	ÂÊ	2001	3.670072051	4.997321151	2.792344869
ËÀÍö	È«Çò	Å®	<70Ëê	È±ÑªÐÔÐÄÔà²¡	·ÇÊÊÒËÌåÎÂ	ÂÊ	2001	1.873356174	2.556054034	1.396380994
ËÀÍö	È«Çò	ºÏ¼Æ	<70Ëê	È±ÑªÐÔÐÄÔà²¡	·ÇÊÊÒËÌåÎÂ	ÂÊ	2001	2.785029561	3.80999658	2.118437497
ËÀÍö	È«Çò	ÄÐ	<70Ëê	È±ÑªÐÔÐÄÔà²¡	·ÇÊÊÒËÌåÎÂ	ÊýÁ¿	2002	113793.9121	156055.6064	86140.0944
ËÀÍö	È«Çò	Å®	<70Ëê	È±ÑªÐÔÐÄÔà²¡	·ÇÊÊÒËÌåÎÂ	ÊýÁ¿	2002	56303.32997	77265.69164	41543.86703
ËÀÍö	È«Çò	ºÏ¼Æ	<70Ëê	È±ÑªÐÔÐÄÔà²¡	·ÇÊÊÒËÌåÎÂ	ÊýÁ¿	2002	170097.242	232639.4094	128160.8319
ËÀÍö	È«Çò	ÄÐ	<70Ëê	È±ÑªÐÔÐÄÔà²¡	·ÇÊÊÒËÌåÎÂ	°Ù·Ö±È	2002	0.067620446	0.092463477	0.051580127
ËÀÍö	È«Çò	Å®	<70Ëê	È±ÑªÐÔÐÄÔà²¡	·ÇÊÊÒËÌåÎÂ	°Ù·Ö±È	2002	0.067540763	0.092640928	0.050454686
ËÀÍö	È«Çò	ºÏ¼Æ	<70Ëê	È±ÑªÐÔÐÄÔà²¡	·ÇÊÊÒËÌåÎÂ	°Ù·Ö±È	2002	0.067594132	0.092520326	0.051223761
ËÀÍö	È«Çò	ÄÐ	<70Ëê	È±ÑªÐÔÐÄÔà²¡	·ÇÊÊÒËÌåÎÂ	ÂÊ	2002	3.758447503	5.154289835	2.845082103
ËÀÍö	È«Çò	Å®	<70Ëê	È±ÑªÐÔÐÄÔà²¡	·ÇÊÊÒËÌåÎÂ	ÂÊ	2002	1.914583031	2.627403781	1.412690562
ËÀÍö	È«Çò	ºÏ¼Æ	<70Ëê	È±ÑªÐÔÐÄÔà²¡	·ÇÊÊÒËÌåÎÂ	ÂÊ	2002	2.849941905	3.897822174	2.147306571
ËÀÍö	È«Çò	ÄÐ	<70Ëê	È±ÑªÐÔÐÄÔà²¡	·ÇÊÊÒËÌåÎÂ	ÊýÁ¿	2003	119006.0867	162071.31	89691.62385
ËÀÍö	È«Çò	Å®	<70Ëê	È±ÑªÐÔÐÄÔà²¡	·ÇÊÊÒËÌåÎÂ	ÊýÁ¿	2003	58408.93318	80624.66832	43184.91532
ËÀÍö	È«Çò	ºÏ¼Æ	<70Ëê	È±ÑªÐÔÐÄÔà²¡	·ÇÊÊÒËÌåÎÂ	ÊýÁ¿	2003	177415.0199	242576.9747	134053.0789
ËÀÍö	È«Çò	ÄÐ	<70Ëê	È±ÑªÐÔÐÄÔà²¡	·ÇÊÊÒËÌåÎÂ	°Ù·Ö±È	2003	0.069433769	0.094872689	0.052622237
ËÀÍö	È«Çò	Å®	<70Ëê	È±ÑªÐÔÐÄÔà²¡	·ÇÊÊÒËÌåÎÂ	°Ù·Ö±È	2003	0.069310743	0.095649765	0.051853399
ËÀÍö	È«Çò	ºÏ¼Æ	<70Ëê	È±ÑªÐÔÐÄÔà²¡	·ÇÊÊÒËÌåÎÂ	°Ù·Ö±È	2003	0.069393279	0.095111208	0.052415373
ËÀÍö	È«Çò	ÄÐ	<70Ëê	È±ÑªÐÔÐÄÔà²¡	·ÇÊÊÒËÌåÎÂ	ÂÊ	2003	3.884148405	5.289721206	2.927376132
ËÀÍö	È«Çò	Å®	<70Ëê	È±ÑªÐÔÐÄÔà²¡	·ÇÊÊÒËÌåÎÂ	ÂÊ	2003	1.961697259	2.707825366	1.450389956
ËÀÍö	È«Çò	ºÏ¼Æ	<70Ëê	È±ÑªÐÔÐÄÔà²¡	·ÇÊÊÒËÌåÎÂ	ÂÊ	2003	2.936673228	4.015270567	2.218921984
ËÀÍö	È«Çò	ÄÐ	<70Ëê	È±ÑªÐÔÐÄÔà²¡	·ÇÊÊÒËÌåÎÂ	ÊýÁ¿	2004	114836.7767	155993.8569	87007.33424
ËÀÍö	È«Çò	Å®	<70Ëê	È±ÑªÐÔÐÄÔà²¡	·ÇÊÊÒËÌåÎÂ	ÊýÁ¿	2004	55746.80017	76730.77875	41930.40618
ËÀÍö	È«Çò	ºÏ¼Æ	<70Ëê	È±ÑªÐÔÐÄÔà²¡	·ÇÊÊÒËÌåÎÂ	ÊýÁ¿	2004	170583.5768	233280.9225	129419.485
ËÀÍö	È«Çò	ÄÐ	<70Ëê	È±ÑªÐÔÐÄÔà²¡	·ÇÊÊÒËÌåÎÂ	°Ù·Ö±È	2004	0.066624258	0.090633667	0.051521414
ËÀÍö	È«Çò	Å®	<70Ëê	È±ÑªÐÔÐÄÔà²¡	·ÇÊÊÒËÌåÎÂ	°Ù·Ö±È	2004	0.066405089	0.090399545	0.050507694
ËÀÍö	È«Çò	ºÏ¼Æ	<70Ëê	È±ÑªÐÔÐÄÔà²¡	·ÇÊÊÒËÌåÎÂ	°Ù·Ö±È	2004	0.066552629	0.090553153	0.051208262
ËÀÍö	È«Çò	ÄÐ	<70Ëê	È±ÑªÐÔÐÄÔà²¡	·ÇÊÊÒËÌåÎÂ	ÂÊ	2004	3.703540876	5.030876364	2.806028071
ËÀÍö	È«Çò	Å®	<70Ëê	È±ÑªÐÔÐÄÔà²¡	·ÇÊÊÒËÌåÎÂ	ÂÊ	2004	1.84902786	2.545031234	1.390761245
ËÀÍö	È«Çò	ºÏ¼Æ	<70Ëê	È±ÑªÐÔÐÄÔà²¡	·ÇÊÊÒËÌåÎÂ	ÂÊ	2004	2.789294054	3.814488489	2.116200204
ËÀÍö	È«Çò	ÄÐ	<70Ëê	È±ÑªÐÔÐÄÔà²¡	·ÇÊÊÒËÌåÎÂ	ÊýÁ¿	2005	121437.5846	168537.933	91220.75389
ËÀÍö	È«Çò	Å®	<70Ëê	È±ÑªÐÔÐÄÔà²¡	·ÇÊÊÒËÌåÎÂ	ÊýÁ¿	2005	58416.59702	81068.24715	43085.11256
ËÀÍö	È«Çò	ºÏ¼Æ	<70Ëê	È±ÑªÐÔÐÄÔà²¡	·ÇÊÊÒËÌåÎÂ	ÊýÁ¿	2005	179854.1816	249853.349	134160.2941
ËÀÍö	È«Çò	ÄÐ	<70Ëê	È±ÑªÐÔÐÄÔà²¡	·ÇÊÊÒËÌåÎÂ	°Ù·Ö±È	2005	0.069200032	0.095472409	0.052338544
ËÀÍö	È«Çò	Å®	<70Ëê	È±ÑªÐÔÐÄÔà²¡	·ÇÊÊÒËÌåÎÂ	°Ù·Ö±È	2005	0.069047886	0.094970622	0.051018236
ËÀÍö	È«Çò	ºÏ¼Æ	<70Ëê	È±ÑªÐÔÐÄÔà²¡	·ÇÊÊÒËÌåÎÂ	°Ù·Ö±È	2005	0.06915061	0.095307762	0.051957733
ËÀÍö	È«Çò	ÄÐ	<70Ëê	È±ÑªÐÔÐÄÔà²¡	·ÇÊÊÒËÌåÎÂ	ÂÊ	2005	3.869668596	5.370544456	2.906794366
ËÀÍö	È«Çò	Å®	<70Ëê	È±ÑªÐÔÐÄÔà²¡	·ÇÊÊÒËÌåÎÂ	ÂÊ	2005	1.913390463	2.655327746	1.411219545
ËÀÍö	È«Çò	ºÏ¼Æ	<70Ëê	È±ÑªÐÔÐÄÔà²¡	·ÇÊÊÒËÌåÎÂ	ÂÊ	2005	2.904982147	4.035599906	2.166940217
ËÀÍö	È«Çò	ÄÐ	<70Ëê	È±ÑªÐÔÐÄÔà²¡	·ÇÊÊÒËÌåÎÂ	ÊýÁ¿	2006	115549.5796	159593.2425	86260.54651
ËÀÍö	È«Çò	Å®	<70Ëê	È±ÑªÐÔÐÄÔà²¡	·ÇÊÊÒËÌåÎÂ	ÊýÁ¿	2006	55203.74612	76443.54474	40638.26229
ËÀÍö	È«Çò	ºÏ¼Æ	<70Ëê	È±ÑªÐÔÐÄÔà²¡	·ÇÊÊÒËÌåÎÂ	ÊýÁ¿	2006	170753.3257	235835.5634	127415.8371
ËÀÍö	È«Çò	ÄÐ	<70Ëê	È±ÑªÐÔÐÄÔà²¡	·ÇÊÊÒËÌåÎÂ	°Ù·Ö±È	2006	0.066171198	0.091400568	0.0498657
ËÀÍö	È«Çò	Å®	<70Ëê	È±ÑªÐÔÐÄÔà²¡	·ÇÊÊÒËÌåÎÂ	°Ù·Ö±È	2006	0.065851766	0.09081211	0.048725308
ËÀÍö	È«Çò	ºÏ¼Æ	<70Ëê	È±ÑªÐÔÐÄÔà²¡	·ÇÊÊÒËÌåÎÂ	°Ù·Ö±È	2006	0.066067272	0.091245816	0.049587565
ËÀÍö	È«Çò	ÄÐ	<70Ëê	È±ÑªÐÔÐÄÔà²¡	·ÇÊÊÒËÌåÎÂ	ÂÊ	2006	3.637587681	5.024115318	2.715546888
ËÀÍö	È«Çò	Å®	<70Ëê	È±ÑªÐÔÐÄÔà²¡	·ÇÊÊÒËÌåÎÂ	ÂÊ	2006	1.785455976	2.472415251	1.314364212
ËÀÍö	È«Çò	ºÏ¼Æ	<70Ëê	È±ÑªÐÔÐÄÔà²¡	·ÇÊÊÒËÌåÎÂ	ÂÊ	2006	2.724033132	3.762292101	2.032668825
ËÀÍö	È«Çò	ÄÐ	<70Ëê	È±ÑªÐÔÐÄÔà²¡	·ÇÊÊÒËÌåÎÂ	ÊýÁ¿	2007	119025.1895	166311.665	88562.0711
ËÀÍö	È«Çò	Å®	<70Ëê	È±ÑªÐÔÐÄÔà²¡	·ÇÊÊÒËÌåÎÂ	ÊýÁ¿	2007	56308.34248	78807.80819	41309.85462
ËÀÍö	È«Çò	ºÏ¼Æ	<70Ëê	È±ÑªÐÔÐÄÔà²¡	·ÇÊÊÒËÌåÎÂ	ÊýÁ¿	2007	175333.532	244673.2274	129908.8156
ËÀÍö	È«Çò	ÄÐ	<70Ëê	È±ÑªÐÔÐÄÔà²¡	·ÇÊÊÒËÌåÎÂ	°Ù·Ö±È	2007	0.067680973	0.093918386	0.050922587
ËÀÍö	È«Çò	Å®	<70Ëê	È±ÑªÐÔÐÄÔà²¡	·ÇÊÊÒËÌåÎÂ	°Ù·Ö±È	2007	0.067430193	0.094035667	0.050005829
ËÀÍö	È«Çò	ºÏ¼Æ	<70Ëê	È±ÑªÐÔÐÄÔà²¡	·ÇÊÊÒËÌåÎÂ	°Ù·Ö±È	2007	0.067600637	0.093954486	0.050657596
ËÀÍö	È«Çò	ÄÐ	<70Ëê	È±ÑªÐÔÐÄÔà²¡	·ÇÊÊÒËÌåÎÂ	ÂÊ	2007	3.701108918	5.171490078	2.753852966
ËÀÍö	È«Çò	Å®	<70Ëê	È±ÑªÐÔÐÄÔà²¡	·ÇÊÊÒËÌåÎÂ	ÂÊ	2007	1.798161233	2.516663417	1.319196692
ËÀÍö	È«Çò	ºÏ¼Æ	<70Ëê	È±ÑªÐÔÐÄÔà²¡	·ÇÊÊÒËÌåÎÂ	ÂÊ	2007	2.762300617	3.854716205	2.046654725
ËÀÍö	È«Çò	ÄÐ	<70Ëê	È±ÑªÐÔÐÄÔà²¡	·ÇÊÊÒËÌåÎÂ	ÊýÁ¿	2008	118379.8544	163639.7293	88047.80155
ËÀÍö	È«Çò	Å®	<70Ëê	È±ÑªÐÔÐÄÔà²¡	·ÇÊÊÒËÌåÎÂ	ÊýÁ¿	2008	54573.62779	76098.10899	40234.03443
ËÀÍö	È«Çò	ºÏ¼Æ	<70Ëê	È±ÑªÐÔÐÄÔà²¡	·ÇÊÊÒËÌåÎÂ	ÊýÁ¿	2008	172953.4821	238295.5151	128946.8488
ËÀÍö	È«Çò	ÄÐ	<70Ëê	È±ÑªÐÔÐÄÔà²¡	·ÇÊÊÒËÌåÎÂ	°Ù·Ö±È	2008	0.066095416	0.091261846	0.04989967
ËÀÍö	È«Çò	Å®	<70Ëê	È±ÑªÐÔÐÄÔà²¡	·ÇÊÊÒËÌåÎÂ	°Ù·Ö±È	2008	0.065114589	0.089904269	0.048421608
ËÀÍö	È«Çò	ºÏ¼Æ	<70Ëê	È±ÑªÐÔÐÄÔà²¡	·ÇÊÊÒËÌåÎÂ	°Ù·Ö±È	2008	0.065782801	0.090868891	0.049638448
ËÀÍö	È«Çò	ÄÐ	<70Ëê	È±ÑªÐÔÐÄÔà²¡	·ÇÊÊÒËÌåÎÂ	ÂÊ	2008	3.634861029	5.024568397	2.7035134
ËÀÍö	È«Çò	Å®	<70Ëê	È±ÑªÐÔÐÄÔà²¡	·ÇÊÊÒËÌåÎÂ	ÂÊ	2008	1.720428755	2.398986107	1.268374352
ËÀÍö	È«Çò	ºÏ¼Æ	<70Ëê	È±ÑªÐÔÐÄÔà²¡	·ÇÊÊÒËÌåÎÂ	ÂÊ	2008	2.690255704	3.706637535	2.005741609
ËÀÍö	È«Çò	ÄÐ	<70Ëê	È±ÑªÐÔÐÄÔà²¡	·ÇÊÊÒËÌåÎÂ	ÊýÁ¿	2009	121185.2706	169107.9425	89511.64641
ËÀÍö	È«Çò	Å®	<70Ëê	È±ÑªÐÔÐÄÔà²¡	·ÇÊÊÒËÌåÎÂ	ÊýÁ¿	2009	55967.39517	78142.36812	40763.93054
ËÀÍö	È«Çò	ºÏ¼Æ	<70Ëê	È±ÑªÐÔÐÄÔà²¡	·ÇÊÊÒËÌåÎÂ	ÊýÁ¿	2009	177152.6658	247879.6191	129985.8068
ËÀÍö	È«Çò	ÄÐ	<70Ëê	È±ÑªÐÔÐÄÔà²¡	·ÇÊÊÒËÌåÎÂ	°Ù·Ö±È	2009	0.067371741	0.093639392	0.050196912
ËÀÍö	È«Çò	Å®	<70Ëê	È±ÑªÐÔÐÄÔà²¡	·ÇÊÊÒËÌåÎÂ	°Ù·Ö±È	2009	0.06673466	0.092717653	0.048979412
ËÀÍö	È«Çò	ºÏ¼Æ	<70Ëê	È±ÑªÐÔÐÄÔà²¡	·ÇÊÊÒËÌåÎÂ	°Ù·Ö±È	2009	0.067169447	0.093405446	0.049827224
ËÀÍö	È«Çò	ÄÐ	<70Ëê	È±ÑªÐÔÐÄÔà²¡	·ÇÊÊÒËÌåÎÂ	ÂÊ	2009	3.674161805	5.127107776	2.713863414
ËÀÍö	È«Çò	Å®	<70Ëê	È±ÑªÐÔÐÄÔà²¡	·ÇÊÊÒËÌåÎÂ	ÂÊ	2009	1.741582515	2.431619009	1.26848406
ËÀÍö	È«Çò	ºÏ¼Æ	<70Ëê	È±ÑªÐÔÐÄÔà²¡	·ÇÊÊÒËÌåÎÂ	ÂÊ	2009	2.720443077	3.806560803	1.996125696
ËÀÍö	È«Çò	ÄÐ	<70Ëê	È±ÑªÐÔÐÄÔà²¡	·ÇÊÊÒËÌåÎÂ	ÊýÁ¿	2010	130233.0748	184340.4834	91354.4067
ËÀÍö	È«Çò	Å®	<70Ëê	È±ÑªÐÔÐÄÔà²¡	·ÇÊÊÒËÌåÎÂ	ÊýÁ¿	2010	59024.12289	84150.97842	40900.26853
ËÀÍö	È«Çò	ºÏ¼Æ	<70Ëê	È±ÑªÐÔÐÄÔà²¡	·ÇÊÊÒËÌåÎÂ	ÊýÁ¿	2010	189257.1977	268894.146	132226.924
ËÀÍö	È«Çò	ÄÐ	<70Ëê	È±ÑªÐÔÐÄÔà²¡	·ÇÊÊÒËÌåÎÂ	°Ù·Ö±È	2010	0.070885112	0.1004967	0.050015871
ËÀÍö	È«Çò	Å®	<70Ëê	È±ÑªÐÔÐÄÔà²¡	·ÇÊÊÒËÌåÎÂ	°Ù·Ö±È	2010	0.069493024	0.098557787	0.048420181
ËÀÍö	È«Çò	ºÏ¼Æ	<70Ëê	È±ÑªÐÔÐÄÔà²¡	·ÇÊÊÒËÌåÎÂ	°Ù·Ö±È	2010	0.070445611	0.099960389	0.049508899
ËÀÍö	È«Çò	ÄÐ	<70Ëê	È±ÑªÐÔÐÄÔà²¡	·ÇÊÊÒËÌåÎÂ	ÂÊ	2010	3.901617869	5.522607254	2.736862245
ËÀÍö	È«Çò	Å®	<70Ëê	È±ÑªÐÔÐÄÔà²¡	·ÇÊÊÒËÌåÎÂ	ÂÊ	2010	1.813902037	2.586088936	1.25692813
ËÀÍö	È«Çò	ºÏ¼Æ	<70Ëê	È±ÑªÐÔÐÄÔà²¡	·ÇÊÊÒËÌåÎÂ	ÂÊ	2010	2.871052007	4.079153061	2.005896632
ËÀÍö	È«Çò	ÄÐ	<70Ëê	È±ÑªÐÔÐÄÔà²¡	·ÇÊÊÒËÌåÎÂ	ÊýÁ¿	2011	129899.2023	179729.2286	95319.52952
ËÀÍö	È«Çò	Å®	<70Ëê	È±ÑªÐÔÐÄÔà²¡	·ÇÊÊÒËÌåÎÂ	ÊýÁ¿	2011	59431.46685	82193.52768	42881.17418
ËÀÍö	È«Çò	ºÏ¼Æ	<70Ëê	È±ÑªÐÔÐÄÔà²¡	·ÇÊÊÒËÌåÎÂ	ÊýÁ¿	2011	189330.6692	263722.2647	139815.4588
ËÀÍö	È«Çò	ÄÐ	<70Ëê	È±ÑªÐÔÐÄÔà²¡	·ÇÊÊÒËÌåÎÂ	°Ù·Ö±È	2011	0.069474798	0.096358785	0.051488415
ËÀÍö	È«Çò	Å®	<70Ëê	È±ÑªÐÔÐÄÔà²¡	·ÇÊÊÒËÌåÎÂ	°Ù·Ö±È	2011	0.068914292	0.09607628	0.050332699
ËÀÍö	È«Çò	ºÏ¼Æ	<70Ëê	È±ÑªÐÔÐÄÔà²¡	·ÇÊÊÒËÌåÎÂ	°Ù·Ö±È	2011	0.069298707	0.096246135	0.051258279
ËÀÍö	È«Çò	ÄÐ	<70Ëê	È±ÑªÐÔÐÄÔà²¡	·ÇÊÊÒËÌåÎÂ	ÂÊ	2011	3.847660813	5.323644005	2.823398541
ËÀÍö	È«Çò	Å®	<70Ëê	È±ÑªÐÔÐÄÔà²¡	·ÇÊÊÒËÌåÎÂ	ÂÊ	2011	1.804613453	2.495774606	1.302070231
ËÀÍö	È«Çò	ºÏ¼Æ	<70Ëê	È±ÑªÐÔÐÄÔà²¡	·ÇÊÊÒËÌåÎÂ	ÂÊ	2011	2.838811541	3.954234206	2.096383749
ËÀÍö	È«Çò	ÄÐ	<70Ëê	È±ÑªÐÔÐÄÔà²¡	·ÇÊÊÒËÌåÎÂ	ÊýÁ¿	2012	137409.7271	193012.9412	98349.35572
ËÀÍö	È«Çò	Å®	<70Ëê	È±ÑªÐÔÐÄÔà²¡	·ÇÊÊÒËÌåÎÂ	ÊýÁ¿	2012	63937.34686	91393.98318	44975.81842
ËÀÍö	È«Çò	ºÏ¼Æ	<70Ëê	È±ÑªÐÔÐÄÔà²¡	·ÇÊÊÒËÌåÎÂ	ÊýÁ¿	2012	201347.074	284764.6449	142592.561
ËÀÍö	È«Çò	ÄÐ	<70Ëê	È±ÑªÐÔÐÄÔà²¡	·ÇÊÊÒËÌåÎÂ	°Ù·Ö±È	2012	0.072028259	0.100729425	0.051503214
ËÀÍö	È«Çò	Å®	<70Ëê	È±ÑªÐÔÐÄÔà²¡	·ÇÊÊÒËÌåÎÂ	°Ù·Ö±È	2012	0.071846136	0.102495918	0.049990989
ËÀÍö	È«Çò	ºÏ¼Æ	<70Ëê	È±ÑªÐÔÐÄÔà²¡	·ÇÊÊÒËÌåÎÂ	°Ù·Ö±È	2012	0.071971339	0.10128824	0.051046319
ËÀÍö	È«Çò	ÄÐ	<70Ëê	È±ÑªÐÔÐÄÔà²¡	·ÇÊÊÒËÌåÎÂ	ÂÊ	2012	4.023513538	5.651639068	2.879781312
ËÀÍö	È«Çò	Å®	<70Ëê	È±ÑªÐÔÐÄÔà²¡	·ÇÊÊÒËÌåÎÂ	ÂÊ	2012	1.918139955	2.74184744	1.349288304
ËÀÍö	È«Çò	ºÏ¼Æ	<70Ëê	È±ÑªÐÔÐÄÔà²¡	·ÇÊÊÒËÌåÎÂ	ÂÊ	2012	2.98359728	4.2196939	2.112962303
ËÀÍö	È«Çò	ÄÐ	<70Ëê	È±ÑªÐÔÐÄÔà²¡	·ÇÊÊÒËÌåÎÂ	ÊýÁ¿	2013	134146.7777	188338.3864	98078.77204
ËÀÍö	È«Çò	Å®	<70Ëê	È±ÑªÐÔÐÄÔà²¡	·ÇÊÊÒËÌåÎÂ	ÊýÁ¿	2013	62918.82272	88017.77383	45299.57693
ËÀÍö	È«Çò	ºÏ¼Æ	<70Ëê	È±ÑªÐÔÐÄÔà²¡	·ÇÊÊÒËÌåÎÂ	ÊýÁ¿	2013	197065.6004	277401.7065	143710.001
ËÀÍö	È«Çò	ÄÐ	<70Ëê	È±ÑªÐÔÐÄÔà²¡	·ÇÊÊÒËÌåÎÂ	°Ù·Ö±È	2013	0.069600301	0.09705979	0.051304483
ËÀÍö	È«Çò	Å®	<70Ëê	È±ÑªÐÔÐÄÔà²¡	·ÇÊÊÒËÌåÎÂ	°Ù·Ö±È	2013	0.069432748	0.097200871	0.049902649
ËÀÍö	È«Çò	ºÏ¼Æ	<70Ëê	È±ÑªÐÔÐÄÔà²¡	·ÇÊÊÒËÌåÎÂ	°Ù·Ö±È	2013	0.069548121	0.097204857	0.051043325
ËÀÍö	È«Çò	ÄÐ	<70Ëê	È±ÑªÐÔÐÄÔà²¡	·ÇÊÊÒËÌåÎÂ	ÂÊ	2013	3.882508822	5.450935605	2.838619789
ËÀÍö	È«Çò	Å®	<70Ëê	È±ÑªÐÔÐÄÔà²¡	·ÇÊÊÒËÌåÎÂ	ÂÊ	2013	1.86487109	2.608786921	1.342648634
ËÀÍö	È«Çò	ºÏ¼Æ	<70Ëê	È±ÑªÐÔÐÄÔà²¡	·ÇÊÊÒËÌåÎÂ	ÂÊ	2013	2.885694117	4.062081211	2.104391145
ËÀÍö	È«Çò	ÄÐ	<70Ëê	È±ÑªÐÔÐÄÔà²¡	·ÇÊÊÒËÌåÎÂ	ÊýÁ¿	2014	138564.3095	195800.425	99531.68928
ËÀÍö	È«Çò	Å®	<70Ëê	È±ÑªÐÔÐÄÔà²¡	·ÇÊÊÒËÌåÎÂ	ÊýÁ¿	2014	65963.81482	92992.9675	46949.94531
ËÀÍö	È«Çò	ºÏ¼Æ	<70Ëê	È±ÑªÐÔÐÄÔà²¡	·ÇÊÊÒËÌåÎÂ	ÊýÁ¿	2014	204528.1244	288513.0708	147416.0255
ËÀÍö	È«Çò	ÄÐ	<70Ëê	È±ÑªÐÔÐÄÔà²¡	·ÇÊÊÒËÌåÎÂ	°Ù·Ö±È	2014	0.070821796	0.098732351	0.051495996
ËÀÍö	È«Çò	Å®	<70Ëê	È±ÑªÐÔÐÄÔà²¡	·ÇÊÊÒËÌåÎÂ	°Ù·Ö±È	2014	0.071207664	0.100002595	0.050645553
ËÀÍö	È«Çò	ºÏ¼Æ	<70Ëê	È±ÑªÐÔÐÄÔà²¡	·ÇÊÊÒËÌåÎÂ	°Ù·Ö±È	2014	0.070947725	0.099242017	0.05129468
ËÀÍö	È«Çò	ÄÐ	<70Ëê	È±ÑªÐÔÐÄÔà²¡	·ÇÊÊÒËÌåÎÂ	ÂÊ	2014	3.964159464	5.601616393	2.847482799
ËÀÍö	È«Çò	Å®	<70Ëê	È±ÑªÐÔÐÄÔà²¡	·ÇÊÊÒËÌåÎÂ	ÂÊ	2014	1.932004493	2.72365738	1.375110059
ËÀÍö	È«Çò	ºÏ¼Æ	<70Ëê	È±ÑªÐÔÐÄÔà²¡	·ÇÊÊÒËÌåÎÂ	ÂÊ	2014	2.960016495	4.175481741	2.133466332
ËÀÍö	È«Çò	ÄÐ	<70Ëê	È±ÑªÐÔÐÄÔà²¡	·ÇÊÊÒËÌåÎÂ	ÊýÁ¿	2015	135612.9507	191172.7093	98620.18233
ËÀÍö	È«Çò	Å®	<70Ëê	È±ÑªÐÔÐÄÔà²¡	·ÇÊÊÒËÌåÎÂ	ÊýÁ¿	2015	64767.97083	91142.26476	45355.67752
ËÀÍö	È«Çò	ºÏ¼Æ	<70Ëê	È±ÑªÐÔÐÄÔà²¡	·ÇÊÊÒËÌåÎÂ	ÊýÁ¿	2015	200380.9215	282692.2355	145341.4383
ËÀÍö	È«Çò	ÄÐ	<70Ëê	È±ÑªÐÔÐÄÔà²¡	·ÇÊÊÒËÌåÎÂ	°Ù·Ö±È	2015	0.067831622	0.0951466	0.049631988
ËÀÍö	È«Çò	Å®	<70Ëê	È±ÑªÐÔÐÄÔà²¡	·ÇÊÊÒËÌåÎÂ	°Ù·Ö±È	2015	0.067893843	0.095747858	0.04890634
ËÀÍö	È«Çò	ºÏ¼Æ	<70Ëê	È±ÑªÐÔÐÄÔà²¡	·ÇÊÊÒËÌåÎÂ	°Ù·Ö±È	2015	0.067853049	0.095510562	0.049450047
ËÀÍö	È«Çò	ÄÐ	<70Ëê	È±ÑªÐÔÐÄÔà²¡	·ÇÊÊÒËÌåÎÂ	ÂÊ	2015	3.835086207	5.406296502	2.788943822
ËÀÍö	È«Çò	Å®	<70Ëê	È±ÑªÐÔÐÄÔà²¡	·ÇÊÊÒËÌåÎÂ	ÂÊ	2015	1.874840186	2.638297579	1.312912012
ËÀÍö	È«Çò	ºÏ¼Æ	<70Ëê	È±ÑªÐÔÐÄÔà²¡	·ÇÊÊÒËÌåÎÂ	ÂÊ	2015	2.866393452	4.043833948	2.079068926
ËÀÍö	È«Çò	ÄÐ	<70Ëê	È±ÑªÐÔÐÄÔà²¡	·ÇÊÊÒËÌåÎÂ	ÊýÁ¿	2016	138405.3985	197669.2774	97950.47491
ËÀÍö	È«Çò	Å®	<70Ëê	È±ÑªÐÔÐÄÔà²¡	·ÇÊÊÒËÌåÎÂ	ÊýÁ¿	2016	66521.62354	95122.55571	46185.38834
ËÀÍö	È«Çò	ºÏ¼Æ	<70Ëê	È±ÑªÐÔÐÄÔà²¡	·ÇÊÊÒËÌåÎÂ	ÊýÁ¿	2016	204927.022	293939.9615	145358.2582
ËÀÍö	È«Çò	ÄÐ	<70Ëê	È±ÑªÐÔÐÄÔà²¡	·ÇÊÊÒËÌåÎÂ	°Ù·Ö±È	2016	0.067721246	0.096503988	0.048565503
ËÀÍö	È«Çò	Å®	<70Ëê	È±ÑªÐÔÐÄÔà²¡	·ÇÊÊÒËÌåÎÂ	°Ù·Ö±È	2016	0.067878691	0.097476088	0.046753637
ËÀÍö	È«Çò	ºÏ¼Æ	<70Ëê	È±ÑªÐÔÐÄÔà²¡	·ÇÊÊÒËÌåÎÂ	°Ù·Ö±È	2016	0.067773817	0.096820305	0.048248573
ËÀÍö	È«Çò	ÄÐ	<70Ëê	È±ÑªÐÔÐÄÔà²¡	·ÇÊÊÒËÌåÎÂ	ÂÊ	2016	3.870233379	5.527430605	2.73899141
ËÀÍö	È«Çò	Å®	<70Ëê	È±ÑªÐÔÐÄÔà²¡	·ÇÊÊÒËÌåÎÂ	ÂÊ	2016	1.903998498	2.72262151	1.321929702
ËÀÍö	È«Çò	ºÏ¼Æ	<70Ëê	È±ÑªÐÔÐÄÔà²¡	·ÇÊÊÒËÌåÎÂ	ÂÊ	2016	2.89856939	4.157603846	2.056005077
ËÀÍö	È«Çò	ÄÐ	<70Ëê	È±ÑªÐÔÐÄÔà²¡	·ÇÊÊÒËÌåÎÂ	ÊýÁ¿	2017	140628.3663	198144.3717	99609.49218
ËÀÍö	È«Çò	Å®	<70Ëê	È±ÑªÐÔÐÄÔà²¡	·ÇÊÊÒËÌåÎÂ	ÊýÁ¿	2017	67404.30816	95017.42092	46430.4109
ËÀÍö	È«Çò	ºÏ¼Æ	<70Ëê	È±ÑªÐÔÐÄÔà²¡	·ÇÊÊÒËÌåÎÂ	ÊýÁ¿	2017	208032.6745	295936.3579	145713.0242
ËÀÍö	È«Çò	ÄÐ	<70Ëê	È±ÑªÐÔÐÄÔà²¡	·ÇÊÊÒËÌåÎÂ	°Ù·Ö±È	2017	0.068457039	0.096925325	0.049412697
ËÀÍö	È«Çò	Å®	<70Ëê	È±ÑªÐÔÐÄÔà²¡	·ÇÊÊÒËÌåÎÂ	°Ù·Ö±È	2017	0.068522979	0.098039935	0.047978032
ËÀÍö	È«Çò	ºÏ¼Æ	<70Ëê	È±ÑªÐÔÐÄÔà²¡	·ÇÊÊÒËÌåÎÂ	°Ù·Ö±È	2017	0.068480554	0.097357668	0.048917329
ËÀÍö	È«Çò	ÄÐ	<70Ëê	È±ÑªÐÔÐÄÔà²¡	·ÇÊÊÒËÌåÎÂ	ÂÊ	2017	3.891392334	5.482944227	2.756340164
ËÀÍö	È«Çò	Å®	<70Ëê	È±ÑªÐÔÐÄÔà²¡	·ÇÊÊÒËÌåÎÂ	ÂÊ	2017	1.909340681	2.69152866	1.315219677
ËÀÍö	È«Çò	ºÏ¼Æ	<70Ëê	È±ÑªÐÔÐÄÔà²¡	·ÇÊÊÒËÌåÎÂ	ÂÊ	2017	2.911962341	4.142404705	2.039635553
ËÀÍö	È«Çò	ÄÐ	<70Ëê	È±ÑªÐÔÐÄÔà²¡	·ÇÊÊÒËÌåÎÂ	ÊýÁ¿	2018	143499.7523	205311.9998	101366.4267
ËÀÍö	È«Çò	Å®	<70Ëê	È±ÑªÐÔÐÄÔà²¡	·ÇÊÊÒËÌåÎÂ	ÊýÁ¿	2018	69330.44656	99911.33568	47282.90637
ËÀÍö	È«Çò	ºÏ¼Æ	<70Ëê	È±ÑªÐÔÐÄÔà²¡	·ÇÊÊÒËÌåÎÂ	ÊýÁ¿	2018	212830.1989	307648.7305	147560.3695
ËÀÍö	È«Çò	ÄÐ	<70Ëê	È±ÑªÐÔÐÄÔà²¡	·ÇÊÊÒËÌåÎÂ	°Ù·Ö±È	2018	0.068247064	0.096971967	0.048488915
ËÀÍö	È«Çò	Å®	<70Ëê	È±ÑªÐÔÐÄÔà²¡	·ÇÊÊÒËÌåÎÂ	°Ù·Ö±È	2018	0.06845105	0.098147887	0.047550483
ËÀÍö	È«Çò	ºÏ¼Æ	<70Ëê	È±ÑªÐÔÐÄÔà²¡	·ÇÊÊÒËÌåÎÂ	°Ù·Ö±È	2018	0.068315512	0.097412798	0.048017037
ËÀÍö	È«Çò	ÄÐ	<70Ëê	È±ÑªÐÔÐÄÔà²¡	·ÇÊÊÒËÌåÎÂ	ÂÊ	2018	3.931364828	5.624792805	2.777066845
ËÀÍö	È«Çò	Å®	<70Ëê	È±ÑªÐÔÐÄÔà²¡	·ÇÊÊÒËÌåÎÂ	ÂÊ	2018	1.944564983	2.802290976	1.326180467
ËÀÍö	È«Çò	ºÏ¼Æ	<70Ëê	È±ÑªÐÔÐÄÔà²¡	·ÇÊÊÒËÌåÎÂ	ÂÊ	2018	2.949637214	4.263737707	2.045055446
ËÀÍö	È«Çò	ÄÐ	<70Ëê	È±ÑªÐÔÐÄÔà²¡	·ÇÊÊÒËÌåÎÂ	ÊýÁ¿	2019	151029.6029	215196.2387	104448.5523
ËÀÍö	È«Çò	Å®	<70Ëê	È±ÑªÐÔÐÄÔà²¡	·ÇÊÊÒËÌåÎÂ	ÊýÁ¿	2019	73166.14708	104175.8528	48836.85735
ËÀÍö	È«Çò	ºÏ¼Æ	<70Ëê	È±ÑªÐÔÐÄÔà²¡	·ÇÊÊÒËÌåÎÂ	ÊýÁ¿	2019	224195.7499	316436.6655	154831.9029
ËÀÍö	È«Çò	ÄÐ	<70Ëê	È±ÑªÐÔÐÄÔà²¡	·ÇÊÊÒËÌåÎÂ	°Ù·Ö±È	2019	0.07080804	0.100437107	0.049599045
ËÀÍö	È«Çò	Å®	<70Ëê	È±ÑªÐÔÐÄÔà²¡	·ÇÊÊÒËÌåÎÂ	°Ù·Ö±È	2019	0.071257112	0.101596376	0.048420515
ËÀÍö	È«Çò	ºÏ¼Æ	<70Ëê	È±ÑªÐÔÐÄÔà²¡	·ÇÊÊÒËÌåÎÂ	°Ù·Ö±È	2019	0.070956609	0.100370862	0.049148852
ËÀÍö	È«Çò	ÄÐ	<70Ëê	È±ÑªÐÔÐÄÔà²¡	·ÇÊÊÒËÌåÎÂ	ÂÊ	2019	4.10025393	5.842293211	2.835640026
ËÀÍö	È«Çò	Å®	<70Ëê	È±ÑªÐÔÐÄÔà²¡	·ÇÊÊÒËÌåÎÂ	ÂÊ	2019	2.03384985	2.895848026	1.357551805
ËÀÍö	È«Çò	ºÏ¼Æ	<70Ëê	È±ÑªÐÔÐÄÔà²¡	·ÇÊÊÒËÌåÎÂ	ÂÊ	2019	3.079255809	4.346154825	2.126565899
ËÀÍö	È«Çò	ÄÐ	<70Ëê	È±ÑªÐÔÐÄÔà²¡	·ÇÊÊÒËÌåÎÂ	ÊýÁ¿	2020	146426.2023	209238.4178	104742.6334
ËÀÍö	È«Çò	Å®	<70Ëê	È±ÑªÐÔÐÄÔà²¡	·ÇÊÊÒËÌåÎÂ	ÊýÁ¿	2020	70957.22099	101101.3123	49360.27298
ËÀÍö	È«Çò	ºÏ¼Æ	<70Ëê	È±ÑªÐÔÐÄÔà²¡	·ÇÊÊÒËÌåÎÂ	ÊýÁ¿	2020	217383.4233	309975.7092	155005.0498
ËÀÍö	È«Çò	ÄÐ	<70Ëê	È±ÑªÐÔÐÄÔà²¡	·ÇÊÊÒËÌåÎÂ	°Ù·Ö±È	2020	0.068237622	0.095708029	0.049261175
ËÀÍö	È«Çò	Å®	<70Ëê	È±ÑªÐÔÐÄÔà²¡	·ÇÊÊÒËÌåÎÂ	°Ù·Ö±È	2020	0.068528442	0.096289083	0.048200823
ËÀÍö	È«Çò	ºÏ¼Æ	<70Ëê	È±ÑªÐÔÐÄÔà²¡	·ÇÊÊÒËÌåÎÂ	°Ù·Ö±È	2020	0.068335278	0.096076061	0.048957992
ËÀÍö	È«Çò	ÄÐ	<70Ëê	È±ÑªÐÔÐÄÔà²¡	·ÇÊÊÒËÌåÎÂ	ÂÊ	2020	3.941342967	5.632054599	2.819349509
ËÀÍö	È«Çò	Å®	<70Ëê	È±ÑªÐÔÐÄÔà²¡	·ÇÊÊÒËÌåÎÂ	ÂÊ	2020	1.955651111	2.786452047	1.360417888
ËÀÍö	È«Çò	ºÏ¼Æ	<70Ëê	È±ÑªÐÔÐÄÔà²¡	·ÇÊÊÒËÌåÎÂ	ÂÊ	2020	2.960234937	4.221117277	2.110792796
ËÀÍö	È«Çò	ÄÐ	<70Ëê	È±ÑªÐÔÐÄÔà²¡	·ÇÊÊÒËÌåÎÂ	ÊýÁ¿	2021	144476.9612	204598.3266	102797.7632
ËÀÍö	È«Çò	Å®	<70Ëê	È±ÑªÐÔÐÄÔà²¡	·ÇÊÊÒËÌåÎÂ	ÊýÁ¿	2021	69825.91893	99625.77259	47932.68465
ËÀÍö	È«Çò	ºÏ¼Æ	<70Ëê	È±ÑªÐÔÐÄÔà²¡	·ÇÊÊÒËÌåÎÂ	ÊýÁ¿	2021	214302.8801	306301.0699	152921.3308
ËÀÍö	È«Çò	ÄÐ	<70Ëê	È±ÑªÐÔÐÄÔà²¡	·ÇÊÊÒËÌåÎÂ	°Ù·Ö±È	2021	0.066665843	0.093747636	0.048348301
ËÀÍö	È«Çò	Å®	<70Ëê	È±ÑªÐÔÐÄÔà²¡	·ÇÊÊÒËÌåÎÂ	°Ù·Ö±È	2021	0.066448271	0.093519004	0.046822522
ËÀÍö	È«Çò	ºÏ¼Æ	<70Ëê	È±ÑªÐÔÐÄÔà²¡	·ÇÊÊÒËÌåÎÂ	°Ù·Ö±È	2021	0.066596867	0.093676222	0.04792245
ËÀÍö	È«Çò	ÄÐ	<70Ëê	È±ÑªÐÔÐÄÔà²¡	·ÇÊÊÒËÌåÎÂ	ÂÊ	2021	3.860988439	5.467666035	2.747157554
ËÀÍö	È«Çò	Å®	<70Ëê	È±ÑªÐÔÐÄÔà²¡	·ÇÊÊÒËÌåÎÂ	ÂÊ	2021	1.910413023	2.725726726	1.311421695
ËÀÍö	È«Çò	ºÏ¼Æ	<70Ëê	È±ÑªÐÔÐÄÔà²¡	·ÇÊÊÒËÌåÎÂ	ÂÊ	2021	2.897165208	4.140890699	2.067346734
ËÀÍö	È«Çò	ÄÐ	60-64Ëê	È±ÑªÐÔÐÄÔà²¡	·ÇÊÊÒËÌåÎÂ	ÊýÁ¿	1990	21686.48832	28624.3765	17457.90404
ËÀÍö	È«Çò	Å®	60-64Ëê	È±ÑªÐÔÐÄÔà²¡	·ÇÊÊÒËÌåÎÂ	ÊýÁ¿	1990	11549.91836	15454.84943	9166.548299
ËÀÍö	È«Çò	ºÏ¼Æ	60-64Ëê	È±ÑªÐÔÐÄÔà²¡	·ÇÊÊÒËÌåÎÂ	ÊýÁ¿	1990	33236.40668	43888.63791	26708.07367
ËÀÍö	È«Çò	ÄÐ	60-64Ëê	È±ÑªÐÔÐÄÔà²¡	·ÇÊÊÒËÌåÎÂ	°Ù·Ö±È	1990	0.065393662	0.085900819	0.053193652
ËÀÍö	È«Çò	Å®	60-64Ëê	È±ÑªÐÔÐÄÔà²¡	·ÇÊÊÒËÌåÎÂ	°Ù·Ö±È	1990	0.065452387	0.086496192	0.051863619
ËÀÍö	È«Çò	ºÏ¼Æ	60-64Ëê	È±ÑªÐÔÐÄÔà²¡	·ÇÊÊÒËÌåÎÂ	°Ù·Ö±È	1990	0.065414309	0.086025537	0.052663513
ËÀÍö	È«Çò	ÄÐ	60-64Ëê	È±ÑªÐÔÐÄÔà²¡	·ÇÊÊÒËÌåÎÂ	ÂÊ	1990	27.60988247	36.44276838	22.22631306
ËÀÍö	È«Çò	Å®	60-64Ëê	È±ÑªÐÔÐÄÔà²¡	·ÇÊÊÒËÌåÎÂ	ÂÊ	1990	14.07443104	18.8328788	11.17011808
ËÀÍö	È«Çò	ºÏ¼Æ	60-64Ëê	È±ÑªÐÔÐÄÔà²¡	·ÇÊÊÒËÌåÎÂ	ÂÊ	1990	20.69395718	27.32634734	16.62922644
ËÀÍö	È«Çò	ÄÐ	60-64Ëê	È±ÑªÐÔÐÄÔà²¡	·ÇÊÊÒËÌåÎÂ	ÊýÁ¿	1991	23369.48647	31279.96669	18321.20826
ËÀÍö	È«Çò	Å®	60-64Ëê	È±ÑªÐÔÐÄÔà²¡	·ÇÊÊÒËÌåÎÂ	ÊýÁ¿	1991	12374.64294	16706.54699	9458.951317
ËÀÍö	È«Çò	ºÏ¼Æ	60-64Ëê	È±ÑªÐÔÐÄÔà²¡	·ÇÊÊÒËÌåÎÂ	ÊýÁ¿	1991	35744.12941	47925.14033	27893.29891
ËÀÍö	È«Çò	ÄÐ	60-64Ëê	È±ÑªÐÔÐÄÔà²¡	·ÇÊÊÒËÌåÎÂ	°Ù·Ö±È	1991	0.069045831	0.092331547	0.054890512
ËÀÍö	È«Çò	Å®	60-64Ëê	È±ÑªÐÔÐÄÔà²¡	·ÇÊÊÒËÌåÎÂ	°Ù·Ö±È	1991	0.069236601	0.092787738	0.053555761
ËÀÍö	È«Çò	ºÏ¼Æ	60-64Ëê	È±ÑªÐÔÐÄÔà²¡	·ÇÊÊÒËÌåÎÂ	°Ù·Ö±È	1991	0.069111457	0.092453112	0.054402887
ËÀÍö	È«Çò	ÄÐ	60-64Ëê	È±ÑªÐÔÐÄÔà²¡	·ÇÊÊÒËÌåÎÂ	ÂÊ	1991	29.04426058	38.87562975	22.77011724
ËÀÍö	È«Çò	Å®	60-64Ëê	È±ÑªÐÔÐÄÔà²¡	·ÇÊÊÒËÌåÎÂ	ÂÊ	1991	14.82824906	20.01906972	11.33444307
ËÀÍö	È«Çò	ºÏ¼Æ	60-64Ëê	È±ÑªÐÔÐÄÔà²¡	·ÇÊÊÒËÌåÎÂ	ÂÊ	1991	21.80653002	29.2378365	17.01694992
ËÀÍö	È«Çò	ÄÐ	60-64Ëê	È±ÑªÐÔÐÄÔà²¡	·ÇÊÊÒËÌåÎÂ	ÊýÁ¿	1992	24676.34453	32548.94918	19658.37815
ËÀÍö	È«Çò	Å®	60-64Ëê	È±ÑªÐÔÐÄÔà²¡	·ÇÊÊÒËÌåÎÂ	ÊýÁ¿	1992	13013.09443	17316.91167	10156.75334
ËÀÍö	È«Çò	ºÏ¼Æ	60-64Ëê	È±ÑªÐÔÐÄÔà²¡	·ÇÊÊÒËÌåÎÂ	ÊýÁ¿	1992	37689.43895	49694.05912	29945.3399
ËÀÍö	È«Çò	ÄÐ	60-64Ëê	È±ÑªÐÔÐÄÔà²¡	·ÇÊÊÒËÌåÎÂ	°Ù·Ö±È	1992	0.071309939	0.093890265	0.057270223
ËÀÍö	È«Çò	Å®	60-64Ëê	È±ÑªÐÔÐÄÔà²¡	·ÇÊÊÒËÌåÎÂ	°Ù·Ö±È	1992	0.071543707	0.094383541	0.056114019
ËÀÍö	È«Çò	ºÏ¼Æ	60-64Ëê	È±ÑªÐÔÐÄÔà²¡	·ÇÊÊÒËÌåÎÂ	°Ù·Ö±È	1992	0.071391194	0.093991881	0.056833043
ËÀÍö	È«Çò	ÄÐ	60-64Ëê	È±ÑªÐÔÐÄÔà²¡	·ÇÊÊÒËÌåÎÂ	ÂÊ	1992	30.16173904	39.78437367	24.02831064
ËÀÍö	È«Çò	Å®	60-64Ëê	È±ÑªÐÔÐÄÔà²¡	·ÇÊÊÒËÌåÎÂ	ÂÊ	1992	15.40291627	20.49711865	12.02201538
ËÀÍö	È«Çò	ºÏ¼Æ	60-64Ëê	È±ÑªÐÔÐÄÔà²¡	·ÇÊÊÒËÌåÎÂ	ÂÊ	1992	22.66379358	29.88253286	18.00703383
ËÀÍö	È«Çò	ÄÐ	60-64Ëê	È±ÑªÐÔÐÄÔà²¡	·ÇÊÊÒËÌåÎÂ	ÊýÁ¿	1993	25316.54958	34122.10746	20165.83505
ËÀÍö	È«Çò	Å®	60-64Ëê	È±ÑªÐÔÐÄÔà²¡	·ÇÊÊÒËÌåÎÂ	ÊýÁ¿	1993	13199.45831	17661.79912	10246.45303
ËÀÍö	È«Çò	ºÏ¼Æ	60-64Ëê	È±ÑªÐÔÐÄÔà²¡	·ÇÊÊÒËÌåÎÂ	ÊýÁ¿	1993	38516.00789	51465.54356	30378.7342
ËÀÍö	È«Çò	ÄÐ	60-64Ëê	È±ÑªÐÔÐÄÔà²¡	·ÇÊÊÒËÌåÎÂ	°Ù·Ö±È	1993	0.070707675	0.093808868	0.056409064
ËÀÍö	È«Çò	Å®	60-64Ëê	È±ÑªÐÔÐÄÔà²¡	·ÇÊÊÒËÌåÎÂ	°Ù·Ö±È	1993	0.070634543	0.09397807	0.05491946
ËÀÍö	È«Çò	ºÏ¼Æ	60-64Ëê	È±ÑªÐÔÐÄÔà²¡	·ÇÊÊÒËÌåÎÂ	°Ù·Ö±È	1993	0.070682388	0.093844525	0.055920309
ËÀÍö	È«Çò	ÄÐ	60-64Ëê	È±ÑªÐÔÐÄÔà²¡	·ÇÊÊÒËÌåÎÂ	ÂÊ	1993	30.5780211	41.21361479	24.3568472
ËÀÍö	È«Çò	Å®	60-64Ëê	È±ÑªÐÔÐÄÔà²¡	·ÇÊÊÒËÌåÎÂ	ÂÊ	1993	15.44473098	20.66613113	11.98940949
ËÀÍö	È«Çò	ºÏ¼Æ	60-64Ëê	È±ÑªÐÔÐÄÔà²¡	·ÇÊÊÒËÌåÎÂ	ÂÊ	1993	22.89133731	30.58767463	18.05508643
ËÀÍö	È«Çò	ÄÐ	60-64Ëê	È±ÑªÐÔÐÄÔà²¡	·ÇÊÊÒËÌåÎÂ	ÊýÁ¿	1994	24484.73582	33148.54299	19177.7964
ËÀÍö	È«Çò	Å®	60-64Ëê	È±ÑªÐÔÐÄÔà²¡	·ÇÊÊÒËÌåÎÂ	ÊýÁ¿	1994	12807.68392	17427.20801	9816.929128
ËÀÍö	È«Çò	ºÏ¼Æ	60-64Ëê	È±ÑªÐÔÐÄÔà²¡	·ÇÊÊÒËÌåÎÂ	ÊýÁ¿	1994	37292.41973	50787.59462	29023.93344
ËÀÍö	È«Çò	ÄÐ	60-64Ëê	È±ÑªÐÔÐÄÔà²¡	·ÇÊÊÒËÌåÎÂ	°Ù·Ö±È	1994	0.067817991	0.091221563	0.053460036
ËÀÍö	È«Çò	Å®	60-64Ëê	È±ÑªÐÔÐÄÔà²¡	·ÇÊÊÒËÌåÎÂ	°Ù·Ö±È	1994	0.068030842	0.092217671	0.051900826
ËÀÍö	È«Çò	ºÏ¼Æ	60-64Ëê	È±ÑªÐÔÐÄÔà²¡	·ÇÊÊÒËÌåÎÂ	°Ù·Ö±È	1994	0.067890593	0.091631093	0.052894858
ËÀÍö	È«Çò	ÄÐ	60-64Ëê	È±ÑªÐÔÐÄÔà²¡	·ÇÊÊÒËÌåÎÂ	ÂÊ	1994	29.28360961	39.64547542	22.9365392
ËÀÍö	È«Çò	Å®	60-64Ëê	È±ÑªÐÔÐÄÔà²¡	·ÇÊÊÒËÌåÎÂ	ÂÊ	1994	14.84051885	20.19325357	11.37507162
ËÀÍö	È«Çò	ºÏ¼Æ	60-64Ëê	È±ÑªÐÔÐÄÔà²¡	·ÇÊÊÒËÌåÎÂ	ÂÊ	1994	21.94774891	29.89007907	17.08148755
ËÀÍö	È«Çò	ÄÐ	60-64Ëê	È±ÑªÐÔÐÄÔà²¡	·ÇÊÊÒËÌåÎÂ	ÊýÁ¿	1995	24627.48674	33228.92644	19174.57998
ËÀÍö	È«Çò	Å®	60-64Ëê	È±ÑªÐÔÐÄÔà²¡	·ÇÊÊÒËÌåÎÂ	ÊýÁ¿	1995	12988.38283	17574.7153	9862.528817
ËÀÍö	È«Çò	ºÏ¼Æ	60-64Ëê	È±ÑªÐÔÐÄÔà²¡	·ÇÊÊÒËÌåÎÂ	ÊýÁ¿	1995	37615.86958	50838.11629	28973.31571
ËÀÍö	È«Çò	ÄÐ	60-64Ëê	È±ÑªÐÔÐÄÔà²¡	·ÇÊÊÒËÌåÎÂ	°Ù·Ö±È	1995	0.069193303	0.093075585	0.054285708
ËÀÍö	È«Çò	Å®	60-64Ëê	È±ÑªÐÔÐÄÔà²¡	·ÇÊÊÒËÌåÎÂ	°Ù·Ö±È	1995	0.069441454	0.093740489	0.052763148
ËÀÍö	È«Çò	ºÏ¼Æ	60-64Ëê	È±ÑªÐÔÐÄÔà²¡	·ÇÊÊÒËÌåÎÂ	°Ù·Ö±È	1995	0.069278954	0.09343912	0.053816979
ËÀÍö	È«Çò	ÄÐ	60-64Ëê	È±ÑªÐÔÐÄÔà²¡	·ÇÊÊÒËÌåÎÂ	ÂÊ	1995	29.16264181	39.34803781	22.70558152
ËÀÍö	È«Çò	Å®	60-64Ëê	È±ÑªÐÔÐÄÔà²¡	·ÇÊÊÒËÌåÎÂ	ÂÊ	1995	14.87072436	20.12173111	11.29185591
ËÀÍö	È«Çò	ºÏ¼Æ	60-64Ëê	È±ÑªÐÔÐÄÔà²¡	·ÇÊÊÒËÌåÎÂ	ÂÊ	1995	21.8963344	29.59305226	16.86547238
ËÀÍö	È«Çò	ÄÐ	60-64Ëê	È±ÑªÐÔÐÄÔà²¡	·ÇÊÊÒËÌåÎÂ	ÊýÁ¿	1996	24919.90373	33525.51098	19143.85075
ËÀÍö	È«Çò	Å®	60-64Ëê	È±ÑªÐÔÐÄÔà²¡	·ÇÊÊÒËÌåÎÂ	ÊýÁ¿	1996	13071.98582	17761.91867	9892.734479
ËÀÍö	È«Çò	ºÏ¼Æ	60-64Ëê	È±ÑªÐÔÐÄÔà²¡	·ÇÊÊÒËÌåÎÂ	ÊýÁ¿	1996	37991.88955	50962.25354	29048.36002
ËÀÍö	È«Çò	ÄÐ	60-64Ëê	È±ÑªÐÔÐÄÔà²¡	·ÇÊÊÒËÌåÎÂ	°Ù·Ö±È	1996	0.071234041	0.095506415	0.055614876
ËÀÍö	È«Çò	Å®	60-64Ëê	È±ÑªÐÔÐÄÔà²¡	·ÇÊÊÒËÌåÎÂ	°Ù·Ö±È	1996	0.070713715	0.095202777	0.053922199
ËÀÍö	È«Çò	ºÏ¼Æ	60-64Ëê	È±ÑªÐÔÐÄÔà²¡	·ÇÊÊÒËÌåÎÂ	°Ù·Ö±È	1996	0.071053482	0.095317589	0.055040808
ËÀÍö	È«Çò	ÄÐ	60-64Ëê	È±ÑªÐÔÐÄÔà²¡	·ÇÊÊÒËÌåÎÂ	ÂÊ	1996	29.12571955	39.18372404	22.37482271
ËÀÍö	È«Çò	Å®	60-64Ëê	È±ÑªÐÔÐÄÔà²¡	·ÇÊÊÒËÌåÎÂ	ÂÊ	1996	14.73059106	20.01559394	11.1479486
ËÀÍö	È«Çò	ºÏ¼Æ	60-64Ëê	È±ÑªÐÔÐÄÔà²¡	·ÇÊÊÒËÌåÎÂ	ÂÊ	1996	21.79681475	29.23820881	16.6657076
ËÀÍö	È«Çò	ÄÐ	60-64Ëê	È±ÑªÐÔÐÄÔà²¡	·ÇÊÊÒËÌåÎÂ	ÊýÁ¿	1997	24166.24183	32332.70374	18775.42866
ËÀÍö	È«Çò	Å®	60-64Ëê	È±ÑªÐÔÐÄÔà²¡	·ÇÊÊÒËÌåÎÂ	ÊýÁ¿	1997	12753.55413	17325.47506	9854.09265
ËÀÍö	È«Çò	ºÏ¼Æ	60-64Ëê	È±ÑªÐÔÐÄÔà²¡	·ÇÊÊÒËÌåÎÂ	ÊýÁ¿	1997	36919.79596	49433.89111	28491.44573
ËÀÍö	È«Çò	ÄÐ	60-64Ëê	È±ÑªÐÔÐÄÔà²¡	·ÇÊÊÒËÌåÎÂ	°Ù·Ö±È	1997	0.069207198	0.092619982	0.05433207
ËÀÍö	È«Çò	Å®	60-64Ëê	È±ÑªÐÔÐÄÔà²¡	·ÇÊÊÒËÌåÎÂ	°Ù·Ö±È	1997	0.069019542	0.092639177	0.05283411
ËÀÍö	È«Çò	ºÏ¼Æ	60-64Ëê	È±ÑªÐÔÐÄÔà²¡	·ÇÊÊÒËÌåÎÂ	°Ù·Ö±È	1997	0.06914187	0.092666078	0.053832245
ËÀÍö	È«Çò	ÄÐ	60-64Ëê	È±ÑªÐÔÐÄÔà²¡	·ÇÊÊÒËÌåÎÂ	ÂÊ	1997	27.7888583	37.17950557	21.58994064
ËÀÍö	È«Çò	Å®	60-64Ëê	È±ÑªÐÔÐÄÔà²¡	·ÇÊÊÒËÌåÎÂ	ÂÊ	1997	14.08547614	19.13486728	10.88320836
ËÀÍö	È«Çò	ºÏ¼Æ	60-64Ëê	È±ÑªÐÔÐÄÔà²¡	·ÇÊÊÒËÌåÎÂ	ÂÊ	1997	20.7989728	27.84885805	16.05081473
ËÀÍö	È«Çò	ÄÐ	60-64Ëê	È±ÑªÐÔÐÄÔà²¡	·ÇÊÊÒËÌåÎÂ	ÊýÁ¿	1998	24176.42064	33340.42324	18173.94868
ËÀÍö	È«Çò	Å®	60-64Ëê	È±ÑªÐÔÐÄÔà²¡	·ÇÊÊÒËÌåÎÂ	ÊýÁ¿	1998	12774.50483	17712.71551	9401.408296
ËÀÍö	È«Çò	ºÏ¼Æ	60-64Ëê	È±ÑªÐÔÐÄÔà²¡	·ÇÊÊÒËÌåÎÂ	ÊýÁ¿	1998	36950.92547	50991.92246	27597.52049
ËÀÍö	È«Çò	ÄÐ	60-64Ëê	È±ÑªÐÔÐÄÔà²¡	·ÇÊÊÒËÌåÎÂ	°Ù·Ö±È	1998	0.068795207	0.094501106	0.052268857
ËÀÍö	È«Çò	Å®	60-64Ëê	È±ÑªÐÔÐÄÔà²¡	·ÇÊÊÒËÌåÎÂ	°Ù·Ö±È	1998	0.068681569	0.095292783	0.050770312
ËÀÍö	È«Çò	ºÏ¼Æ	60-64Ëê	È±ÑªÐÔÐÄÔà²¡	·ÇÊÊÒËÌåÎÂ	°Ù·Ö±È	1998	0.068755949	0.094668716	0.051792303
ËÀÍö	È«Çò	ÄÐ	60-64Ëê	È±ÑªÐÔÐÄÔà²¡	·ÇÊÊÒËÌåÎÂ	ÂÊ	1998	27.35177846	37.7193913	20.5609352
ËÀÍö	È«Çò	Å®	60-64Ëê	È±ÑªÐÔÐÄÔà²¡	·ÇÊÊÒËÌåÎÂ	ÂÊ	1998	13.84172273	19.19248535	10.18682826
ËÀÍö	È«Çò	ºÏ¼Æ	60-64Ëê	È±ÑªÐÔÐÄÔà²¡	·ÇÊÊÒËÌåÎÂ	ÂÊ	1998	20.4509737	28.2221474	15.2742092
ËÀÍö	È«Çò	ÄÐ	60-64Ëê	È±ÑªÐÔÐÄÔà²¡	·ÇÊÊÒËÌåÎÂ	ÊýÁ¿	1999	23795.80043	32521.34238	18349.37387
ËÀÍö	È«Çò	Å®	60-64Ëê	È±ÑªÐÔÐÄÔà²¡	·ÇÊÊÒËÌåÎÂ	ÊýÁ¿	1999	12620.80852	17266.56764	9594.449368
ËÀÍö	È«Çò	ºÏ¼Æ	60-64Ëê	È±ÑªÐÔÐÄÔà²¡	·ÇÊÊÒËÌåÎÂ	ÊýÁ¿	1999	36416.60895	49555.68219	27979.64001
ËÀÍö	È«Çò	ÄÐ	60-64Ëê	È±ÑªÐÔÐÄÔà²¡	·ÇÊÊÒËÌåÎÂ	°Ù·Ö±È	1999	0.06674754	0.090333973	0.052189627
ËÀÍö	È«Çò	Å®	60-64Ëê	È±ÑªÐÔÐÄÔà²¡	·ÇÊÊÒËÌåÎÂ	°Ù·Ö±È	1999	0.066868953	0.091552322	0.050915955
ËÀÍö	È«Çò	ºÏ¼Æ	60-64Ëê	È±ÑªÐÔÐÄÔà²¡	·ÇÊÊÒËÌåÎÂ	°Ù·Ö±È	1999	0.06678923	0.090598381	0.05170582
ËÀÍö	È«Çò	ÄÐ	60-64Ëê	È±ÑªÐÔÐÄÔà²¡	·ÇÊÊÒËÌåÎÂ	ÂÊ	1999	26.5224564	36.24781978	20.45194781
ËÀÍö	È«Çò	Å®	60-64Ëê	È±ÑªÐÔÐÄÔà²¡	·ÇÊÊÒËÌåÎÂ	ÂÊ	1999	13.44666257	18.39642115	10.22227086
ËÀÍö	È«Çò	ºÏ¼Æ	60-64Ëê	È±ÑªÐÔÐÄÔà²¡	·ÇÊÊÒËÌåÎÂ	ÂÊ	1999	19.83715929	26.99438497	15.24130312
ËÀÍö	È«Çò	ÄÐ	60-64Ëê	È±ÑªÐÔÐÄÔà²¡	·ÇÊÊÒËÌåÎÂ	ÊýÁ¿	2000	24516.53064	32953.99049	19105.1118
ËÀÍö	È«Çò	Å®	60-64Ëê	È±ÑªÐÔÐÄÔà²¡	·ÇÊÊÒËÌåÎÂ	ÊýÁ¿	2000	12962.25445	17655.10134	9870.845481
ËÀÍö	È«Çò	ºÏ¼Æ	60-64Ëê	È±ÑªÐÔÐÄÔà²¡	·ÇÊÊÒËÌåÎÂ	ÊýÁ¿	2000	37478.78509	50593.82017	28935.59671
ËÀÍö	È«Çò	ÄÐ	60-64Ëê	È±ÑªÐÔÐÄÔà²¡	·ÇÊÊÒËÌåÎÂ	°Ù·Ö±È	2000	0.067583635	0.091082221	0.053135895
ËÀÍö	È«Çò	Å®	60-64Ëê	È±ÑªÐÔÐÄÔà²¡	·ÇÊÊÒËÌåÎÂ	°Ù·Ö±È	2000	0.068056091	0.092570771	0.051942186
ËÀÍö	È«Çò	ºÏ¼Æ	60-64Ëê	È±ÑªÐÔÐÄÔà²¡	·ÇÊÊÒËÌåÎÂ	°Ù·Ö±È	2000	0.067746203	0.091468991	0.052650092
ËÀÍö	È«Çò	ÄÐ	60-64Ëê	È±ÑªÐÔÐÄÔà²¡	·ÇÊÊÒËÌåÎÂ	ÂÊ	2000	26.95186455	36.22745408	21.00290587
ËÀÍö	È«Çò	Å®	60-64Ëê	È±ÑªÐÔÐÄÔà²¡	·ÇÊÊÒËÌåÎÂ	ÂÊ	2000	13.59197768	18.5128092	10.35038403
ËÀÍö	È«Çò	ºÏ¼Æ	60-64Ëê	È±ÑªÐÔÐÄÔà²¡	·ÇÊÊÒËÌåÎÂ	ÂÊ	2000	20.11408087	27.15264616	15.52913016
ËÀÍö	È«Çò	ÄÐ	60-64Ëê	È±ÑªÐÔÐÄÔà²¡	·ÇÊÊÒËÌåÎÂ	ÊýÁ¿	2001	24274.43147	32959.48532	18956.62538
ËÀÍö	È«Çò	Å®	60-64Ëê	È±ÑªÐÔÐÄÔà²¡	·ÇÊÊÒËÌåÎÂ	ÊýÁ¿	2001	12692.78381	17353.53249	9606.082614
ËÀÍö	È«Çò	ºÏ¼Æ	60-64Ëê	È±ÑªÐÔÐÄÔà²¡	·ÇÊÊÒËÌåÎÂ	ÊýÁ¿	2001	36967.21528	50474.64262	28428.95811
ËÀÍö	È«Çò	ÄÐ	60-64Ëê	È±ÑªÐÔÐÄÔà²¡	·ÇÊÊÒËÌåÎÂ	°Ù·Ö±È	2001	0.066338556	0.089936911	0.051960943
ËÀÍö	È«Çò	Å®	60-64Ëê	È±ÑªÐÔÐÄÔà²¡	·ÇÊÊÒËÌåÎÂ	°Ù·Ö±È	2001	0.066412078	0.09043407	0.050610249
ËÀÍö	È«Çò	ºÏ¼Æ	60-64Ëê	È±ÑªÐÔÐÄÔà²¡	·ÇÊÊÒËÌåÎÂ	°Ù·Ö±È	2001	0.066363398	0.090017596	0.051497987
ËÀÍö	È«Çò	ÄÐ	60-64Ëê	È±ÑªÐÔÐÄÔà²¡	·ÇÊÊÒËÌåÎÂ	ÂÊ	2001	26.3911728	35.83356725	20.60965163
ËÀÍö	È«Çò	Å®	60-64Ëê	È±ÑªÐÔÐÄÔà²¡	·ÇÊÊÒËÌåÎÂ	ÂÊ	2001	13.1602458	17.99264499	9.959864617
ËÀÍö	È«Çò	ºÏ¼Æ	60-64Ëê	È±ÑªÐÔÐÄÔà²¡	·ÇÊÊÒËÌåÎÂ	ÂÊ	2001	19.61882316	26.78733251	15.0874957
ËÀÍö	È«Çò	ÄÐ	60-64Ëê	È±ÑªÐÔÐÄÔà²¡	·ÇÊÊÒËÌåÎÂ	ÊýÁ¿	2002	24558.23532	33403.25545	19029.06482
ËÀÍö	È«Çò	Å®	60-64Ëê	È±ÑªÐÔÐÄÔà²¡	·ÇÊÊÒËÌåÎÂ	ÊýÁ¿	2002	12941.59142	17820.43474	9784.577272
ËÀÍö	È«Çò	ºÏ¼Æ	60-64Ëê	È±ÑªÐÔÐÄÔà²¡	·ÇÊÊÒËÌåÎÂ	ÊýÁ¿	2002	37499.82674	51184.14812	28816.57619
ËÀÍö	È«Çò	ÄÐ	60-64Ëê	È±ÑªÐÔÐÄÔà²¡	·ÇÊÊÒËÌåÎÂ	°Ù·Ö±È	2002	0.067107822	0.091529301	0.05214208
ËÀÍö	È«Çò	Å®	60-64Ëê	È±ÑªÐÔÐÄÔà²¡	·ÇÊÊÒËÌåÎÂ	°Ù·Ö±È	2002	0.067349652	0.092182486	0.050916088
ËÀÍö	È«Çò	ºÏ¼Æ	60-64Ëê	È±ÑªÐÔÐÄÔà²¡	·ÇÊÊÒËÌåÎÂ	°Ù·Ö±È	2002	0.067190965	0.091690633	0.051715423
ËÀÍö	È«Çò	ÄÐ	60-64Ëê	È±ÑªÐÔÐÄÔà²¡	·ÇÊÊÒËÌåÎÂ	ÂÊ	2002	26.48481933	36.02372786	20.52188755
ËÀÍö	È«Çò	Å®	60-64Ëê	È±ÑªÐÔÐÄÔà²¡	·ÇÊÊÒËÌåÎÂ	ÂÊ	2002	13.32504931	18.34845221	10.07449319
ËÀÍö	È«Çò	ºÏ¼Æ	60-64Ëê	È±ÑªÐÔÐÄÔà²¡	·ÇÊÊÒËÌåÎÂ	ÂÊ	2002	19.75255478	26.96059629	15.17876346
ËÀÍö	È«Çò	ÄÐ	60-64Ëê	È±ÑªÐÔÐÄÔà²¡	·ÇÊÊÒËÌåÎÂ	ÊýÁ¿	2003	25027.08075	34017.53138	19027.82212
ËÀÍö	È«Çò	Å®	60-64Ëê	È±ÑªÐÔÐÄÔà²¡	·ÇÊÊÒËÌåÎÂ	ÊýÁ¿	2003	13174.43431	17992.53548	9857.217091
ËÀÍö	È«Çò	ºÏ¼Æ	60-64Ëê	È±ÑªÐÔÐÄÔà²¡	·ÇÊÊÒËÌåÎÂ	ÊýÁ¿	2003	38201.51506	52266.38502	29027.65427
ËÀÍö	È«Çò	ÄÐ	60-64Ëê	È±ÑªÐÔÐÄÔà²¡	·ÇÊÊÒËÌåÎÂ	°Ù·Ö±È	2003	0.069164081	0.09451643	0.053058693
ËÀÍö	È«Çò	Å®	60-64Ëê	È±ÑªÐÔÐÄÔà²¡	·ÇÊÊÒËÌåÎÂ	°Ù·Ö±È	2003	0.069165053	0.095090533	0.052211628
ËÀÍö	È«Çò	ºÏ¼Æ	60-64Ëê	È±ÑªÐÔÐÄÔà²¡	·ÇÊÊÒËÌåÎÂ	°Ù·Ö±È	2003	0.0691644	0.094693628	0.052769981
ËÀÍö	È«Çò	ÄÐ	60-64Ëê	È±ÑªÐÔÐÄÔà²¡	·ÇÊÊÒËÌåÎÂ	ÂÊ	2003	26.7549577	36.36611167	20.34150851
ËÀÍö	È«Çò	Å®	60-64Ëê	È±ÑªÐÔÐÄÔà²¡	·ÇÊÊÒËÌåÎÂ	ÂÊ	2003	13.50076224	18.43820675	10.10137826
ËÀÍö	È«Çò	ºÏ¼Æ	60-64Ëê	È±ÑªÐÔÐÄÔà²¡	·ÇÊÊÒËÌåÎÂ	ÂÊ	2003	19.98773983	27.34674015	15.18780605
ËÀÍö	È«Çò	ÄÐ	60-64Ëê	È±ÑªÐÔÐÄÔà²¡	·ÇÊÊÒËÌåÎÂ	ÊýÁ¿	2004	23278.07153	31589.3082	17762.96425
ËÀÍö	È«Çò	Å®	60-64Ëê	È±ÑªÐÔÐÄÔà²¡	·ÇÊÊÒËÌåÎÂ	ÊýÁ¿	2004	12117.52069	16521.12245	9192.210356
ËÀÍö	È«Çò	ºÏ¼Æ	60-64Ëê	È±ÑªÐÔÐÄÔà²¡	·ÇÊÊÒËÌåÎÂ	ÊýÁ¿	2004	35395.59222	48281.83806	26939.13033
ËÀÍö	È«Çò	ÄÐ	60-64Ëê	È±ÑªÐÔÐÄÔà²¡	·ÇÊÊÒËÌåÎÂ	°Ù·Ö±È	2004	0.066534685	0.09067101	0.051797378
ËÀÍö	È«Çò	Å®	60-64Ëê	È±ÑªÐÔÐÄÔà²¡	·ÇÊÊÒËÌåÎÂ	°Ù·Ö±È	2004	0.066243911	0.089977114	0.050673702
ËÀÍö	È«Çò	ºÏ¼Æ	60-64Ëê	È±ÑªÐÔÐÄÔà²¡	·ÇÊÊÒËÌåÎÂ	°Ù·Ö±È	2004	0.066434846	0.09042558	0.051427909
ËÀÍö	È«Çò	ÄÐ	60-64Ëê	È±ÑªÐÔÐÄÔà²¡	·ÇÊÊÒËÌåÎÂ	ÂÊ	2004	24.65071106	33.45203695	18.8103941
ËÀÍö	È«Çò	Å®	60-64Ëê	È±ÑªÐÔÐÄÔà²¡	·ÇÊÊÒËÌåÎÂ	ÂÊ	2004	12.33157481	16.81296551	9.354589323
ËÀÍö	È«Çò	ºÏ¼Æ	60-64Ëê	È±ÑªÐÔÐÄÔà²¡	·ÇÊÊÒËÌåÎÂ	ÂÊ	2004	18.36863503	25.05598596	13.98013204
ËÀÍö	È«Çò	ÄÐ	60-64Ëê	È±ÑªÐÔÐÄÔà²¡	·ÇÊÊÒËÌåÎÂ	ÊýÁ¿	2005	23597.93942	32792.62582	17704.42192
ËÀÍö	È«Çò	Å®	60-64Ëê	È±ÑªÐÔÐÄÔà²¡	·ÇÊÊÒËÌåÎÂ	ÊýÁ¿	2005	12312.57889	17011.35585	9036.031451
ËÀÍö	È«Çò	ºÏ¼Æ	60-64Ëê	È±ÑªÐÔÐÄÔà²¡	·ÇÊÊÒËÌåÎÂ	ÊýÁ¿	2005	35910.51831	49755.59075	26813.98202
ËÀÍö	È«Çò	ÄÐ	60-64Ëê	È±ÑªÐÔÐÄÔà²¡	·ÇÊÊÒËÌåÎÂ	°Ù·Ö±È	2005	0.069195087	0.095601135	0.052443783
ËÀÍö	È«Çò	Å®	60-64Ëê	È±ÑªÐÔÐÄÔà²¡	·ÇÊÊÒËÌåÎÂ	°Ù·Ö±È	2005	0.068942658	0.094856391	0.051145038
ËÀÍö	È«Çò	ºÏ¼Æ	60-64Ëê	È±ÑªÐÔÐÄÔà²¡	·ÇÊÊÒËÌåÎÂ	°Ù·Ö±È	2005	0.069108249	0.095334904	0.052000213
ËÀÍö	È«Çò	ÄÐ	60-64Ëê	È±ÑªÐÔÐÄÔà²¡	·ÇÊÊÒËÌåÎÂ	ÂÊ	2005	24.73886169	34.37809633	18.56040213
ËÀÍö	È«Çò	Å®	60-64Ëê	È±ÑªÐÔÐÄÔà²¡	·ÇÊÊÒËÌåÎÂ	ÂÊ	2005	12.45273755	17.20500244	9.138891959
ËÀÍö	È«Çò	ºÏ¼Æ	60-64Ëê	È±ÑªÐÔÐÄÔà²¡	·ÇÊÊÒËÌåÎÂ	ÂÊ	2005	18.48555305	25.61254071	13.80295553
ËÀÍö	È«Çò	ÄÐ	60-64Ëê	È±ÑªÐÔÐÄÔà²¡	·ÇÊÊÒËÌåÎÂ	ÊýÁ¿	2006	22044.7429	30266.12135	16463.51722
ËÀÍö	È«Çò	Å®	60-64Ëê	È±ÑªÐÔÐÄÔà²¡	·ÇÊÊÒËÌåÎÂ	ÊýÁ¿	2006	11480.9035	15749.36188	8429.582035
ËÀÍö	È«Çò	ºÏ¼Æ	60-64Ëê	È±ÑªÐÔÐÄÔà²¡	·ÇÊÊÒËÌåÎÂ	ÊýÁ¿	2006	33525.6464	46304.33303	24886.31735
ËÀÍö	È«Çò	ÄÐ	60-64Ëê	È±ÑªÐÔÐÄÔà²¡	·ÇÊÊÒËÌåÎÂ	°Ù·Ö±È	2006	0.065996948	0.091011337	0.049871514
ËÀÍö	È«Çò	Å®	60-64Ëê	È±ÑªÐÔÐÄÔà²¡	·ÇÊÊÒËÌåÎÂ	°Ù·Ö±È	2006	0.065553058	0.090187801	0.048531871
ËÀÍö	È«Çò	ºÏ¼Æ	60-64Ëê	È±ÑªÐÔÐÄÔà²¡	·ÇÊÊÒËÌåÎÂ	°Ù·Ö±È	2006	0.065843847	0.090916705	0.049495281
ËÀÍö	È«Çò	ÄÐ	60-64Ëê	È±ÑªÐÔÐÄÔà²¡	·ÇÊÊÒËÌåÎÂ	ÂÊ	2006	22.65454792	31.10334739	16.91893352
ËÀÍö	È«Çò	Å®	60-64Ëê	È±ÑªÐÔÐÄÔà²¡	·ÇÊÊÒËÌåÎÂ	ÂÊ	2006	11.40825089	15.64969792	8.376238574
ËÀÍö	È«Çò	ºÏ¼Æ	60-64Ëê	È±ÑªÐÔÐÄÔà²¡	·ÇÊÊÒËÌåÎÂ	ÂÊ	2006	16.93684186	23.39251439	12.57233392
ËÀÍö	È«Çò	ÄÐ	60-64Ëê	È±ÑªÐÔÐÄÔà²¡	·ÇÊÊÒËÌåÎÂ	ÊýÁ¿	2007	23242.17949	32301.42194	17221.99797
ËÀÍö	È«Çò	Å®	60-64Ëê	È±ÑªÐÔÐÄÔà²¡	·ÇÊÊÒËÌåÎÂ	ÊýÁ¿	2007	11940.27203	16521.22098	8718.750474
ËÀÍö	È«Çò	ºÏ¼Æ	60-64Ëê	È±ÑªÐÔÐÄÔà²¡	·ÇÊÊÒËÌåÎÂ	ÊýÁ¿	2007	35182.45152	48986.31796	25918.6881
ËÀÍö	È«Çò	ÄÐ	60-64Ëê	È±ÑªÐÔÐÄÔà²¡	·ÇÊÊÒËÌåÎÂ	°Ù·Ö±È	2007	0.067860994	0.094253948	0.050984705
ËÀÍö	È«Çò	Å®	60-64Ëê	È±ÑªÐÔÐÄÔà²¡	·ÇÊÊÒËÌåÎÂ	°Ù·Ö±È	2007	0.067486825	0.09378308	0.049911815
ËÀÍö	È«Çò	ºÏ¼Æ	60-64Ëê	È±ÑªÐÔÐÄÔà²¡	·ÇÊÊÒËÌåÎÂ	°Ù·Ö±È	2007	0.067733703	0.094093813	0.050639171
ËÀÍö	È«Çò	ÄÐ	60-64Ëê	È±ÑªÐÔÐÄÔà²¡	·ÇÊÊÒËÌåÎÂ	ÂÊ	2007	22.88430256	31.8040532	16.95681821
ËÀÍö	È«Çò	Å®	60-64Ëê	È±ÑªÐÔÐÄÔà²¡	·ÇÊÊÒËÌåÎÂ	ÂÊ	2007	11.3765049	15.74116158	8.30708942
ËÀÍö	È«Çò	ºÏ¼Æ	60-64Ëê	È±ÑªÐÔÐÄÔà²¡	·ÇÊÊÒËÌåÎÂ	ÂÊ	2007	17.03590696	23.71996035	12.55024422
ËÀÍö	È«Çò	ÄÐ	60-64Ëê	È±ÑªÐÔÐÄÔà²¡	·ÇÊÊÒËÌåÎÂ	ÊýÁ¿	2008	23724.58958	32610.15366	17723.26577
ËÀÍö	È«Çò	Å®	60-64Ëê	È±ÑªÐÔÐÄÔà²¡	·ÇÊÊÒËÌåÎÂ	ÊýÁ¿	2008	11874.13756	16390.09201	8753.91385
ËÀÍö	È«Çò	ºÏ¼Æ	60-64Ëê	È±ÑªÐÔÐÄÔà²¡	·ÇÊÊÒËÌåÎÂ	ÊýÁ¿	2008	35598.72714	49068.0867	26585.51151
ËÀÍö	È«Çò	ÄÐ	60-64Ëê	È±ÑªÐÔÐÄÔà²¡	·ÇÊÊÒËÌåÎÂ	°Ù·Ö±È	2008	0.066253621	0.091216412	0.050390814
ËÀÍö	È«Çò	Å®	60-64Ëê	È±ÑªÐÔÐÄÔà²¡	·ÇÊÊÒËÌåÎÂ	°Ù·Ö±È	2008	0.065450078	0.090049845	0.048912733
ËÀÍö	È«Çò	ºÏ¼Æ	60-64Ëê	È±ÑªÐÔÐÄÔà²¡	·ÇÊÊÒËÌåÎÂ	°Ù·Ö±È	2008	0.065983202	0.09089487	0.050029663
ËÀÍö	È«Çò	ÄÐ	60-64Ëê	È±ÑªÐÔÐÄÔà²¡	·ÇÊÊÒËÌåÎÂ	ÂÊ	2008	22.37635941	30.75697122	16.71608116
ËÀÍö	È«Çò	Å®	60-64Ëê	È±ÑªÐÔÐÄÔà²¡	·ÇÊÊÒËÌåÎÂ	ÂÊ	2008	10.82625884	14.9436856	7.981391213
ËÀÍö	È«Çò	ºÏ¼Æ	60-64Ëê	È±ÑªÐÔÐÄÔà²¡	·ÇÊÊÒËÌåÎÂ	ÂÊ	2008	16.50348585	22.74784914	12.32498037
ËÀÍö	È«Çò	ÄÐ	60-64Ëê	È±ÑªÐÔÐÄÔà²¡	·ÇÊÊÒËÌåÎÂ	ÊýÁ¿	2009	25273.1572	35028.83762	18812.88375
ËÀÍö	È«Çò	Å®	60-64Ëê	È±ÑªÐÔÐÄÔà²¡	·ÇÊÊÒËÌåÎÂ	ÊýÁ¿	2009	12573.25687	17446.11715	9192.933745
ËÀÍö	È«Çò	ºÏ¼Æ	60-64Ëê	È±ÑªÐÔÐÄÔà²¡	·ÇÊÊÒËÌåÎÂ	ÊýÁ¿	2009	37846.41406	52692.00423	27951.94588
ËÀÍö	È«Çò	ÄÐ	60-64Ëê	È±ÑªÐÔÐÄÔà²¡	·ÇÊÊÒËÌåÎÂ	°Ù·Ö±È	2009	0.067556248	0.093405689	0.050916609
ËÀÍö	È«Çò	Å®	60-64Ëê	È±ÑªÐÔÐÄÔà²¡	·ÇÊÊÒËÌåÎÂ	°Ù·Ö±È	2009	0.067145865	0.092645151	0.049734232
ËÀÍö	È«Çò	ºÏ¼Æ	60-64Ëê	È±ÑªÐÔÐÄÔà²¡	·ÇÊÊÒËÌåÎÂ	°Ù·Ö±È	2009	0.067419586	0.093241758	0.050599894
ËÀÍö	È«Çò	ÄÐ	60-64Ëê	È±ÑªÐÔÐÄÔà²¡	·ÇÊÊÒËÌåÎÂ	ÂÊ	2009	22.53211874	31.22973211	16.77250402
ËÀÍö	È«Çò	Å®	60-64Ëê	È±ÑªÐÔÐÄÔà²¡	·ÇÊÊÒËÌåÎÂ	ÂÊ	2009	10.82999035	15.02723458	7.918344848
ËÀÍö	È«Çò	ºÏ¼Æ	60-64Ëê	È±ÑªÐÔÐÄÔà²¡	·ÇÊÊÒËÌåÎÂ	ÂÊ	2009	16.5802745	23.08403361	12.24557061
ËÀÍö	È«Çò	ÄÐ	60-64Ëê	È±ÑªÐÔÐÄÔà²¡	·ÇÊÊÒËÌåÎÂ	ÊýÁ¿	2010	28020.91023	39164.39458	20228.00047
ËÀÍö	È«Çò	Å®	60-64Ëê	È±ÑªÐÔÐÄÔà²¡	·ÇÊÊÒËÌåÎÂ	ÊýÁ¿	2010	13623.90913	19301.86289	9580.709986
ËÀÍö	È«Çò	ºÏ¼Æ	60-64Ëê	È±ÑªÐÔÐÄÔà²¡	·ÇÊÊÒËÌåÎÂ	ÊýÁ¿	2010	41644.81936	58653.95277	29940.45601
ËÀÍö	È«Çò	ÄÐ	60-64Ëê	È±ÑªÐÔÐÄÔà²¡	·ÇÊÊÒËÌåÎÂ	°Ù·Ö±È	2010	0.071037796	0.099897862	0.051438292
ËÀÍö	È«Çò	Å®	60-64Ëê	È±ÑªÐÔÐÄÔà²¡	·ÇÊÊÒËÌåÎÂ	°Ù·Ö±È	2010	0.069939822	0.09846463	0.049905736
ËÀÍö	È«Çò	ºÏ¼Æ	60-64Ëê	È±ÑªÐÔÐÄÔà²¡	·ÇÊÊÒËÌåÎÂ	°Ù·Ö±È	2010	0.070675526	0.099689944	0.050996615
ËÀÍö	È«Çò	ÄÐ	60-64Ëê	È±ÑªÐÔÐÄÔà²¡	·ÇÊÊÒËÌåÎÂ	ÂÊ	2010	23.94841021	33.47232404	17.28810553
ËÀÍö	È«Çò	Å®	60-64Ëê	È±ÑªÐÔÐÄÔà²¡	·ÇÊÊÒËÌåÎÂ	ÂÊ	2010	11.20281745	15.87174754	7.8781313
ËÀÍö	È«Çò	ºÏ¼Æ	60-64Ëê	È±ÑªÐÔÐÄÔà²¡	·ÇÊÊÒËÌåÎÂ	ÂÊ	2010	17.45259627	24.58081876	12.54750768
ËÀÍö	È«Çò	ÄÐ	60-64Ëê	È±ÑªÐÔÐÄÔà²¡	·ÇÊÊÒËÌåÎÂ	ÊýÁ¿	2011	28741.40152	39418.64568	21495.9522
ËÀÍö	È«Çò	Å®	60-64Ëê	È±ÑªÐÔÐÄÔà²¡	·ÇÊÊÒËÌåÎÂ	ÊýÁ¿	2011	14259.9911	19629.42976	10483.55414
ËÀÍö	È«Çò	ºÏ¼Æ	60-64Ëê	È±ÑªÐÔÐÄÔà²¡	·ÇÊÊÒËÌåÎÂ	ÊýÁ¿	2011	43001.39262	59248.73349	32019.55908
ËÀÍö	È«Çò	ÄÐ	60-64Ëê	È±ÑªÐÔÐÄÔà²¡	·ÇÊÊÒËÌåÎÂ	°Ù·Ö±È	2011	0.069372438	0.095554598	0.052336076
ËÀÍö	È«Çò	Å®	60-64Ëê	È±ÑªÐÔÐÄÔà²¡	·ÇÊÊÒËÌåÎÂ	°Ù·Ö±È	2011	0.069378397	0.09581096	0.05180087
ËÀÍö	È«Çò	ºÏ¼Æ	60-64Ëê	È±ÑªÐÔÐÄÔà²¡	·ÇÊÊÒËÌåÎÂ	°Ù·Ö±È	2011	0.069375152	0.095732284	0.052178337
ËÀÍö	È«Çò	ÄÐ	60-64Ëê	È±ÑªÐÔÐÄÔà²¡	·ÇÊÊÒËÌåÎÂ	ÂÊ	2011	23.37756747	32.06218209	17.48429257
ËÀÍö	È«Çò	Å®	60-64Ëê	È±ÑªÐÔÐÄÔà²¡	·ÇÊÊÒËÌåÎÂ	ÂÊ	2011	11.11108885	15.29484392	8.168567617
ËÀÍö	È«Çò	ºÏ¼Æ	60-64Ëê	È±ÑªÐÔÐÄÔà²¡	·ÇÊÊÒËÌåÎÂ	ÂÊ	2011	17.11262958	23.57834405	12.74235137
ËÀÍö	È«Çò	ÄÐ	60-64Ëê	È±ÑªÐÔÐÄÔà²¡	·ÇÊÊÒËÌåÎÂ	ÊýÁ¿	2012	30522.26485	42339.18664	22152.14679
ËÀÍö	È«Çò	Å®	60-64Ëê	È±ÑªÐÔÐÄÔà²¡	·ÇÊÊÒËÌåÎÂ	ÊýÁ¿	2012	15548.80683	21723.62019	11020.00982
ËÀÍö	È«Çò	ºÏ¼Æ	60-64Ëê	È±ÑªÐÔÐÄÔà²¡	·ÇÊÊÒËÌåÎÂ	ÊýÁ¿	2012	46071.07168	64552.18123	33110.40436
ËÀÍö	È«Çò	ÄÐ	60-64Ëê	È±ÑªÐÔÐÄÔà²¡	·ÇÊÊÒËÌåÎÂ	°Ù·Ö±È	2012	0.071445927	0.099348059	0.052621312
ËÀÍö	È«Çò	Å®	60-64Ëê	È±ÑªÐÔÐÄÔà²¡	·ÇÊÊÒËÌåÎÂ	°Ù·Ö±È	2012	0.07223581	0.102444121	0.05149496
ËÀÍö	È«Çò	ºÏ¼Æ	60-64Ëê	È±ÑªÐÔÐÄÔà²¡	·ÇÊÊÒËÌåÎÂ	°Ù·Ö±È	2012	0.071712098	0.100530083	0.052492685
ËÀÍö	È«Çò	ÄÐ	60-64Ëê	È±ÑªÐÔÐÄÔà²¡	·ÇÊÊÒËÌåÎÂ	ÂÊ	2012	23.99331685	33.28250787	17.41363164
ËÀÍö	È«Çò	Å®	60-64Ëê	È±ÑªÐÔÐÄÔà²¡	·ÇÊÊÒËÌåÎÂ	ÂÊ	2012	11.66976978	16.30412219	8.270793961
ËÀÍö	È«Çò	ºÏ¼Æ	60-64Ëê	È±ÑªÐÔÐÄÔà²¡	·ÇÊÊÒËÌåÎÂ	ÂÊ	2012	17.68892035	24.78471523	12.71269115
ËÀÍö	È«Çò	ÄÐ	60-64Ëê	È±ÑªÐÔÐÄÔà²¡	·ÇÊÊÒËÌåÎÂ	ÊýÁ¿	2013	29947.51358	41670.55439	22454.99476
ËÀÍö	È«Çò	Å®	60-64Ëê	È±ÑªÐÔÐÄÔà²¡	·ÇÊÊÒËÌåÎÂ	ÊýÁ¿	2013	15318.08799	21336.91815	11116.52308
ËÀÍö	È«Çò	ºÏ¼Æ	60-64Ëê	È±ÑªÐÔÐÄÔà²¡	·ÇÊÊÒËÌåÎÂ	ÊýÁ¿	2013	45265.60157	63303.56431	33535.36903
ËÀÍö	È«Çò	ÄÐ	60-64Ëê	È±ÑªÐÔÐÄÔà²¡	·ÇÊÊÒËÌåÎÂ	°Ù·Ö±È	2013	0.069245942	0.095689599	0.052233073
ËÀÍö	È«Çò	Å®	60-64Ëê	È±ÑªÐÔÐÄÔà²¡	·ÇÊÊÒËÌåÎÂ	°Ù·Ö±È	2013	0.069851185	0.097409841	0.051571127
ËÀÍö	È«Çò	ºÏ¼Æ	60-64Ëê	È±ÑªÐÔÐÄÔà²¡	·ÇÊÊÒËÌåÎÂ	°Ù·Ö±È	2013	0.069451393	0.096444118	0.052006288
ËÀÍö	È«Çò	ÄÐ	60-64Ëê	È±ÑªÐÔÐÄÔà²¡	·ÇÊÊÒËÌåÎÂ	ÂÊ	2013	22.70345613	31.59078969	17.02331604
ËÀÍö	È«Çò	Å®	60-64Ëê	È±ÑªÐÔÐÄÔà²¡	·ÇÊÊÒËÌåÎÂ	ÂÊ	2013	11.04678337	15.3873194	8.016785278
ËÀÍö	È«Çò	ºÏ¼Æ	60-64Ëê	È±ÑªÐÔÐÄÔà²¡	·ÇÊÊÒËÌåÎÂ	ÂÊ	2013	16.72954092	23.39612272	12.39420904
ËÀÍö	È«Çò	ÄÐ	60-64Ëê	È±ÑªÐÔÐÄÔà²¡	·ÇÊÊÒËÌåÎÂ	ÊýÁ¿	2014	30830.81642	43283.46476	22634.05812
ËÀÍö	È«Çò	Å®	60-64Ëê	È±ÑªÐÔÐÄÔà²¡	·ÇÊÊÒËÌåÎÂ	ÊýÁ¿	2014	15867.45396	22127.18561	11398.61519
ËÀÍö	È«Çò	ºÏ¼Æ	60-64Ëê	È±ÑªÐÔÐÄÔà²¡	·ÇÊÊÒËÌåÎÂ	ÊýÁ¿	2014	46698.27038	65734.86279	34141.72074
ËÀÍö	È«Çò	ÄÐ	60-64Ëê	È±ÑªÐÔÐÄÔà²¡	·ÇÊÊÒËÌåÎÂ	°Ù·Ö±È	2014	0.070050268	0.096792556	0.052106687
ËÀÍö	È«Çò	Å®	60-64Ëê	È±ÑªÐÔÐÄÔà²¡	·ÇÊÊÒËÌåÎÂ	°Ù·Ö±È	2014	0.071250884	0.099342084	0.051781506
ËÀÍö	È«Çò	ºÏ¼Æ	60-64Ëê	È±ÑªÐÔÐÄÔà²¡	·ÇÊÊÒËÌåÎÂ	°Ù·Ö±È	2014	0.070455373	0.09765628	0.052006652
ËÀÍö	È«Çò	ÄÐ	60-64Ëê	È±ÑªÐÔÐÄÔà²¡	·ÇÊÊÒËÌåÎÂ	ÂÊ	2014	22.71120198	31.88431656	16.67314476
ËÀÍö	È«Çò	Å®	60-64Ëê	È±ÑªÐÔÐÄÔà²¡	·ÇÊÊÒËÌåÎÂ	ÂÊ	2014	11.08445771	15.45729099	7.962680616
ËÀÍö	È«Çò	ºÏ¼Æ	60-64Ëê	È±ÑªÐÔÐÄÔà²¡	·ÇÊÊÒËÌåÎÂ	ÂÊ	2014	16.743609	23.56915644	12.24147314
ËÀÍö	È«Çò	ÄÐ	60-64Ëê	È±ÑªÐÔÐÄÔà²¡	·ÇÊÊÒËÌåÎÂ	ÊýÁ¿	2015	30793.43326	42939.5059	22800.1271
ËÀÍö	È«Çò	Å®	60-64Ëê	È±ÑªÐÔÐÄÔà²¡	·ÇÊÊÒËÌåÎÂ	ÊýÁ¿	2015	15730.06491	21958.02093	11196.8944
ËÀÍö	È«Çò	ºÏ¼Æ	60-64Ëê	È±ÑªÐÔÐÄÔà²¡	·ÇÊÊÒËÌåÎÂ	ÊýÁ¿	2015	46523.49817	65687.28475	34225.55988
ËÀÍö	È«Çò	ÄÐ	60-64Ëê	È±ÑªÐÔÐÄÔà²¡	·ÇÊÊÒËÌåÎÂ	°Ù·Ö±È	2015	0.067417915	0.093925308	0.050311688
ËÀÍö	È«Çò	Å®	60-64Ëê	È±ÑªÐÔÐÄÔà²¡	·ÇÊÊÒËÌåÎÂ	°Ù·Ö±È	2015	0.068164887	0.095540294	0.049832953
ËÀÍö	È«Çò	ºÏ¼Æ	60-64Ëê	È±ÑªÐÔÐÄÔà²¡	·ÇÊÊÒËÌåÎÂ	°Ù·Ö±È	2015	0.06766963	0.09463044	0.050049842
ËÀÍö	È«Çò	ÄÐ	60-64Ëê	È±ÑªÐÔÐÄÔà²¡	·ÇÊÊÒËÌåÎÂ	ÂÊ	2015	21.78156566	30.37302335	16.12754451
ËÀÍö	È«Çò	Å®	60-64Ëê	È±ÑªÐÔÐÄÔà²¡	·ÇÊÊÒËÌåÎÂ	ÂÊ	2015	10.54566308	14.7209749	7.506559992
ËÀÍö	È«Çò	ºÏ¼Æ	60-64Ëê	È±ÑªÐÔÐÄÔà²¡	·ÇÊÊÒËÌåÎÂ	ÂÊ	2015	16.01302843	22.60905564	11.78017314
ËÀÍö	È«Çò	ÄÐ	60-64Ëê	È±ÑªÐÔÐÄÔà²¡	·ÇÊÊÒËÌåÎÂ	ÊýÁ¿	2016	31311.77925	44525.18587	22635.06173
ËÀÍö	È«Çò	Å®	60-64Ëê	È±ÑªÐÔÐÄÔà²¡	·ÇÊÊÒËÌåÎÂ	ÊýÁ¿	2016	15941.06725	22406.82784	11167.6141
ËÀÍö	È«Çò	ºÏ¼Æ	60-64Ëê	È±ÑªÐÔÐÄÔà²¡	·ÇÊÊÒËÌåÎÂ	ÊýÁ¿	2016	47252.84649	67246.89008	33877.89305
ËÀÍö	È«Çò	ÄÐ	60-64Ëê	È±ÑªÐÔÐÄÔà²¡	·ÇÊÊÒËÌåÎÂ	°Ù·Ö±È	2016	0.067453339	0.095384303	0.049338026
ËÀÍö	È«Çò	Å®	60-64Ëê	È±ÑªÐÔÐÄÔà²¡	·ÇÊÊÒËÌåÎÂ	°Ù·Ö±È	2016	0.068129692	0.097324828	0.048255083
ËÀÍö	È«Çò	ºÏ¼Æ	60-64Ëê	È±ÑªÐÔÐÄÔà²¡	·ÇÊÊÒËÌåÎÂ	°Ù·Ö±È	2016	0.0676811	0.096030748	0.049048069
ËÀÍö	È«Çò	ÄÐ	60-64Ëê	È±ÑªÐÔÐÄÔà²¡	·ÇÊÊÒËÌåÎÂ	ÂÊ	2016	21.579132	30.68541253	15.5994005
ËÀÍö	È«Çò	Å®	60-64Ëê	È±ÑªÐÔÐÄÔà²¡	·ÇÊÊÒËÌåÎÂ	ÂÊ	2016	10.41865309	14.64450043	7.298852416
ËÀÍö	È«Çò	ºÏ¼Æ	60-64Ëê	È±ÑªÐÔÐÄÔà²¡	·ÇÊÊÒËÌåÎÂ	ÂÊ	2016	15.85095815	22.55795617	11.36433262
ËÀÍö	È«Çò	ÄÐ	60-64Ëê	È±ÑªÐÔÐÄÔà²¡	·ÇÊÊÒËÌåÎÂ	ÊýÁ¿	2017	31574.26698	44247.4382	22966.44602
ËÀÍö	È«Çò	Å®	60-64Ëê	È±ÑªÐÔÐÄÔà²¡	·ÇÊÊÒËÌåÎÂ	ÊýÁ¿	2017	15951.2751	22304.48476	11171.22929
ËÀÍö	È«Çò	ºÏ¼Æ	60-64Ëê	È±ÑªÐÔÐÄÔà²¡	·ÇÊÊÒËÌåÎÂ	ÊýÁ¿	2017	47525.54208	67549.63961	34037.54286
ËÀÍö	È«Çò	ÄÐ	60-64Ëê	È±ÑªÐÔÐÄÔà²¡	·ÇÊÊÒËÌåÎÂ	°Ù·Ö±È	2017	0.067912417	0.095218753	0.050175337
ËÀÍö	È«Çò	Å®	60-64Ëê	È±ÑªÐÔÐÄÔà²¡	·ÇÊÊÒËÌåÎÂ	°Ù·Ö±È	2017	0.068518237	0.096956342	0.049477176
ËÀÍö	È«Çò	ºÏ¼Æ	60-64Ëê	È±ÑªÐÔÐÄÔà²¡	·ÇÊÊÒËÌåÎÂ	°Ù·Ö±È	2017	0.06811652	0.096154102	0.050040563
ËÀÍö	È«Çò	ÄÐ	60-64Ëê	È±ÑªÐÔÐÄÔà²¡	·ÇÊÊÒËÌåÎÂ	ÂÊ	2017	21.29685833	29.84491844	15.49087893
ËÀÍö	È«Çò	Å®	60-64Ëê	È±ÑªÐÔÐÄÔà²¡	·ÇÊÊÒËÌåÎÂ	ÂÊ	2017	10.21024554	14.27686907	7.150587862
ËÀÍö	È«Çò	ºÏ¼Æ	60-64Ëê	È±ÑªÐÔÐÄÔà²¡	·ÇÊÊÒËÌåÎÂ	ÂÊ	2017	15.60844969	22.18481063	11.17868944
ËÀÍö	È«Çò	ÄÐ	60-64Ëê	È±ÑªÐÔÐÄÔà²¡	·ÇÊÊÒËÌåÎÂ	ÊýÁ¿	2018	32298.33031	46374.78189	23229.07798
ËÀÍö	È«Çò	Å®	60-64Ëê	È±ÑªÐÔÐÄÔà²¡	·ÇÊÊÒËÌåÎÂ	ÊýÁ¿	2018	16342.00335	23313.20331	11306.83451
ËÀÍö	È«Çò	ºÏ¼Æ	60-64Ëê	È±ÑªÐÔÐÄÔà²¡	·ÇÊÊÒËÌåÎÂ	ÊýÁ¿	2018	48640.33366	69744.89687	34437.55354
ËÀÍö	È«Çò	ÄÐ	60-64Ëê	È±ÑªÐÔÐÄÔà²¡	·ÇÊÊÒËÌåÎÂ	°Ù·Ö±È	2018	0.067767086	0.095567576	0.049390787
ËÀÍö	È«Çò	Å®	60-64Ëê	È±ÑªÐÔÐÄÔà²¡	·ÇÊÊÒËÌåÎÂ	°Ù·Ö±È	2018	0.068380257	0.097155041	0.04833952
ËÀÍö	È«Çò	ºÏ¼Æ	60-64Ëê	È±ÑªÐÔÐÄÔà²¡	·ÇÊÊÒËÌåÎÂ	°Ù·Ö±È	2018	0.067973458	0.09630683	0.049019952
ËÀÍö	È«Çò	ÄÐ	60-64Ëê	È±ÑªÐÔÐÄÔà²¡	·ÇÊÊÒËÌåÎÂ	ÂÊ	2018	21.46188023	30.81552529	15.43546321
ËÀÍö	È«Çò	Å®	60-64Ëê	È±ÑªÐÔÐÄÔà²¡	·ÇÊÊÒËÌåÎÂ	ÂÊ	2018	10.30860161	14.70606265	7.132396799
ËÀÍö	È«Çò	ºÏ¼Æ	60-64Ëê	È±ÑªÐÔÐÄÔà²¡	·ÇÊÊÒËÌåÎÂ	ÂÊ	2018	15.7402173	22.56974305	11.1441377
ËÀÍö	È«Çò	ÄÐ	60-64Ëê	È±ÑªÐÔÐÄÔà²¡	·ÇÊÊÒËÌåÎÂ	ÊýÁ¿	2019	33643.61624	47645.5621	23725.7164
ËÀÍö	È«Çò	Å®	60-64Ëê	È±ÑªÐÔÐÄÔà²¡	·ÇÊÊÒËÌåÎÂ	ÊýÁ¿	2019	17035.43626	24257.04141	11527.12574
ËÀÍö	È«Çò	ºÏ¼Æ	60-64Ëê	È±ÑªÐÔÐÄÔà²¡	·ÇÊÊÒËÌåÎÂ	ÊýÁ¿	2019	50679.0525	71172.97911	35351.3522
ËÀÍö	È«Çò	ÄÐ	60-64Ëê	È±ÑªÐÔÐÄÔà²¡	·ÇÊÊÒËÌåÎÂ	°Ù·Ö±È	2019	0.069738608	0.09796009	0.050169937
ËÀÍö	È«Çò	Å®	60-64Ëê	È±ÑªÐÔÐÄÔà²¡	·ÇÊÊÒËÌåÎÂ	°Ù·Ö±È	2019	0.070700455	0.100177721	0.048902354
ËÀÍö	È«Çò	ºÏ¼Æ	60-64Ëê	È±ÑªÐÔÐÄÔà²¡	·ÇÊÊÒËÌåÎÂ	°Ù·Ö±È	2019	0.070060904	0.09859766	0.049953531
ËÀÍö	È«Çò	ÄÐ	60-64Ëê	È±ÑªÐÔÐÄÔà²¡	·ÇÊÊÒËÌåÎÂ	ÂÊ	2019	22.1243016	31.33208922	15.60221414
ËÀÍö	È«Çò	Å®	60-64Ëê	È±ÑªÐÔÐÄÔà²¡	·ÇÊÊÒËÌåÎÂ	ÂÊ	2019	10.63106535	15.13775101	7.1935714
ËÀÍö	È«Çò	ºÏ¼Æ	60-64Ëê	È±ÑªÐÔÐÄÔà²¡	·ÇÊÊÒËÌåÎÂ	ÂÊ	2019	16.22724683	22.789327	11.31937338
ËÀÍö	È«Çò	ÄÐ	60-64Ëê	È±ÑªÐÔÐÄÔà²¡	·ÇÊÊÒËÌåÎÂ	ÊýÁ¿	2020	32289.01682	46015.08196	23566.59164
[truncated: 214,060 more rows]
