# Supplementary material for: Global burden of ischemic heart disease in older adult populations linked to non-optimal temperatures: past (1990–2021) and future (2022–2050) analysis
Source: Front Public Health. 2025 Feb 12;13:1548215. doi: 10.3389/fpubh.2025.1548215 (PMC11861215; doi:10.3389/fpubh.2025.1548215)
Supplement: SUPPLEMENTARY TABLE 2 — Burden of ischemic heart disease due to non-optimal temperatures in the global older adult population by gender and age group (2021 raw data). [file Data_Sheet_2.CSV]

measure	location	sex	age	cause	rei	metric	year	val	upper	lower
Deaths	Global	Male	60-64 years	Ischemic heart disease	High temperature	Rate	2021	4.51733532192	9.84330016948	0.88556080496
Deaths	Global	Female	60-64 years	Ischemic heart disease	High temperature	Rate	2021	2.33168048314	4.78644435081	0.50563199173
Deaths	Global	Both	60-64 years	Ischemic heart disease	High temperature	Rate	2021	3.39386546288	7.2841971470899995	0.68170044621
Deaths	Global	Male	75-79 years	Ischemic heart disease	High temperature	Rate	2021	12.84619873217	29.31560174471	1.98031289401
Deaths	Global	Female	75-79 years	Ischemic heart disease	High temperature	Rate	2021	8.74764876943	20.03461021548	1.31505894752
Deaths	Global	Both	75-79 years	Ischemic heart disease	High temperature	Rate	2021	10.60563093817	24.30908401292	1.60117497943
Deaths	Global	Male	60-64 years	Ischemic heart disease	Suboptimal temperature	Rate	2021	20.52208557449	28.904791148290002	14.88070129705
Deaths	Global	Female	60-64 years	Ischemic heart disease	Suboptimal temperature	Rate	2021	9.69606477272	13.70902913556	6.72317348135
Deaths	Global	Both	60-64 years	Ischemic heart disease	Suboptimal temperature	Rate	2021	14.95729654729	21.39859826856	10.87799834816
Deaths	Global	Male	65-69 years	Ischemic heart disease	Suboptimal temperature	Rate	2021	29.82433655665	41.63025255622	21.874655557289998
Deaths	Global	Female	65-69 years	Ischemic heart disease	Suboptimal temperature	Rate	2021	16.41174647146	23.13727902066	11.79045551005
Deaths	Global	Both	65-69 years	Ischemic heart disease	Suboptimal temperature	Rate	2021	22.82202534519	32.30236833155	16.89052347528
Deaths	Global	Male	70-74 years	Ischemic heart disease	Suboptimal temperature	Rate	2021	45.29002040305	62.62446248353	33.85502993527
Deaths	Global	Female	70-74 years	Ischemic heart disease	Suboptimal temperature	Rate	2021	27.741167267399998	39.0623882821	20.561739275969998
Deaths	Global	Both	70-74 years	Ischemic heart disease	Suboptimal temperature	Rate	2021	35.95903136044	50.42148289214	27.09227339619
Deaths	Global	Male	75-79 years	Ischemic heart disease	Suboptimal temperature	Rate	2021	69.75529764158	96.077712259	52.471296565390006
Deaths	Global	Female	75-79 years	Ischemic heart disease	Suboptimal temperature	Rate	2021	47.86213045383	66.93084626952	36.1085659874
Deaths	Global	Both	75-79 years	Ischemic heart disease	Suboptimal temperature	Rate	2021	57.786887897759996	80.60445842284001	43.77211444686
Deaths	Global	Male	60-64 years	Ischemic heart disease	Low temperature	Rate	2021	16.28901379304	20.08194128077	13.80804543375
Deaths	Global	Female	60-64 years	Ischemic heart disease	Low temperature	Rate	2021	7.5097368717999995	9.2456006031	6.29857227888
Deaths	Global	Both	60-64 years	Ischemic heart disease	Low temperature	Rate	2021	11.77629164215	14.59582143111	10.01687902954
Deaths	Global	Male	65-69 years	Ischemic heart disease	Low temperature	Rate	2021	24.05527405386	29.135205180270003	20.54173244374
Deaths	Global	Female	65-69 years	Ischemic heart disease	Low temperature	Rate	2021	13.03290090411	15.98164348652	10.96063062681
Deaths	Global	Both	65-69 years	Ischemic heart disease	Low temperature	Rate	2021	18.30082345237	22.4737491524	15.729750828390001
Deaths	Global	Male	70-74 years	Ischemic heart disease	Low temperature	Rate	2021	37.05998467549	44.71338260948	31.72170595373
Deaths	Global	Female	70-74 years	Ischemic heart disease	Low temperature	Rate	2021	22.61284125955	27.86448385436	19.33268254723
Deaths	Global	Both	70-74 years	Ischemic heart disease	Low temperature	Rate	2021	29.37822132212	35.79457372279	25.44151444905
Deaths	Global	Male	95+ years	Ischemic heart disease	Suboptimal temperature	Rate	2021	381.79917302741	523.3054037228301	269.94153623776
Deaths	Global	Female	95+ years	Ischemic heart disease	Suboptimal temperature	Rate	2021	370.53911396012	516.77027934293	246.6528642354
Deaths	Global	Both	95+ years	Ischemic heart disease	Suboptimal temperature	Rate	2021	373.66291518244	514.63158846165	253.33390264788
Deaths	Global	Male	65-69 years	Ischemic heart disease	High temperature	Rate	2021	6.15554933907	13.581966008460002	1.08133432624
Deaths	Global	Female	65-69 years	Ischemic heart disease	High temperature	Rate	2021	3.602639703	7.658166345090001	0.70816531491
Deaths	Global	Both	65-69 years	Ischemic heart disease	High temperature	Rate	2021	4.82275174718	10.535150511189999	0.87485582483
Deaths	Global	Male	70-74 years	Ischemic heart disease	High temperature	Rate	2021	8.77835143475	19.56961304642	1.49760370368
Deaths	Global	Female	70-74 years	Ischemic heart disease	High temperature	Rate	2021	5.47008348158	12.07314527116	0.94095754193
Deaths	Global	Both	70-74 years	Ischemic heart disease	High temperature	Rate	2021	7.019295627379999	15.50619702327	1.19186159478
Deaths	Global	Male	80-84 years	Ischemic heart disease	High temperature	Rate	2021	19.517039296449997	47.65949905552	1.9070363326999997
Deaths	Global	Female	80-84 years	Ischemic heart disease	High temperature	Rate	2021	13.636264453829998	33.35839477748	1.47054110461
Deaths	Global	Both	80-84 years	Ischemic heart disease	High temperature	Rate	2021	16.09725812997	38.96937617526	1.69248070411
Deaths	Global	Male	85-89 years	Ischemic heart disease	High temperature	Rate	2021	31.50475977233	83.49768871961	1.36409438751
Deaths	Global	Female	85-89 years	Ischemic heart disease	High temperature	Rate	2021	18.50203596767	50.570921083900004	0.56621994441
Deaths	Global	Both	85-89 years	Ischemic heart disease	High temperature	Rate	2021	23.40848344471	62.26341526269999	0.86728986693
Deaths	Global	Male	90-94 years	Ischemic heart disease	High temperature	Rate	2021	44.99178668707	124.28140939185	0.58815588677
Deaths	Global	Female	90-94 years	Ischemic heart disease	High temperature	Rate	2021	26.32307213991	76.93590348564001	-0.7937425083499999
Deaths	Global	Both	90-94 years	Ischemic heart disease	High temperature	Rate	2021	32.40548659025	92.08603238173	-0.30214827804
Deaths	Global	Male	95+ years	Ischemic heart disease	High temperature	Rate	2021	48.60535015779	132.51803467409	0.72026819099
Deaths	Global	Female	95+ years	Ischemic heart disease	High temperature	Rate	2021	35.74655936667	109.50717697495	-2.57277230044
Deaths	Global	Both	95+ years	Ischemic heart disease	High temperature	Rate	2021	39.313885803489995	115.89092194268999	-1.7129609001500001
Deaths	Global	Male	75-79 years	Ischemic heart disease	Low temperature	Rate	2021	57.71691608964	68.97703533088	49.35881046554
Deaths	Global	Female	75-79 years	Ischemic heart disease	Low temperature	Rate	2021	39.66314221902	48.373865967579995	33.75542153637
Deaths	Global	Both	75-79 years	Ischemic heart disease	Low temperature	Rate	2021	47.84740012364	57.95280220542	41.39449352488
Deaths	Global	Male	80-84 years	Ischemic heart disease	Low temperature	Rate	2021	104.97150223013	125.68704500588	89.31213031479
Deaths	Global	Female	80-84 years	Ischemic heart disease	Low temperature	Rate	2021	80.47968642209	98.11944985681	65.6843252113
Deaths	Global	Both	80-84 years	Ischemic heart disease	Low temperature	Rate	2021	90.72905073785	110.0077704215	76.69642386826
Deaths	Global	Male	85-89 years	Ischemic heart disease	Low temperature	Rate	2021	195.21710320244	232.04161278531998	166.71071389776
Deaths	Global	Female	85-89 years	Ischemic heart disease	Low temperature	Rate	2021	134.6670557831	165.60890112607999	104.58291055646
Deaths	Global	Both	85-89 years	Ischemic heart disease	Low temperature	Rate	2021	157.51500917026	188.49311168742	129.060603646
Deaths	Global	Male	90-94 years	Ischemic heart disease	Low temperature	Rate	2021	305.65900677928	365.06450189536	251.98466729746002
Deaths	Global	Female	90-94 years	Ischemic heart disease	Low temperature	Rate	2021	229.92878395101	285.99503183821	173.57958194139002
Deaths	Global	Both	90-94 years	Ischemic heart disease	Low temperature	Rate	2021	254.60228787622	310.67500297528	199.33658469403
Deaths	Global	Male	95+ years	Ischemic heart disease	Low temperature	Rate	2021	336.44345871388003	408.86682811315	256.21154580885997
Deaths	Global	Female	95+ years	Ischemic heart disease	Low temperature	Rate	2021	337.23002070842	415.78099501781	238.34874759844
Deaths	Global	Both	95+ years	Ischemic heart disease	Low temperature	Rate	2021	337.01181019058	414.23618463143	242.04000353513
Deaths	Global	Male	80-84 years	Ischemic heart disease	Suboptimal temperature	Rate	2021	123.23538364267002	169.03379017468	95.06909476517
Deaths	Global	Female	80-84 years	Ischemic heart disease	Suboptimal temperature	Rate	2021	93.24355458956	128.91892409046	71.33738803411
Deaths	Global	Both	80-84 years	Ischemic heart disease	Suboptimal temperature	Rate	2021	105.79457101359999	146.69958697495	81.69897213141999
Deaths	Global	Male	85-89 years	Ischemic heart disease	Suboptimal temperature	Rate	2021	224.63995103370002	308.73647840149	174.76443262178
Deaths	Global	Female	85-89 years	Ischemic heart disease	Suboptimal temperature	Rate	2021	151.94036516735	212.79911972306	111.70971631402999
Deaths	Global	Both	85-89 years	Ischemic heart disease	Suboptimal temperature	Rate	2021	179.37282508991	248.06268923726	136.78489836315
Deaths	Global	Male	90-94 years	Ischemic heart disease	Suboptimal temperature	Rate	2021	347.64514503168	474.7157825447	267.93417863263
Deaths	Global	Female	90-94 years	Ischemic heart disease	Suboptimal temperature	Rate	2021	254.47650414718	352.96414673921	183.10712093243998
Deaths	Global	Both	90-94 years	Ischemic heart disease	Suboptimal temperature	Rate	2021	284.83158222192	388.71372244715997	208.22924046741002
DALYs (Disability-Adjusted Life Years)	Global	Male	60-64 years	Ischemic heart disease	Suboptimal temperature	Rate	2021	592.82067256733	835.09294577225	429.79979299428004
DALYs (Disability-Adjusted Life Years)	Global	Female	60-64 years	Ischemic heart disease	Suboptimal temperature	Rate	2021	279.86231225907	395.70315262023	194.03321208469
DALYs (Disability-Adjusted Life Years)	Global	Both	60-64 years	Ischemic heart disease	Suboptimal temperature	Rate	2021	431.95387937496	617.98423204058	314.13163638148
DALYs (Disability-Adjusted Life Years)	Global	Male	65-69 years	Ischemic heart disease	Suboptimal temperature	Rate	2021	725.76788828426	1013.14254051828	532.21877889439
DALYs (Disability-Adjusted Life Years)	Global	Female	65-69 years	Ischemic heart disease	Suboptimal temperature	Rate	2021	398.62815980996	562.01928251561	286.36779287491
DALYs (Disability-Adjusted Life Years)	Global	Both	65-69 years	Ischemic heart disease	Suboptimal temperature	Rate	2021	554.9780427839601	785.5481454234699	410.68848521501
DALYs (Disability-Adjusted Life Years)	Global	Male	70-74 years	Ischemic heart disease	Suboptimal temperature	Rate	2021	907.1612732668599	1254.7477853279001	677.9225175652699
DALYs (Disability-Adjusted Life Years)	Global	Female	70-74 years	Ischemic heart disease	Suboptimal temperature	Rate	2021	555.12513417691	781.79443040809	411.32369636739
DALYs (Disability-Adjusted Life Years)	Global	Both	70-74 years	Ischemic heart disease	Suboptimal temperature	Rate	2021	719.9783655827999	1009.66035416429	542.31481377009
DALYs (Disability-Adjusted Life Years)	Global	Male	75-79 years	Ischemic heart disease	Suboptimal temperature	Rate	2021	1115.49936991965	1536.78725076292	838.67107928866
DALYs (Disability-Adjusted Life Years)	Global	Female	75-79 years	Ischemic heart disease	Suboptimal temperature	Rate	2021	762.38127694092	1066.24657919822	574.91209887547
DALYs (Disability-Adjusted Life Years)	Global	Both	75-79 years	Ischemic heart disease	Suboptimal temperature	Rate	2021	922.4591401309899	1286.79197930089	698.3313326494799
DALYs (Disability-Adjusted Life Years)	Global	Male	75-79 years	Ischemic heart disease	Low temperature	Rate	2021	922.5765380242499	1102.74769626469	788.76545705415
DALYs (Disability-Adjusted Life Years)	Global	Female	75-79 years	Ischemic heart disease	Low temperature	Rate	2021	631.41675919786	770.09567816819	537.30490603045
DALYs (Disability-Adjusted Life Years)	Global	Both	75-79 years	Ischemic heart disease	Low temperature	Rate	2021	763.40726370092	924.69657741452	660.25889590844
DALYs (Disability-Adjusted Life Years)	Global	Male	80-84 years	Ischemic heart disease	Low temperature	Rate	2021	1310.58980700476	1569.41199178059	1115.10868571464
DALYs (Disability-Adjusted Life Years)	Global	Female	80-84 years	Ischemic heart disease	Low temperature	Rate	2021	1001.3217987041099	1220.76719575922	817.4414593907201
DALYs (Disability-Adjusted Life Years)	Global	Both	80-84 years	Ischemic heart disease	Low temperature	Rate	2021	1130.74464399763	1371.03298928518	955.9393777270501
DALYs (Disability-Adjusted Life Years)	Global	Male	85-89 years	Ischemic heart disease	Low temperature	Rate	2021	1935.03235481291	2300.2210997437	1652.48976227267
DALYs (Disability-Adjusted Life Years)	Global	Female	85-89 years	Ischemic heart disease	Low temperature	Rate	2021	1332.64594657825	1638.84675263295	1035.2502603315702
DALYs (Disability-Adjusted Life Years)	Global	Both	85-89 years	Ischemic heart disease	Low temperature	Rate	2021	1559.95041887839	1867.09646348578	1278.41534508528
DALYs (Disability-Adjusted Life Years)	Global	Male	90-94 years	Ischemic heart disease	Low temperature	Rate	2021	2638.01546606167	3150.8956770068703	2175.29864866509
DALYs (Disability-Adjusted Life Years)	Global	Female	90-94 years	Ischemic heart disease	Low temperature	Rate	2021	1980.1679997573801	2463.0379492164298	1494.92028629635
DALYs (Disability-Adjusted Life Years)	Global	Both	90-94 years	Ischemic heart disease	Low temperature	Rate	2021	2194.49989310005	2677.58432700705	1718.28802672073
DALYs (Disability-Adjusted Life Years)	Global	Male	60-64 years	Ischemic heart disease	High temperature	Rate	2021	130.57978612894001	284.4898831396	25.61896565063
DALYs (Disability-Adjusted Life Years)	Global	Female	60-64 years	Ischemic heart disease	High temperature	Rate	2021	67.34992971714	138.21655221485	14.618885740829999
DALYs (Disability-Adjusted Life Years)	Global	Both	60-64 years	Ischemic heart disease	High temperature	Rate	2021	98.07838809963	210.45924552881	19.71996603698
DALYs (Disability-Adjusted Life Years)	Global	Male	65-69 years	Ischemic heart disease	High temperature	Rate	2021	149.85813821595	330.63701453392997	26.33433492772
DALYs (Disability-Adjusted Life Years)	Global	Female	65-69 years	Ischemic heart disease	High temperature	Rate	2021	87.54465219532	186.06805120713	17.22167393226
DALYs (Disability-Adjusted Life Years)	Global	Both	65-69 years	Ischemic heart disease	High temperature	Rate	2021	117.32613514899	256.27649803867996	21.29318899347
DALYs (Disability-Adjusted Life Years)	Global	Male	70-74 years	Ischemic heart disease	High temperature	Rate	2021	176.00115960038	392.22989270132996	30.05612024951
DALYs (Disability-Adjusted Life Years)	Global	Female	70-74 years	Ischemic heart disease	High temperature	Rate	2021	109.59693950750001	241.80595182057	18.874509758880002
DALYs (Disability-Adjusted Life Years)	Global	Both	70-74 years	Ischemic heart disease	High temperature	Rate	2021	140.69303745244	310.69586904582997	23.9141207921
DALYs (Disability-Adjusted Life Years)	Global	Male	75-79 years	Ischemic heart disease	High temperature	Rate	2021	205.86570802725998	469.40169393352005	31.885043475790003
DALYs (Disability-Adjusted Life Years)	Global	Female	75-79 years	Ischemic heart disease	High temperature	Rate	2021	139.72768326996	319.6838682102	21.07900267628
DALYs (Disability-Adjusted Life Years)	Global	Both	75-79 years	Ischemic heart disease	High temperature	Rate	2021	169.70981641259	388.67482111622	25.731755975720002
DALYs (Disability-Adjusted Life Years)	Global	Male	80-84 years	Ischemic heart disease	High temperature	Rate	2021	244.34852984127	595.8969941100399	24.1203582664
DALYs (Disability-Adjusted Life Years)	Global	Female	80-84 years	Ischemic heart disease	High temperature	Rate	2021	170.18087208905	415.79990271683	18.493004851800002
DALYs (Disability-Adjusted Life Years)	Global	Both	80-84 years	Ischemic heart disease	High temperature	Rate	2021	201.21864204073	486.53701201241995	21.33614543789
DALYs (Disability-Adjusted Life Years)	Global	Male	85-89 years	Ischemic heart disease	High temperature	Rate	2021	312.76980297962	828.31700657937	13.802099451190001
DALYs (Disability-Adjusted Life Years)	Global	Female	85-89 years	Ischemic heart disease	High temperature	Rate	2021	183.55237971094	501.1520891988	5.79116980321
DALYs (Disability-Adjusted Life Years)	Global	Both	85-89 years	Ischemic heart disease	High temperature	Rate	2021	232.31127899312	617.3639864729199	8.81401379732
DALYs (Disability-Adjusted Life Years)	Global	Male	90-94 years	Ischemic heart disease	High temperature	Rate	2021	388.28908560140997	1072.69334245487	5.01958473509
DALYs (Disability-Adjusted Life Years)	Global	Female	90-94 years	Ischemic heart disease	High temperature	Rate	2021	226.77115066571	662.69909028003	-6.807534490189999
DALYs (Disability-Adjusted Life Years)	Global	Both	90-94 years	Ischemic heart disease	High temperature	Rate	2021	279.39496785247	793.93828708103	-2.5962221983
DALYs (Disability-Adjusted Life Years)	Global	Male	95+ years	Ischemic heart disease	Low temperature	Rate	2021	2739.17457872768	3330.3266281590795	2088.5452657187598
DALYs (Disability-Adjusted Life Years)	Global	Female	95+ years	Ischemic heart disease	Low temperature	Rate	2021	2732.90116640804	3370.04032757504	1933.48228493658
DALYs (Disability-Adjusted Life Years)	Global	Both	95+ years	Ischemic heart disease	Low temperature	Rate	2021	2734.64155630787	3361.3840825066	1965.91879320374
DALYs (Disability-Adjusted Life Years)	Global	Male	95+ years	Ischemic heart disease	High temperature	Rate	2021	398.03113054409005	1083.81353102178	6.3399742646499995
DALYs (Disability-Adjusted Life Years)	Global	Female	95+ years	Ischemic heart disease	High temperature	Rate	2021	290.12763530752	888.13121757378	-20.67360811868
DALYs (Disability-Adjusted Life Years)	Global	Both	95+ years	Ischemic heart disease	High temperature	Rate	2021	320.06256444939	942.5281577327299	-13.61985874241
DALYs (Disability-Adjusted Life Years)	Global	Male	60-64 years	Ischemic heart disease	Low temperature	Rate	2021	470.45839147913	580.08364792199	398.79282925979
DALYs (Disability-Adjusted Life Years)	Global	Female	60-64 years	Ischemic heart disease	Low temperature	Rate	2021	216.71088545567002	266.81699956796	181.7373189598
DALYs (Disability-Adjusted Life Years)	Global	Both	60-64 years	Ischemic heart disease	Low temperature	Rate	2021	340.02714965402	421.4891404672	289.18488953249
DALYs (Disability-Adjusted Life Years)	Global	Male	65-69 years	Ischemic heart disease	Low temperature	Rate	2021	585.31978307646	708.87834727138	499.82317740418
DALYs (Disability-Adjusted Life Years)	Global	Female	65-69 years	Ischemic heart disease	Low temperature	Rate	2021	316.52225876278	388.1506053196	266.1662422752
DALYs (Disability-Adjusted Life Years)	Global	Both	65-69 years	Ischemic heart disease	Low temperature	Rate	2021	444.98865343195	546.48166381761	382.47442262655
DALYs (Disability-Adjusted Life Years)	Global	Male	70-74 years	Ischemic heart disease	Low temperature	Rate	2021	742.1530094087001	895.5355127083301	635.1467051763
DALYs (Disability-Adjusted Life Years)	Global	Female	70-74 years	Ischemic heart disease	Low temperature	Rate	2021	452.37561573121	557.50432118779	386.71191395931004
DALYs (Disability-Adjusted Life Years)	Global	Both	70-74 years	Ischemic heart disease	Low temperature	Rate	2021	588.0740126617101	716.68590892275	509.31060032044
DALYs (Disability-Adjusted Life Years)	Global	Male	80-84 years	Ischemic heart disease	Suboptimal temperature	Rate	2021	1539.25417866006	2111.59177923167	1187.12052920168
DALYs (Disability-Adjusted Life Years)	Global	Female	80-84 years	Ischemic heart disease	Suboptimal temperature	Rate	2021	1160.61878544252	1604.6562740042298	888.00187524846
DALYs (Disability-Adjusted Life Years)	Global	Both	80-84 years	Ischemic heart disease	Suboptimal temperature	Rate	2021	1319.0705767814	1829.09276847011	1018.29049813782
DALYs (Disability-Adjusted Life Years)	Global	Male	85-89 years	Ischemic heart disease	Suboptimal temperature	Rate	2021	2227.13800769026	3061.39858850455	1732.68648694778
DALYs (Disability-Adjusted Life Years)	Global	Female	85-89 years	Ischemic heart disease	Suboptimal temperature	Rate	2021	1504.01244066891	2106.7621573514098	1105.94185959005
DALYs (Disability-Adjusted Life Years)	Global	Both	85-89 years	Ischemic heart disease	Suboptimal temperature	Rate	2021	1776.8766241424798	2457.5078542188803	1354.9512770332701
DALYs (Disability-Adjusted Life Years)	Global	Male	90-94 years	Ischemic heart disease	Suboptimal temperature	Rate	2021	3000.36396380715	4096.99784864625	2312.3930545277603
DALYs (Disability-Adjusted Life Years)	Global	Female	90-94 years	Ischemic heart disease	Suboptimal temperature	Rate	2021	2191.6451152557697	3039.8654918525	1577.0369882970901
DALYs (Disability-Adjusted Life Years)	Global	Both	90-94 years	Ischemic heart disease	Suboptimal temperature	Rate	2021	2455.13209494377	3350.4569796260903	1794.96127201993
DALYs (Disability-Adjusted Life Years)	Global	Male	95+ years	Ischemic heart disease	Suboptimal temperature	Rate	2021	3110.57475602438	4265.87751667698	2200.96356777541
DALYs (Disability-Adjusted Life Years)	Global	Female	95+ years	Ischemic heart disease	Suboptimal temperature	Rate	2021	3003.22746216105	4188.54708251482	2000.6051632191502
DALYs (Disability-Adjusted Life Years)	Global	Both	95+ years	Ischemic heart disease	Suboptimal temperature	Rate	2021	3033.00808815769	4177.38916130052	2058.07936403956
