# Supplementary material for: Global burden of ischemic heart disease in older adult populations linked to non-optimal temperatures: past (1990–2021) and future (2022–2050) analysis
Source: Front Public Health. 2025 Feb 12;13:1548215. doi: 10.3389/fpubh.2025.1548215 (PMC11861215; doi:10.3389/fpubh.2025.1548215)
Supplement: SUPPLEMENTARY TABLE 3 — EAPC of the Burden of ischemic heart disease attributable to non-optimal temperatures in aging populations by World Bank region (1990-2021 raw data). [file Data_Sheet_3.CSV]

measure	location	sex	age	cause	rei	metric	year_start	year_end	val	upper	lower
Deaths	South Asia - WB	Both	Age-standardized	Ischemic heart disease	Suboptimal temperature	Rate	1990	2021	0.095948864242823	0.2847344983488406	-0.044782308
Deaths	South Asia - WB	Both	Age-standardized	Ischemic heart disease	High temperature	Rate	1990	2021	0.3669887362562549	1.5347488570116046	0.1518689712214631
Deaths	East Asia & Pacific - WB	Both	Age-standardized	Ischemic heart disease	High temperature	Rate	1990	2021	2.142487221665428	16.03172314331742	-5.875925366
Deaths	East Asia & Pacific - WB	Both	Age-standardized	Ischemic heart disease	Low temperature	Rate	1990	2021	-0.065340195	0.0993717001056514	-0.200387884
Deaths	Latin America & Caribbean - WB	Both	Age-standardized	Ischemic heart disease	Suboptimal temperature	Rate	1990	2021	-0.471364266	-0.418707537	-0.506712405
Deaths	North America	Both	Age-standardized	Ischemic heart disease	Low temperature	Rate	1990	2021	-0.590810345	-0.574361408	-0.608173411
Deaths	Middle East & North Africa - WB	Both	Age-standardized	Ischemic heart disease	High temperature	Rate	1990	2021	0.4493696657542322	3.2786964004021737	-2.304959952
Deaths	Middle East & North Africa - WB	Both	Age-standardized	Ischemic heart disease	Low temperature	Rate	1990	2021	-0.344107716	-0.250851317	-0.413715541
Deaths	Europe & Central Asia - WB	Both	Age-standardized	Ischemic heart disease	Suboptimal temperature	Rate	1990	2021	0.0875491678419878	0.1710362141382991	0.006387297391285
Deaths	Middle East & North Africa - WB	Both	Age-standardized	Ischemic heart disease	Suboptimal temperature	Rate	1990	2021	-0.216223862	-0.128111486	-0.311459386
Deaths	Europe & Central Asia - WB	Both	Age-standardized	Ischemic heart disease	High temperature	Rate	1990	2021	0.4045534809722712	6.656526886895487	-9.500643543
Deaths	Europe & Central Asia - WB	Both	Age-standardized	Ischemic heart disease	Low temperature	Rate	1990	2021	-0.449089141	-0.418220295	-0.477097474
Deaths	North America	Both	Age-standardized	Ischemic heart disease	Suboptimal temperature	Rate	1990	2021	-0.582449259	-0.567960066	-0.604548755
Deaths	North America	Both	Age-standardized	Ischemic heart disease	High temperature	Rate	1990	2021	-0.464928677	0.3595959202618244	-1.121508703
Deaths	Sub-Saharan Africa - WB	Both	Age-standardized	Ischemic heart disease	Suboptimal temperature	Rate	1990	2021	-0.106151589	0.166596451612738	-0.226849285
Deaths	Sub-Saharan Africa - WB	Both	Age-standardized	Ischemic heart disease	High temperature	Rate	1990	2021	0.1590194075022482	2.589340999162513	-1.386764434
Deaths	Sub-Saharan Africa - WB	Both	Age-standardized	Ischemic heart disease	Low temperature	Rate	1990	2021	-0.227868531	-0.122689142	-0.308914135
Deaths	East Asia & Pacific - WB	Both	Age-standardized	Ischemic heart disease	Suboptimal temperature	Rate	1990	2021	0.8349084909551446	1.1999330428331985	0.5400458727956245
Deaths	Latin America & Caribbean - WB	Both	Age-standardized	Ischemic heart disease	High temperature	Rate	1990	2021	-2.547835796	9.363718584298525	-11.17813214
Deaths	Latin America & Caribbean - WB	Both	Age-standardized	Ischemic heart disease	Low temperature	Rate	1990	2021	-0.497946587	-0.450065623	-0.532356516
Deaths	South Asia - WB	Both	Age-standardized	Ischemic heart disease	Low temperature	Rate	1990	2021	-0.01267704	0.108714827480961	-0.125989158
DALYs	East Asia & Pacific - WB	Both	Age-standardized	Ischemic heart disease	Suboptimal temperature	Rate	1990	2021	-0.091696997	0.0877740397236633	-0.233784616
DALYs	East Asia & Pacific - WB	Both	Age-standardized	Ischemic heart disease	High temperature	Rate	1990	2021	0.6978108159826835	11.995384748033828	-4.512276103
DALYs	Europe & Central Asia - WB	Both	Age-standardized	Ischemic heart disease	Suboptimal temperature	Rate	1990	2021	-0.434795299	-0.390720395	-0.47669332
DALYs	Europe & Central Asia - WB	Both	Age-standardized	Ischemic heart disease	High temperature	Rate	1990	2021	0.4544074292604828	7.203742451595215	-10.49117032
DALYs	Europe & Central Asia - WB	Both	Age-standardized	Ischemic heart disease	Low temperature	Rate	1990	2021	-0.454097061	-0.421284036	-0.484572775
DALYs	Latin America & Caribbean - WB	Both	Age-standardized	Ischemic heart disease	Suboptimal temperature	Rate	1990	2021	-0.457205796	-0.404213867	-0.493726123
DALYs	Middle East & North Africa - WB	Both	Age-standardized	Ischemic heart disease	Suboptimal temperature	Rate	1990	2021	-0.234429868	-0.133606641	-0.345240939
DALYs	Latin America & Caribbean - WB	Both	Age-standardized	Ischemic heart disease	High temperature	Rate	1990	2021	-2.286039509	8.289518622496846	-10.97725823
DALYs	Latin America & Caribbean - WB	Both	Age-standardized	Ischemic heart disease	Low temperature	Rate	1990	2021	-0.485521146	-0.435564179	-0.521564337
DALYs	South Asia - WB	Both	Age-standardized	Ischemic heart disease	Suboptimal temperature	Rate	1990	2021	0.0620411499781376	0.2437965057802489	-0.079500375
DALYs	Sub-Saharan Africa - WB	Both	Age-standardized	Ischemic heart disease	Suboptimal temperature	Rate	1990	2021	-0.161172384	0.0942884191541531	-0.282027054
DALYs	Sub-Saharan Africa - WB	Both	Age-standardized	Ischemic heart disease	High temperature	Rate	1990	2021	0.0675476461241141	2.092505095206341	-1.308436345
DALYs	Sub-Saharan Africa - WB	Both	Age-standardized	Ischemic heart disease	Low temperature	Rate	1990	2021	-0.267399695	-0.16228666	-0.349624579
DALYs	North America	Both	Age-standardized	Ischemic heart disease	Suboptimal temperature	Rate	1990	2021	-0.57703806	-0.562382434	-0.598373138
DALYs	South Asia - WB	Both	Age-standardized	Ischemic heart disease	High temperature	Rate	1990	2021	0.3297457201502974	1.5250156889151962	0.1179616968323115
DALYs	South Asia - WB	Both	Age-standardized	Ischemic heart disease	Low temperature	Rate	1990	2021	-0.043184422	0.079405173729701	-0.156221166
DALYs	Middle East & North Africa - WB	Both	Age-standardized	Ischemic heart disease	High temperature	Rate	1990	2021	0.478049768768674	3.596569562781723	-2.420337808
DALYs	Middle East & North Africa - WB	Both	Age-standardized	Ischemic heart disease	Low temperature	Rate	1990	2021	-0.372658652	-0.281052568	-0.442044508
DALYs	East Asia & Pacific - WB	Both	Age-standardized	Ischemic heart disease	Low temperature	Rate	1990	2021	-0.142039008	0.0356959630156125	-0.28285856
DALYs	North America	Both	Age-standardized	Ischemic heart disease	High temperature	Rate	1990	2021	-0.459264358	0.3611280875408396	-1.073995293
DALYs	North America	Both	Age-standardized	Ischemic heart disease	Low temperature	Rate	1990	2021	-0.585415445	-0.569126246	-0.603062434
