# Supplementary material for: Global burden of ischemic heart disease in older adult populations linked to non-optimal temperatures: past (1990–2021) and future (2022–2050) analysis
Source: Front Public Health. 2025 Feb 12;13:1548215. doi: 10.3389/fpubh.2025.1548215 (PMC11861215; doi:10.3389/fpubh.2025.1548215)
Supplement: SUPPLEMENTARY TABLE 4 — Age-standardized burden of ischemic heart disease due to non-optimal temperatures in the aging population of global countries (2021 raw data). [file Data_Sheet_4.CSV]

measure	location	sex	age	cause	rei	metric	year	val	upper	lower
Deaths	Global	Both	Age-standardized	Ischemic heart disease	High temperature	Percent	2021	0.0122769014128913	0.0281599963533683	0.0019098281820731
Deaths	Global	Both	Age-standardized	Ischemic heart disease	High temperature	Rate	2021	1.33645620093	3.07017253276	0.19626161049000002
Deaths	Global	Both	Age-standardized	Ischemic heart disease	Low temperature	Percent	2021	0.0564771841876651	0.0675022253582065	0.0501962144598828
Deaths	Global	Both	Age-standardized	Ischemic heart disease	Low temperature	Rate	2021	6.14214180274	7.525121606980001	5.22736007853
Deaths	Southeast Asia, East Asia, and Oceania	Both	Age-standardized	Ischemic heart disease	Suboptimal temperature	Percent	2021	0.0648379518492305	0.0883771438945801	0.051580279792626
Deaths	Southeast Asia, East Asia, and Oceania	Both	Age-standardized	Ischemic heart disease	Suboptimal temperature	Rate	2021	7.16997543979	10.029115116529999	5.41282367704
Deaths	China	Both	Age-standardized	Ischemic heart disease	Suboptimal temperature	Percent	2021	0.0785481344575946	0.1064683753051563	0.0627265473306137
Deaths	China	Both	Age-standardized	Ischemic heart disease	Suboptimal temperature	Rate	2021	8.71747103587	12.17189267889	6.51542656768
Deaths	Southeast Asia, East Asia, and Oceania	Both	Age-standardized	Ischemic heart disease	Low temperature	Percent	2021	0.057788980157287	0.0669226865791689	0.0517952732069197
Deaths	Southeast Asia, East Asia, and Oceania	Both	Age-standardized	Ischemic heart disease	Low temperature	Rate	2021	6.38811889564	7.773860657839999	5.23743487914
Deaths	China	Both	Age-standardized	Ischemic heart disease	Low temperature	Percent	2021	0.0713717573274539	0.0820306837453893	0.0645917604428636
Deaths	China	Both	Age-standardized	Ischemic heart disease	Low temperature	Rate	2021	7.91678597254	9.66838205604	6.45859143175
Deaths	Southeast Asia, East Asia, and Oceania	Both	Age-standardized	Ischemic heart disease	High temperature	Percent	2021	0.0075272926398278	0.0234603086629667	-0.0016662694853271
Deaths	Southeast Asia, East Asia, and Oceania	Both	Age-standardized	Ischemic heart disease	High temperature	Rate	2021	0.83500979066	2.70825901653	-0.17676138841
Deaths	Democratic People's Republic of Korea	Both	Age-standardized	Ischemic heart disease	High temperature	Percent	2021	0.0065268707019504	0.0231939511216572	-0.0005717411254099
Deaths	Democratic People's Republic of Korea	Both	Age-standardized	Ischemic heart disease	High temperature	Rate	2021	0.8157345369500001	3.11560866325	-0.07371159437000001
Deaths	Global	Both	Age-standardized	Ischemic heart disease	Suboptimal temperature	Percent	2021	0.0679707311036054	0.093108994596046	0.0522883559494044
Deaths	Global	Both	Age-standardized	Ischemic heart disease	Suboptimal temperature	Rate	2021	7.39326554116	10.44184946933	5.57383000221
Deaths	East Asia	Both	Age-standardized	Ischemic heart disease	High temperature	Percent	2021	0.0077347057866186	0.0272555419175399	-0.0031346681121577
Deaths	East Asia	Both	Age-standardized	Ischemic heart disease	High temperature	Rate	2021	0.8472226901900001	3.0800184554200003	-0.33219872615
Deaths	Taiwan (Province of China)	Both	Age-standardized	Ischemic heart disease	Suboptimal temperature	Percent	2021	0.0525037497394659	0.0878271133390654	0.0215040078904721
Deaths	Taiwan (Province of China)	Both	Age-standardized	Ischemic heart disease	Suboptimal temperature	Rate	2021	1.7663855020900001	2.93432549863	0.7122519068600001
Deaths	East Asia	Both	Age-standardized	Ischemic heart disease	Low temperature	Percent	2021	0.0709949522760242	0.0817368246316248	0.0642148381332397
Deaths	East Asia	Both	Age-standardized	Ischemic heart disease	Low temperature	Rate	2021	7.7325617783	9.43870477481	6.31894365534
Deaths	East Asia	Both	Age-standardized	Ischemic heart disease	Suboptimal temperature	Percent	2021	0.0781479909185935	0.1061064029392689	0.0622112381678735
Deaths	East Asia	Both	Age-standardized	Ischemic heart disease	Suboptimal temperature	Rate	2021	8.51603438929	11.91446009055	6.37933243919
Deaths	China	Both	Age-standardized	Ischemic heart disease	High temperature	Percent	2021	0.0077623060436078	0.0272655334894853	-0.0030905098786929
Deaths	China	Both	Age-standardized	Ischemic heart disease	High temperature	Rate	2021	0.86609989617	3.1336220233	-0.33262138865999996
Deaths	Cambodia	Both	Age-standardized	Ischemic heart disease	Suboptimal temperature	Percent	2021	0.0331238064190866	0.0431888877546179	0.0084389706912317
Deaths	Cambodia	Both	Age-standardized	Ischemic heart disease	Suboptimal temperature	Rate	2021	3.6861235527000002	5.3362692568500005	0.88342026065
Deaths	Taiwan (Province of China)	Both	Age-standardized	Ischemic heart disease	High temperature	Percent	2021	0.0073128339920769	0.0351926209527033	-0.0152498702426887
Deaths	Taiwan (Province of China)	Both	Age-standardized	Ischemic heart disease	High temperature	Rate	2021	0.24706671129000002	1.17359619909	-0.50403568747
Deaths	Taiwan (Province of China)	Both	Age-standardized	Ischemic heart disease	Low temperature	Percent	2021	0.0455825995835813	0.0547190668675485	0.0360906604460365
Deaths	Taiwan (Province of China)	Both	Age-standardized	Ischemic heart disease	Low temperature	Rate	2021	1.53254540164	1.8776466178899998	1.14011602336
Deaths	Lao People's Democratic Republic	Both	Age-standardized	Ischemic heart disease	Suboptimal temperature	Percent	2021	0.0367098727583801	0.050024452032555	0.024086408654606
Deaths	Lao People's Democratic Republic	Both	Age-standardized	Ischemic heart disease	Suboptimal temperature	Rate	2021	6.47648190771	9.52004912332	3.9982863637599997
Deaths	Southeast Asia	Both	Age-standardized	Ischemic heart disease	Suboptimal temperature	Percent	2021	0.0189592804786893	0.0256010108428949	0.01335662661382
Deaths	Southeast Asia	Both	Age-standardized	Ischemic heart disease	Suboptimal temperature	Rate	2021	2.1035312941999997	2.8858860501500003	1.47607474035
Deaths	Democratic People's Republic of Korea	Both	Age-standardized	Ischemic heart disease	Suboptimal temperature	Percent	2021	0.0672555040909766	0.0965442523195562	0.0500533858355819
Deaths	Democratic People's Republic of Korea	Both	Age-standardized	Ischemic heart disease	Suboptimal temperature	Rate	2021	8.42593411166	13.09325585705	5.57261804399
Deaths	Maldives	Both	Age-standardized	Ischemic heart disease	Suboptimal temperature	Percent	2021	0.0030194228256325	0.0075111574672963	0.0002020767544057
Deaths	Maldives	Both	Age-standardized	Ischemic heart disease	Suboptimal temperature	Rate	2021	0.23937030971999998	0.63219984307	0.01658828084
Deaths	Indonesia	Both	Age-standardized	Ischemic heart disease	Suboptimal temperature	Percent	2021	0.0098699225818396	0.0122471095689019	0.0083514238662414
Deaths	Indonesia	Both	Age-standardized	Ischemic heart disease	Suboptimal temperature	Rate	2021	1.41443459306	1.88755587412	1.09639974722
Deaths	Democratic People's Republic of Korea	Both	Age-standardized	Ischemic heart disease	Low temperature	Percent	2021	0.0611634198632066	0.0749825524245093	0.0502796378374117
Deaths	Democratic People's Republic of Korea	Both	Age-standardized	Ischemic heart disease	Low temperature	Rate	2021	7.66456001072	10.34456822984	5.48497318159
Deaths	Cambodia	Both	Age-standardized	Ischemic heart disease	Low temperature	Percent	2021	0.0141711591509976	0.019197410590602	0.0076978793126213
Deaths	Cambodia	Both	Age-standardized	Ischemic heart disease	Low temperature	Rate	2021	1.57908483772	2.30792055846	0.83053151397
Deaths	Cambodia	Both	Age-standardized	Ischemic heart disease	High temperature	Percent	2021	0.0192419882045438	0.0242560395821719	-0.002518536317327
Deaths	Cambodia	Both	Age-standardized	Ischemic heart disease	High temperature	Rate	2021	2.13921553159	3.0692896544700004	-0.28692404786000003
Deaths	Southeast Asia	Both	Age-standardized	Ischemic heart disease	Low temperature	Percent	2021	0.0120758390800909	0.0147483643544304	0.0095008643751094
Deaths	Southeast Asia	Both	Age-standardized	Ischemic heart disease	Low temperature	Rate	2021	1.3398566221400001	1.6778900395	1.02188616879
Deaths	Southeast Asia	Both	Age-standardized	Ischemic heart disease	High temperature	Percent	2021	0.0070078126064201	0.0111618211331584	0.0032569327856046
Deaths	Southeast Asia	Both	Age-standardized	Ischemic heart disease	High temperature	Rate	2021	0.7774850026700001	1.25878567817	0.35839049363
Deaths	Lao People's Democratic Republic	Both	Age-standardized	Ischemic heart disease	Low temperature	Percent	2021	0.0307820420442549	0.0370430853738463	0.0242182572541397
Deaths	Lao People's Democratic Republic	Both	Age-standardized	Ischemic heart disease	Low temperature	Rate	2021	5.4302024616399995	7.11220621179	3.99760417358
Deaths	Indonesia	Both	Age-standardized	Ischemic heart disease	Low temperature	Percent	2021	0.0087746973447181	0.011122552134627	0.0071841230265883
Deaths	Indonesia	Both	Age-standardized	Ischemic heart disease	Low temperature	Rate	2021	1.25755066769	1.64971015289	0.9275179442900001
Deaths	Malaysia	Both	Age-standardized	Ischemic heart disease	Suboptimal temperature	Percent	2021	0.0067229831301287	0.010143122894028	0.0057852836000552
Deaths	Malaysia	Both	Age-standardized	Ischemic heart disease	Suboptimal temperature	Rate	2021	1.00624058976	1.52530225595	0.82307961824
Deaths	Lao People's Democratic Republic	Both	Age-standardized	Ischemic heart disease	High temperature	Percent	2021	0.006126815050541	0.0137401717655192	-0.0003221859763485
Deaths	Lao People's Democratic Republic	Both	Age-standardized	Ischemic heart disease	High temperature	Rate	2021	1.0813939510400001	2.53785027531	-0.05362459418
Deaths	Philippines	Both	Age-standardized	Ischemic heart disease	Suboptimal temperature	Percent	2021	0.0113132229409505	0.0137535516181913	0.0092511225606202
Deaths	Philippines	Both	Age-standardized	Ischemic heart disease	Suboptimal temperature	Rate	2021	1.70127843269	2.13655479778	1.3518510904499998
Deaths	Indonesia	Both	Age-standardized	Ischemic heart disease	High temperature	Percent	2021	0.0011041800043346	0.0019296065004161	0.0006249687492885
Deaths	Indonesia	Both	Age-standardized	Ischemic heart disease	High temperature	Rate	2021	0.15816736026	0.2728884013	0.08549622004
Deaths	Thailand	Both	Age-standardized	Ischemic heart disease	Suboptimal temperature	Percent	2021	0.0337308367471139	0.0467739369519302	0.0179660074831211
Deaths	Thailand	Both	Age-standardized	Ischemic heart disease	Suboptimal temperature	Rate	2021	1.5898105362400001	2.45840097535	0.7860655696600001
Deaths	Maldives	Both	Age-standardized	Ischemic heart disease	Low temperature	Percent	2021	0.0002624609254796	0.0008616492590813	0.0001441635827546
Deaths	Maldives	Both	Age-standardized	Ischemic heart disease	Low temperature	Rate	2021	0.02086047476	0.06917365304	0.0107602485
Deaths	Maldives	Both	Age-standardized	Ischemic heart disease	High temperature	Percent	2021	0.0027580277272212	0.0067222786067014	-5.752558462e-07
Deaths	Maldives	Both	Age-standardized	Ischemic heart disease	High temperature	Rate	2021	0.21859452128	0.57323544629	-4.587817e-05
Deaths	Myanmar	Both	Age-standardized	Ischemic heart disease	Suboptimal temperature	Percent	2021	0.038140096896531	0.053355091055631	0.0244825939198247
Deaths	Myanmar	Both	Age-standardized	Ischemic heart disease	Suboptimal temperature	Rate	2021	5.27461218084	7.83548189216	3.1891562066500003
Deaths	Philippines	Both	Age-standardized	Ischemic heart disease	Low temperature	Percent	2021	0.0043866421455881	0.0054282328142908	0.0034488712370262
Deaths	Philippines	Both	Age-standardized	Ischemic heart disease	Low temperature	Rate	2021	0.65993786024	0.8481890675099999	0.5051298135300001
Deaths	Sri Lanka	Both	Age-standardized	Ischemic heart disease	Suboptimal temperature	Percent	2021	0.0138567808866842	0.0157016264378741	0.0119168375948887
Deaths	Sri Lanka	Both	Age-standardized	Ischemic heart disease	Suboptimal temperature	Rate	2021	1.31025062475	1.7819383176399999	0.8694837208099999
Deaths	Malaysia	Both	Age-standardized	Ischemic heart disease	Low temperature	Percent	2021	0.0031773120234767	0.0041762771924992	0.0025432942250354
Deaths	Malaysia	Both	Age-standardized	Ischemic heart disease	Low temperature	Rate	2021	0.47558503866999996	0.63238970164	0.36751395227
Deaths	Malaysia	Both	Age-standardized	Ischemic heart disease	High temperature	Percent	2021	0.0035571767467132	0.0059712169105402	0.0027277451410719
Deaths	Malaysia	Both	Age-standardized	Ischemic heart disease	High temperature	Rate	2021	0.5323786199	0.90194917854	0.39919911916
Deaths	Philippines	Both	Age-standardized	Ischemic heart disease	High temperature	Percent	2021	0.0069581543648701	0.0086158973532688	0.0056998632054339
Deaths	Philippines	Both	Age-standardized	Ischemic heart disease	High temperature	Rate	2021	1.04609151405	1.3182420485000002	0.82197350154
Deaths	Timor-Leste	Both	Age-standardized	Ischemic heart disease	Suboptimal temperature	Percent	2021	0.0139067816386389	0.0176371343499909	0.0101292137051279
Deaths	Timor-Leste	Both	Age-standardized	Ischemic heart disease	Suboptimal temperature	Rate	2021	2.1826024543	3.02065472618	1.46206114176
Deaths	Thailand	Both	Age-standardized	Ischemic heart disease	Low temperature	Percent	2021	0.018289340249769	0.0242388361086351	0.0118270708019811
Deaths	Thailand	Both	Age-standardized	Ischemic heart disease	Low temperature	Rate	2021	0.8613334743500001	1.2706863344900001	0.51850722612
Deaths	Myanmar	Both	Age-standardized	Ischemic heart disease	Low temperature	Percent	2021	0.0193337834695119	0.0233190135867129	0.0153813252106267
Deaths	Myanmar	Both	Age-standardized	Ischemic heart disease	Low temperature	Rate	2021	2.672374058	3.57210433698	1.97322168863
Deaths	Myanmar	Both	Age-standardized	Ischemic heart disease	High temperature	Percent	2021	0.019187927576344	0.0306799629395475	0.009114928798501
Deaths	Myanmar	Both	Age-standardized	Ischemic heart disease	High temperature	Rate	2021	2.65507851768	4.44606973382	1.23736489069
Deaths	Oceania	Both	Age-standardized	Ischemic heart disease	Suboptimal temperature	Percent	2021	0.0233503368998071	0.02735020330797	0.0196169721497433
Deaths	Oceania	Both	Age-standardized	Ischemic heart disease	Suboptimal temperature	Rate	2021	4.00106631253	5.24993771768	3.02447239055
Deaths	Thailand	Both	Age-standardized	Ischemic heart disease	High temperature	Percent	2021	0.0157431209659984	0.0232150418952193	0.0060593710606
Deaths	Thailand	Both	Age-standardized	Ischemic heart disease	High temperature	Rate	2021	0.74271983119	1.22294311216	0.26364506071
Deaths	Sri Lanka	Both	Age-standardized	Ischemic heart disease	Low temperature	Percent	2021	0.0108502023023136	0.0129305247753394	0.0088416917145987
Deaths	Sri Lanka	Both	Age-standardized	Ischemic heart disease	Low temperature	Rate	2021	1.0261667402	1.43366417753	0.68158984816
Deaths	Viet Nam	Both	Age-standardized	Ischemic heart disease	High temperature	Percent	2021	0.0134779689495326	0.0306392303863209	-0.0022746298480624
Deaths	Viet Nam	Both	Age-standardized	Ischemic heart disease	High temperature	Rate	2021	1.0387799147199999	2.40890096221	-0.15482289147
Deaths	Sri Lanka	Both	Age-standardized	Ischemic heart disease	High temperature	Percent	2021	0.0030394287679129	0.0033098909409915	0.0025731673052666
Deaths	Sri Lanka	Both	Age-standardized	Ischemic heart disease	High temperature	Rate	2021	0.28718903632	0.3814545719	0.17533250327
Deaths	Kiribati	Both	Age-standardized	Ischemic heart disease	Suboptimal temperature	Percent	2021	0.0001334755279129	0.0010395853160427	-0.0056018389199192
Deaths	Kiribati	Both	Age-standardized	Ischemic heart disease	Suboptimal temperature	Rate	2021	0.0279179072	0.21967190037999998	-1.09780892937
Deaths	Viet Nam	Both	Age-standardized	Ischemic heart disease	Suboptimal temperature	Percent	2021	0.0407300908668725	0.0638547940916065	0.0197619555204071
Deaths	Viet Nam	Both	Age-standardized	Ischemic heart disease	Suboptimal temperature	Rate	2021	3.13723657947	5.03192681402	1.4034038978699999
Deaths	Timor-Leste	Both	Age-standardized	Ischemic heart disease	Low temperature	Percent	2021	0.0140664746764097	0.0175103862137275	0.0109748639507581
Deaths	Timor-Leste	Both	Age-standardized	Ischemic heart disease	Low temperature	Rate	2021	2.20807527038	3.0200843426	1.49921776478
Deaths	Micronesia (Federated States of)	Both	Age-standardized	Ischemic heart disease	Suboptimal temperature	Percent	2021	0.0010382431431024	0.0031814884033951	-0.0008663690137433
Deaths	Micronesia (Federated States of)	Both	Age-standardized	Ischemic heart disease	Suboptimal temperature	Rate	2021	0.27638311071	0.86838539185	-0.2334160126
Deaths	Oceania	Both	Age-standardized	Ischemic heart disease	Low temperature	Percent	2021	0.0235854948004969	0.0283402092422303	0.0206156693139626
Deaths	Oceania	Both	Age-standardized	Ischemic heart disease	Low temperature	Rate	2021	4.04157393484	5.3156762161	3.0454265782300003
Deaths	Timor-Leste	Both	Age-standardized	Ischemic heart disease	High temperature	Percent	2021	-0.0001616485785622	0.0001683548403716	-0.0007173634797903
Deaths	Timor-Leste	Both	Age-standardized	Ischemic heart disease	High temperature	Rate	2021	-0.025784330999999997	0.026982479939999998	-0.10332305342999999
Deaths	Fiji	Both	Age-standardized	Ischemic heart disease	High temperature	Percent	2021	-0.000273414961586	0.0005472777271297	-0.001192989806452
Deaths	Fiji	Both	Age-standardized	Ischemic heart disease	High temperature	Rate	2021	-0.07285310198	0.14826399446000002	-0.3256692521
Deaths	Fiji	Both	Age-standardized	Ischemic heart disease	Suboptimal temperature	Percent	2021	0.014042228678516	0.0204541432299855	0.0099850092156792
Deaths	Fiji	Both	Age-standardized	Ischemic heart disease	Suboptimal temperature	Rate	2021	3.7468276198600003	5.59408467896	2.45706071144
Deaths	Oceania	Both	Age-standardized	Ischemic heart disease	High temperature	Percent	2021	-0.0002384721690933	0.0002937478904507	-0.0015471955042913
Deaths	Oceania	Both	Age-standardized	Ischemic heart disease	High temperature	Rate	2021	-0.041081158810000004	0.050271293310000006	-0.27993355314
Deaths	Samoa	Both	Age-standardized	Ischemic heart disease	Suboptimal temperature	Percent	2021	0.0074509678660601	0.0093332315085928	0.0060053540939504
Deaths	Samoa	Both	Age-standardized	Ischemic heart disease	Suboptimal temperature	Rate	2021	1.6890721207000001	2.23311367076	1.2763896291499999
Deaths	Marshall Islands	Both	Age-standardized	Ischemic heart disease	Suboptimal temperature	Percent	2021	0.0011408839012826	0.0033616092976414	-0.0007857197718656
Deaths	Marshall Islands	Both	Age-standardized	Ischemic heart disease	Suboptimal temperature	Rate	2021	0.31453918798	0.93500626272	-0.23488152980000002
Deaths	Viet Nam	Both	Age-standardized	Ischemic heart disease	Low temperature	Percent	2021	0.0276518692699734	0.0341579085883076	0.0213893388793761
Deaths	Viet Nam	Both	Age-standardized	Ischemic heart disease	Low temperature	Rate	2021	2.12926905109	2.75318365951	1.57487243177
Deaths	Marshall Islands	Both	Age-standardized	Ischemic heart disease	High temperature	Percent	2021	0.0010911008325944	0.0033157016831136	-0.0008389025526078
Deaths	Marshall Islands	Both	Age-standardized	Ischemic heart disease	High temperature	Rate	2021	0.30081445229	0.92387256825	-0.25014604505000004
Deaths	Kiribati	Both	Age-standardized	Ischemic heart disease	Low temperature	Percent	2021	0.0020995296601263	0.0028993520395051	0.0006899553039001
Deaths	Kiribati	Both	Age-standardized	Ischemic heart disease	Low temperature	Rate	2021	0.42605795086000003	0.60985424538	0.13528965024
Deaths	Tonga	Both	Age-standardized	Ischemic heart disease	Suboptimal temperature	Percent	2021	0.0008261705662388	0.0013219860923971	0.0004112991694216
Deaths	Tonga	Both	Age-standardized	Ischemic heart disease	Suboptimal temperature	Rate	2021	0.11520691637000001	0.19649554147999998	0.05520954432
Deaths	Fiji	Both	Age-standardized	Ischemic heart disease	Low temperature	Percent	2021	0.0143122338505852	0.0206475295441171	0.011089334122293
Deaths	Fiji	Both	Age-standardized	Ischemic heart disease	Low temperature	Rate	2021	3.81877375456	5.6331366086	2.70860437892
Deaths	Kiribati	Both	Age-standardized	Ischemic heart disease	High temperature	Percent	2021	-0.0019697331980018	-0.0008619100204829	-0.0063543342478129
Deaths	Kiribati	Both	Age-standardized	Ischemic heart disease	High temperature	Rate	2021	-0.39888574678	-0.17139453119	-1.2422302030899999
Deaths	Papua New Guinea	Both	Age-standardized	Ischemic heart disease	High temperature	Percent	2021	-0.000114947429807	0.0004865356521817	-0.0015249022570749
Deaths	Papua New Guinea	Both	Age-standardized	Ischemic heart disease	High temperature	Rate	2021	-0.01717782125	0.06816821536	-0.23916525831
Deaths	Micronesia (Federated States of)	Both	Age-standardized	Ischemic heart disease	Low temperature	Percent	2021	6.34886552728e-05	8.59225512964e-05	4.42355860738e-05
Deaths	Micronesia (Federated States of)	Both	Age-standardized	Ischemic heart disease	Low temperature	Rate	2021	0.01692449438	0.024445036610000002	0.01093785649
Deaths	Papua New Guinea	Both	Age-standardized	Ischemic heart disease	Suboptimal temperature	Percent	2021	0.0355788686900131	0.0421702230710873	0.0306257019566874
Deaths	Papua New Guinea	Both	Age-standardized	Ischemic heart disease	Suboptimal temperature	Rate	2021	5.14268231322	6.890862890849999	3.69547025074
Deaths	Central Europe, Eastern Europe, and Central Asia	Both	Age-standardized	Ischemic heart disease	Suboptimal temperature	Percent	2021	0.0714631564728257	0.0955177154379371	0.0613019519809218
Deaths	Central Europe, Eastern Europe, and Central Asia	Both	Age-standardized	Ischemic heart disease	Suboptimal temperature	Rate	2021	15.269562622539999	20.80929446492	12.72857470927
Deaths	Samoa	Both	Age-standardized	Ischemic heart disease	Low temperature	Percent	2021	0.0076840682742344	0.0097226979032634	0.0061565261464528
Deaths	Samoa	Both	Age-standardized	Ischemic heart disease	Low temperature	Rate	2021	1.74181239896	2.31555286465	1.3153866711
Deaths	Marshall Islands	Both	Age-standardized	Ischemic heart disease	Low temperature	Percent	2021	4.98338227742e-05	6.46270473865e-05	3.80469617208e-05
Deaths	Marshall Islands	Both	Age-standardized	Ischemic heart disease	Low temperature	Rate	2021	0.013738726040000001	0.01879998212	0.00984741409
Deaths	Micronesia (Federated States of)	Both	Age-standardized	Ischemic heart disease	High temperature	Percent	2021	0.0009748118550012	0.0031247047297622	-0.000943274966844
Deaths	Micronesia (Federated States of)	Both	Age-standardized	Ischemic heart disease	High temperature	Rate	2021	0.25947388145	0.85158023245	-0.25399210638999997
Deaths	Solomon Islands	Both	Age-standardized	Ischemic heart disease	High temperature	Percent	2021	-0.0018233192601745	4.63477625332e-05	-0.0071054511620075
Deaths	Solomon Islands	Both	Age-standardized	Ischemic heart disease	High temperature	Rate	2021	-0.50129236087	0.01312763955	-2.08903525144
Deaths	Vanuatu	Both	Age-standardized	Ischemic heart disease	Suboptimal temperature	Percent	2021	0.0086118683842096	0.010970161164109	0.004740637159493
Deaths	Vanuatu	Both	Age-standardized	Ischemic heart disease	Suboptimal temperature	Rate	2021	2.65285366266	3.5226110412000002	1.5076732512
Deaths	Solomon Islands	Both	Age-standardized	Ischemic heart disease	Suboptimal temperature	Percent	2021	-0.0002694786063747	0.0019755193131189	-0.0061399624553396
Deaths	Solomon Islands	Both	Age-standardized	Ischemic heart disease	Suboptimal temperature	Rate	2021	-0.07375443554	0.57237977954	-1.80283873944
Deaths	Samoa	Both	Age-standardized	Ischemic heart disease	High temperature	Percent	2021	-0.0002349190829203	-0.0001275406288429	-0.0003615425753081
Deaths	Samoa	Both	Age-standardized	Ischemic heart disease	High temperature	Rate	2021	-0.053151796280000004	-0.02762158002	-0.08698521631
Deaths	Papua New Guinea	Both	Age-standardized	Ischemic heart disease	Low temperature	Percent	2021	0.0356896677125977	0.0431517810072427	0.031473056568136
Deaths	Papua New Guinea	Both	Age-standardized	Ischemic heart disease	Low temperature	Rate	2021	5.159241651069999	6.9521900506900005	3.7051078603799996
Deaths	Armenia	Both	Age-standardized	Ischemic heart disease	Suboptimal temperature	Percent	2021	0.0663923765292986	0.0911360148590315	0.0577088493865848
Deaths	Armenia	Both	Age-standardized	Ischemic heart disease	Suboptimal temperature	Rate	2021	13.926753980059999	19.29174193294	11.2307153662
Deaths	Vanuatu	Both	Age-standardized	Ischemic heart disease	High temperature	Percent	2021	-0.0003173581094862	-9.38693867332e-05	-0.0022061101643273
Deaths	Vanuatu	Both	Age-standardized	Ischemic heart disease	High temperature	Rate	2021	-0.09865304832999999	-0.027394575789999997	-0.69390045295
Deaths	Tonga	Both	Age-standardized	Ischemic heart disease	Low temperature	Percent	2021	0.0009137351133478	0.0012467672649781	0.0005905789558644
Deaths	Tonga	Both	Age-standardized	Ischemic heart disease	Low temperature	Rate	2021	0.12721491054	0.18244818116	0.07773937913
Deaths	Solomon Islands	Both	Age-standardized	Ischemic heart disease	Low temperature	Percent	2021	0.001551739178726	0.0024724498653454	0.000796332246612
Deaths	Solomon Islands	Both	Age-standardized	Ischemic heart disease	Low temperature	Rate	2021	0.42695975564	0.7078667001100001	0.20808877059
Deaths	Central Europe, Eastern Europe, and Central Asia	Both	Age-standardized	Ischemic heart disease	Low temperature	Percent	2021	0.0672818951788213	0.0825962512186024	0.060909820038109
Deaths	Central Europe, Eastern Europe, and Central Asia	Both	Age-standardized	Ischemic heart disease	Low temperature	Rate	2021	14.37484045926	17.97730378128	12.490069139440001
Deaths	Central Asia	Both	Age-standardized	Ischemic heart disease	High temperature	Percent	2021	0.0129266899995581	0.0359358505536856	0.0019293032288214
Deaths	Central Asia	Both	Age-standardized	Ischemic heart disease	High temperature	Rate	2021	3.4378979207700002	9.65166268437	0.50833881813
Deaths	Tonga	Both	Age-standardized	Ischemic heart disease	High temperature	Percent	2021	-8.75510243865e-05	0.0004198971797522	-0.0005203495750866
Deaths	Tonga	Both	Age-standardized	Ischemic heart disease	High temperature	Rate	2021	-0.01200616608	0.05963328255	-0.07703199250000001
Deaths	Central Asia	Both	Age-standardized	Ischemic heart disease	Suboptimal temperature	Percent	2021	0.0884271115364484	0.1247024027313632	0.0725238732994578
Deaths	Central Asia	Both	Age-standardized	Ischemic heart disease	Suboptimal temperature	Rate	2021	23.486200329109998	33.577294277229996	18.7095997362
Deaths	Armenia	Both	Age-standardized	Ischemic heart disease	Low temperature	Percent	2021	0.0609464263697864	0.0736564499746125	0.0568138875838874
Deaths	Armenia	Both	Age-standardized	Ischemic heart disease	Low temperature	Rate	2021	12.783254982379999	15.816342630269999	10.86396098204
Deaths	Azerbaijan	Both	Age-standardized	Ischemic heart disease	Suboptimal temperature	Percent	2021	0.0867771735712583	0.1198321945694921	0.0768658977679727
Deaths	Azerbaijan	Both	Age-standardized	Ischemic heart disease	Suboptimal temperature	Rate	2021	26.57205250027	37.89248286745	21.50402697441
Deaths	Azerbaijan	Both	Age-standardized	Ischemic heart disease	High temperature	Percent	2021	0.0090351592532965	0.0300993058650181	0.0005899569056395
Deaths	Azerbaijan	Both	Age-standardized	Ischemic heart disease	High temperature	Rate	2021	2.77619951533	9.45521643096	0.17280485866
Deaths	Vanuatu	Both	Age-standardized	Ischemic heart disease	Low temperature	Percent	2021	0.0089265629060143	0.0112840611134621	0.0064677152658847
Deaths	Vanuatu	Both	Age-standardized	Ischemic heart disease	Low temperature	Rate	2021	2.75067978086	3.66066766239	1.92158596333
Deaths	Central Europe, Eastern Europe, and Central Asia	Both	Age-standardized	Ischemic heart disease	High temperature	Percent	2021	0.0045324996688288	0.0147635764454392	0.000236812057303
Deaths	Central Europe, Eastern Europe, and Central Asia	Both	Age-standardized	Ischemic heart disease	High temperature	Rate	2021	0.9699093712200001	3.2692800744399997	0.05022358522
Deaths	Central Asia	Both	Age-standardized	Ischemic heart disease	Low temperature	Percent	2021	0.0765925995252541	0.0921370070404868	0.0705076160686634
Deaths	Central Asia	Both	Age-standardized	Ischemic heart disease	Low temperature	Rate	2021	20.3388491382	25.080219877580003	17.53126566465
Deaths	Kazakhstan	Both	Age-standardized	Ischemic heart disease	Suboptimal temperature	Percent	2021	0.0737338814437833	0.100375230712314	0.058653987943399
Deaths	Kazakhstan	Both	Age-standardized	Ischemic heart disease	Suboptimal temperature	Rate	2021	17.40383925635	24.36863421937	13.400108748
Deaths	Georgia	Both	Age-standardized	Ischemic heart disease	Low temperature	Percent	2021	0.0627144525702516	0.0734997351262912	0.051510894213236
Deaths	Georgia	Both	Age-standardized	Ischemic heart disease	Low temperature	Rate	2021	7.78587841983	9.222620094489999	6.39877552379
Deaths	Armenia	Both	Age-standardized	Ischemic heart disease	High temperature	Percent	2021	0.0058231246212237	0.0189833087896291	0.0003900767749718
Deaths	Armenia	Both	Age-standardized	Ischemic heart disease	High temperature	Rate	2021	1.2226993982	4.00490137487	0.08075335216
Deaths	Azerbaijan	Both	Age-standardized	Ischemic heart disease	Low temperature	Percent	2021	0.0784837771087563	0.0924106561475754	0.0747100217268255
Deaths	Azerbaijan	Both	Age-standardized	Ischemic heart disease	Low temperature	Rate	2021	24.023857183740002	29.151330432479998	20.6007754035
Deaths	Georgia	Both	Age-standardized	Ischemic heart disease	Suboptimal temperature	Percent	2021	0.067320043111215	0.091517838620211	0.0545607049208822
Deaths	Georgia	Both	Age-standardized	Ischemic heart disease	Suboptimal temperature	Rate	2021	8.35940929465	11.37020149759	6.551274879199999
Deaths	Mongolia	Both	Age-standardized	Ischemic heart disease	Suboptimal temperature	Percent	2021	0.0769797354866808	0.1010892921941025	0.0640851829270714
Deaths	Mongolia	Both	Age-standardized	Ischemic heart disease	Suboptimal temperature	Rate	2021	16.917226546240002	23.27713013241	13.031406492419999
Deaths	Georgia	Both	Age-standardized	Ischemic heart disease	High temperature	Percent	2021	0.0049306064956722	0.0194822623950718	-0.0007888220215221
Deaths	Georgia	Both	Age-standardized	Ischemic heart disease	High temperature	Rate	2021	0.61400520121	2.48386096434	-0.10022247588000001
Deaths	Kazakhstan	Both	Age-standardized	Ischemic heart disease	Low temperature	Percent	2021	0.0667981212730448	0.0798502544375376	0.0586280331445294
Deaths	Kazakhstan	Both	Age-standardized	Ischemic heart disease	Low temperature	Rate	2021	15.765860782449998	19.42128301912	13.19550593344
Deaths	Kyrgyzstan	Both	Age-standardized	Ischemic heart disease	Suboptimal temperature	Percent	2021	0.0736930815744213	0.0987443559222416	0.0643235644655843
Deaths	Kyrgyzstan	Both	Age-standardized	Ischemic heart disease	Suboptimal temperature	Rate	2021	20.21551044182	27.010298216120002	15.836360633020002
Deaths	Turkmenistan	Both	Age-standardized	Ischemic heart disease	Suboptimal temperature	Percent	2021	0.1148308759252167	0.1659825058377344	0.0857204737375338
Deaths	Turkmenistan	Both	Age-standardized	Ischemic heart disease	Suboptimal temperature	Rate	2021	39.47252859211	59.90239926501	27.495024118659998
Deaths	Central Europe	Both	Age-standardized	Ischemic heart disease	Suboptimal temperature	Percent	2021	0.0707217861339595	0.0945233176470622	0.0601870899897587
Deaths	Central Europe	Both	Age-standardized	Ischemic heart disease	Suboptimal temperature	Rate	2021	9.90354526447	13.843746472500001	8.19377971674
Deaths	Kyrgyzstan	Both	Age-standardized	Ischemic heart disease	High temperature	Percent	2021	0.0037111947363159	0.0138847501246594	-0.0003702178805375
Deaths	Kyrgyzstan	Both	Age-standardized	Ischemic heart disease	High temperature	Rate	2021	1.0186273651	3.69993090147	-0.09380122155
Deaths	Mongolia	Both	Age-standardized	Ischemic heart disease	Low temperature	Percent	2021	0.0765680904401871	0.0990603387222318	0.0641340409927636
Deaths	Mongolia	Both	Age-standardized	Ischemic heart disease	Low temperature	Rate	2021	16.82585713265	22.745921083480003	13.031403488690001
Deaths	Tajikistan	Both	Age-standardized	Ischemic heart disease	Suboptimal temperature	Percent	2021	0.0877874923442714	0.1248811692442737	0.0695711980113144
Deaths	Tajikistan	Both	Age-standardized	Ischemic heart disease	Suboptimal temperature	Rate	2021	21.51297552295	30.975663697469997	15.7935834086
Deaths	Bosnia and Herzegovina	Both	Age-standardized	Ischemic heart disease	Suboptimal temperature	Percent	2021	0.0680541336493152	0.0918937395752934	0.0551751936475458
Deaths	Bosnia and Herzegovina	Both	Age-standardized	Ischemic heart disease	Suboptimal temperature	Rate	2021	9.4152514981	13.4169512392	6.92643730486
Deaths	Tajikistan	Both	Age-standardized	Ischemic heart disease	High temperature	Percent	2021	0.0132547553300421	0.0364392693238211	0.001316195030551
Deaths	Tajikistan	Both	Age-standardized	Ischemic heart disease	High temperature	Rate	2021	3.25609331899	9.062641802489999	0.33175840633000003
Deaths	Turkmenistan	Both	Age-standardized	Ischemic heart disease	Low temperature	Percent	2021	0.0864672838687114	0.1053915251059003	0.0771435221535727
Deaths	Turkmenistan	Both	Age-standardized	Ischemic heart disease	Low temperature	Rate	2021	29.7182081285	38.976776792879996	23.56924521561
Deaths	Kazakhstan	Both	Age-standardized	Ischemic heart disease	High temperature	Percent	2021	0.00746418495228	0.0224406828816756	-8.06546448663e-05
Deaths	Kazakhstan	Both	Age-standardized	Ischemic heart disease	High temperature	Rate	2021	1.7628321951200001	5.302173472020001	-0.01785828579
Deaths	Kyrgyzstan	Both	Age-standardized	Ischemic heart disease	Low temperature	Percent	2021	0.0702644081391227	0.0862765972827234	0.0646020154285437
Deaths	Kyrgyzstan	Both	Age-standardized	Ischemic heart disease	Low temperature	Rate	2021	19.27444228666	24.08766873537	15.74428965856
Deaths	Croatia	Both	Age-standardized	Ischemic heart disease	Suboptimal temperature	Percent	2021	0.0807730740815761	0.1139484745621235	0.0642780307210399
Deaths	Croatia	Both	Age-standardized	Ischemic heart disease	Suboptimal temperature	Rate	2021	10.54754904542	15.25932490046	8.076765833469999
Deaths	Albania	Both	Age-standardized	Ischemic heart disease	Suboptimal temperature	Percent	2021	0.0798116644943024	0.0999512926382952	0.0716569445213332
Deaths	Albania	Both	Age-standardized	Ischemic heart disease	Suboptimal temperature	Rate	2021	12.627721204170001	15.925711582120002	10.24351529892
Deaths	Uzbekistan	Both	Age-standardized	Ischemic heart disease	High temperature	Percent	2021	0.0179730635055234	0.0489893606659609	0.0032433438492119
Deaths	Uzbekistan	Both	Age-standardized	Ischemic heart disease	High temperature	Rate	2021	6.11055085091	17.1040794635	1.08800670452
Deaths	Uzbekistan	Both	Age-standardized	Ischemic heart disease	Suboptimal temperature	Percent	2021	0.1006016170289426	0.1457001322395425	0.080897774829748
Deaths	Uzbekistan	Both	Age-standardized	Ischemic heart disease	Suboptimal temperature	Rate	2021	34.16522159396	50.85169657713001	25.84292341592
Deaths	Mongolia	Both	Age-standardized	Ischemic heart disease	High temperature	Percent	2021	0.0004516741342529	0.0021290381916806	-8.19618758179e-05
Deaths	Mongolia	Both	Age-standardized	Ischemic heart disease	High temperature	Rate	2021	0.10026832229999999	0.48823956339	-0.01705330097
Deaths	Central Europe	Both	Age-standardized	Ischemic heart disease	Low temperature	Percent	2021	0.067153834327655	0.0814937009239816	0.0594091790885758
Deaths	Central Europe	Both	Age-standardized	Ischemic heart disease	Low temperature	Rate	2021	9.40245490631	11.862879161799999	8.1018202662
Deaths	Bosnia and Herzegovina	Both	Age-standardized	Ischemic heart disease	Low temperature	Percent	2021	0.0642846333376357	0.0783099167268046	0.0550957764417632
Deaths	Bosnia and Herzegovina	Both	Age-standardized	Ischemic heart disease	Low temperature	Rate	2021	8.89207628122	11.60342830393	6.87296353966
Deaths	Tajikistan	Both	Age-standardized	Ischemic heart disease	Low temperature	Percent	2021	0.0755884566655334	0.0918071030116102	0.0682449330061535
Deaths	Tajikistan	Both	Age-standardized	Ischemic heart disease	Low temperature	Rate	2021	18.51635867297	23.45869044131	15.06295088757
Deaths	Hungary	Both	Age-standardized	Ischemic heart disease	Suboptimal temperature	Percent	2021	0.0789969292694701	0.1140619902952366	0.0590231926386889
Deaths	Hungary	Both	Age-standardized	Ischemic heart disease	Suboptimal temperature	Rate	2021	12.282477651339999	18.40372371561	8.98876660112
Deaths	Bulgaria	Both	Age-standardized	Ischemic heart disease	Suboptimal temperature	Percent	2021	0.0727070398961774	0.1016167310806672	0.0562779410119968
Deaths	Bulgaria	Both	Age-standardized	Ischemic heart disease	Suboptimal temperature	Rate	2021	14.86562935974	21.60690385932	11.22528000092
Deaths	Albania	Both	Age-standardized	Ischemic heart disease	High temperature	Percent	2021	0.0039646645671313	0.0152840014094137	-0.0003966784573299
Deaths	Albania	Both	Age-standardized	Ischemic heart disease	High temperature	Rate	2021	0.62527581377	2.38707295065	-0.06220808488
Deaths	Turkmenistan	Both	Age-standardized	Ischemic heart disease	High temperature	Percent	2021	0.0311687617051936	0.067976401882908	0.0091084070866196
Deaths	Turkmenistan	Both	Age-standardized	Ischemic heart disease	High temperature	Rate	2021	10.719153450539999	24.27321273972	3.04442582818
Deaths	Montenegro	Both	Age-standardized	Ischemic heart disease	Suboptimal temperature	Percent	2021	0.0754829744948516	0.0922774884684362	0.0669705896087918
Deaths	Montenegro	Both	Age-standardized	Ischemic heart disease	Suboptimal temperature	Rate	2021	16.06155415762	19.94852769812	13.31921664791
Deaths	Croatia	Both	Age-standardized	Ischemic heart disease	Low temperature	Percent	2021	0.0752176258581645	0.0944129344686563	0.0649030847391754
Deaths	Croatia	Both	Age-standardized	Ischemic heart disease	Low temperature	Rate	2021	9.819994444419999	12.520385290299998	8.00749328064
Deaths	Uzbekistan	Both	Age-standardized	Ischemic heart disease	Low temperature	Percent	2021	0.0842183666578698	0.1016926549611283	0.0776107121612682
Deaths	Uzbekistan	Both	Age-standardized	Ischemic heart disease	Low temperature	Rate	2021	28.595318637700004	35.6451651256	23.919502156129997
Deaths	Bulgaria	Both	Age-standardized	Ischemic heart disease	High temperature	Percent	2021	0.0050328543407806	0.019391442683928	-0.0007761844219031
Deaths	Bulgaria	Both	Age-standardized	Ischemic heart disease	High temperature	Rate	2021	1.03168075082	4.10129597186	-0.14869891109
Deaths	Albania	Both	Age-standardized	Ischemic heart disease	Low temperature	Percent	2021	0.0761593722411314	0.0860817125083445	0.0692233252075435
Deaths	Albania	Both	Age-standardized	Ischemic heart disease	Low temperature	Rate	2021	12.05169943203	14.50162173193	9.97513416047
Deaths	Bulgaria	Both	Age-standardized	Ischemic heart disease	Low temperature	Percent	2021	0.0680488730080625	0.0845998321425462	0.0566513951577328
Deaths	Bulgaria	Both	Age-standardized	Ischemic heart disease	Low temperature	Rate	2021	13.910774400989999	17.680041554429998	11.34478941641
Deaths	Czechia	Both	Age-standardized	Ischemic heart disease	Suboptimal temperature	Percent	2021	0.0640904178651695	0.0786316069003035	0.059460519107187
Deaths	Czechia	Both	Age-standardized	Ischemic heart disease	Suboptimal temperature	Rate	2021	8.121924544350001	10.39536019691	6.843443960349999
Deaths	Czechia	Both	Age-standardized	Ischemic heart disease	High temperature	Percent	2021	0.0010065264625126	0.0048183204277342	1.81819311677e-05
Deaths	Czechia	Both	Age-standardized	Ischemic heart disease	High temperature	Rate	2021	0.12849394445	0.63833387029	0.00228082444
Deaths	Hungary	Both	Age-standardized	Ischemic heart disease	Low temperature	Percent	2021	0.0721677178286151	0.092161852977526	0.0591504466741731
Deaths	Hungary	Both	Age-standardized	Ischemic heart disease	Low temperature	Rate	2021	11.21693522136	14.9301840938	8.93736062835
Deaths	Central Europe	Both	Age-standardized	Ischemic heart disease	High temperature	Percent	2021	0.0038631371412788	0.0143375210296419	-0.0002903011668636
Deaths	Central Europe	Both	Age-standardized	Ischemic heart disease	High temperature	Rate	2021	0.54257104732	2.06174928413	-0.04015928411
Deaths	Poland	Both	Age-standardized	Ischemic heart disease	Suboptimal temperature	Percent	2021	0.0625655726898574	0.0760702285605377	0.0567169479431315
Deaths	Poland	Both	Age-standardized	Ischemic heart disease	Suboptimal temperature	Rate	2021	7.08814443456	8.98955357443	6.00178770774
Deaths	North Macedonia	Both	Age-standardized	Ischemic heart disease	Suboptimal temperature	Percent	2021	0.0714071778644955	0.0994494931369043	0.0537752367025401
Deaths	North Macedonia	Both	Age-standardized	Ischemic heart disease	Suboptimal temperature	Rate	2021	13.993432292900001	19.919384842030002	10.19877688056
Deaths	Montenegro	Both	Age-standardized	Ischemic heart disease	Low temperature	Percent	2021	0.0724652315622459	0.0809574274559366	0.0642702509429434
Deaths	Montenegro	Both	Age-standardized	Ischemic heart disease	Low temperature	Rate	2021	15.41862382691	18.0675771877	12.91797240905
Deaths	Bosnia and Herzegovina	Both	Age-standardized	Ischemic heart disease	High temperature	Percent	2021	0.0040531101076158	0.0146176473028913	-0.0003812509422735
Deaths	Bosnia and Herzegovina	Both	Age-standardized	Ischemic heart disease	High temperature	Rate	2021	0.5625627236299999	2.05429083916	-0.05496263929
Deaths	Czechia	Both	Age-standardized	Ischemic heart disease	Low temperature	Percent	2021	0.0631526795109458	0.0741397267743026	0.0592992709749064
Deaths	Czechia	Both	Age-standardized	Ischemic heart disease	Low temperature	Rate	2021	8.00221865701	9.75813314854	6.773951738500001
Deaths	Croatia	Both	Age-standardized	Ischemic heart disease	High temperature	Percent	2021	0.0060574492542877	0.0215102804925413	-0.0005805232640735
Deaths	Croatia	Both	Age-standardized	Ischemic heart disease	High temperature	Rate	2021	0.79333386031	2.96723724052	-0.07398320534
Deaths	North Macedonia	Both	Age-standardized	Ischemic heart disease	High temperature	Percent	2021	0.0052050368153433	0.01953755933687	-0.0008595756162244
Deaths	North Macedonia	Both	Age-standardized	Ischemic heart disease	High temperature	Rate	2021	1.0221624552500002	3.86825071952	-0.16082523261
Deaths	Serbia	Both	Age-standardized	Ischemic heart disease	Suboptimal temperature	Percent	2021	0.0789902484085728	0.1128508169806894	0.0604927523770933
Deaths	Serbia	Both	Age-standardized	Ischemic heart disease	Suboptimal temperature	Rate	2021	13.765137164990001	20.103487950479998	10.12298638338
Deaths	North Macedonia	Both	Age-standardized	Ischemic heart disease	Low temperature	Percent	2021	0.0665779036800938	0.0816868614522188	0.054396295490707
Deaths	North Macedonia	Both	Age-standardized	Ischemic heart disease	Low temperature	Rate	2021	13.04512579597	16.84145098866	10.00737114703
Deaths	Romania	Both	Age-standardized	Ischemic heart disease	Suboptimal temperature	Percent	2021	0.0744698411990032	0.1042629118804962	0.0590380968180607
Deaths	Romania	Both	Age-standardized	Ischemic heart disease	Suboptimal temperature	Rate	2021	11.48317377087	16.311790969729998	8.855053314080001
Deaths	Hungary	Both	Age-standardized	Ischemic heart disease	High temperature	Percent	2021	0.007425428441752	0.0240016971785259	4.08499102095e-05
Deaths	Hungary	Both	Age-standardized	Ischemic heart disease	High temperature	Rate	2021	1.1586625622	3.88261353802	0.00622964813
Deaths	Poland	Both	Age-standardized	Ischemic heart disease	Low temperature	Percent	2021	0.0615171452780361	0.0711109049780334	0.0563491014205711
Deaths	Poland	Both	Age-standardized	Ischemic heart disease	Low temperature	Rate	2021	6.96870827167	8.412369323710001	5.98360452593
Deaths	Montenegro	Both	Age-standardized	Ischemic heart disease	High temperature	Percent	2021	0.0032607492000921	0.0129309457649048	-0.0006988145076381
Deaths	Montenegro	Both	Age-standardized	Ischemic heart disease	High temperature	Rate	2021	0.69470727764	2.75147073624	-0.14782929154
Deaths	Slovakia	Both	Age-standardized	Ischemic heart disease	Suboptimal temperature	Percent	2021	0.0670396807086734	0.0863800643593656	0.0596322811610286
Deaths	Slovakia	Both	Age-standardized	Ischemic heart disease	Suboptimal temperature	Rate	2021	12.38944322139	16.54004174364	10.14408210052
Deaths	Romania	Both	Age-standardized	Ischemic heart disease	Low temperature	Percent	2021	0.0697088083424332	0.0868560781719156	0.0589770745364787
Deaths	Romania	Both	Age-standardized	Ischemic heart disease	Low temperature	Rate	2021	10.74859112265	13.62675907236	8.84727314305
Deaths	Poland	Both	Age-standardized	Ischemic heart disease	High temperature	Percent	2021	0.0011223417609063	0.0053174096844032	7.31061331672e-05
Deaths	Poland	Both	Age-standardized	Ischemic heart disease	High temperature	Rate	2021	0.12785976796	0.60408884264	0.00851686125
Deaths	Serbia	Both	Age-standardized	Ischemic heart disease	High temperature	Percent	2021	0.0065277348535924	0.0232120661170086	-0.0009846991034999
Deaths	Serbia	Both	Age-standardized	Ischemic heart disease	High temperature	Rate	2021	1.1377850792300002	4.119319337239999	-0.16941467911000002
Deaths	Slovenia	Both	Age-standardized	Ischemic heart disease	High temperature	Percent	2021	0.0026497583741494	0.0117088201285292	-0.0003771665796901
Deaths	Slovenia	Both	Age-standardized	Ischemic heart disease	High temperature	Rate	2021	0.12289831385	0.5271107624	-0.016527988219999998
Deaths	Slovenia	Both	Age-standardized	Ischemic heart disease	Suboptimal temperature	Percent	2021	0.0672897231679183	0.0873363535116893	0.0574109986836166
Deaths	Slovenia	Both	Age-standardized	Ischemic heart disease	Suboptimal temperature	Rate	2021	3.09389502227	4.29286868285	2.45475240649
Deaths	Slovenia	Both	Age-standardized	Ischemic heart disease	Low temperature	Percent	2021	0.064826404569371	0.0770442991386088	0.0570320944257609
Deaths	Slovenia	Both	Age-standardized	Ischemic heart disease	Low temperature	Rate	2021	2.97965329793	3.7870434302100002	2.4013459657
Deaths	Serbia	Both	Age-standardized	Ischemic heart disease	Low temperature	Percent	2021	0.0729861680909352	0.09169905991135	0.0604463943563381
Deaths	Serbia	Both	Age-standardized	Ischemic heart disease	Low temperature	Rate	2021	12.71863902073	16.57732880558	10.004107332110001
Deaths	Belarus	Both	Age-standardized	Ischemic heart disease	High temperature	Percent	2021	0.0013149865232143	0.0053495229291243	0.0001491755984092
Deaths	Belarus	Both	Age-standardized	Ischemic heart disease	High temperature	Rate	2021	0.4490335883	1.7701768057599998	0.048957756969999995
Deaths	Belarus	Both	Age-standardized	Ischemic heart disease	Suboptimal temperature	Percent	2021	0.0641523966057259	0.0819753805914531	0.0587799260561807
Deaths	Belarus	Both	Age-standardized	Ischemic heart disease	Suboptimal temperature	Rate	2021	21.90281759097	28.469831944130004	17.69045005869
Deaths	Latvia	Both	Age-standardized	Ischemic heart disease	Suboptimal temperature	Percent	2021	0.0598942998723811	0.0712336924191169	0.0559145850093333
Deaths	Latvia	Both	Age-standardized	Ischemic heart disease	Suboptimal temperature	Rate	2021	9.60025635411	11.5916100176	8.16890294753
Deaths	Belarus	Both	Age-standardized	Ischemic heart disease	Low temperature	Percent	2021	0.0629259334367387	0.0771113386799615	0.0584569599387878
Deaths	Belarus	Both	Age-standardized	Ischemic heart disease	Low temperature	Rate	2021	21.48401561332	26.952461052750003	17.502415816339997
Deaths	Republic of Moldova	Both	Age-standardized	Ischemic heart disease	Suboptimal temperature	Percent	2021	0.0743894801947646	0.1051068046995891	0.0571934471023926
Deaths	Republic of Moldova	Both	Age-standardized	Ischemic heart disease	Suboptimal temperature	Rate	2021	17.14567566314	24.70637067564	12.82249935637
Deaths	Romania	Both	Age-standardized	Ischemic heart disease	High temperature	Percent	2021	0.0051558935052186	0.0190625393906646	-0.0006575476236792
Deaths	Romania	Both	Age-standardized	Ischemic heart disease	High temperature	Rate	2021	0.7955379685000001	2.96368473452	-0.10222614257
Deaths	Latvia	Both	Age-standardized	Ischemic heart disease	Low temperature	Percent	2021	0.0591140098363742	0.0678980700851241	0.055542299602014
Deaths	Latvia	Both	Age-standardized	Ischemic heart disease	Low temperature	Rate	2021	9.475023348859999	11.16023547671	8.12797165631
Deaths	Slovakia	Both	Age-standardized	Ischemic heart disease	High temperature	Percent	2021	0.0027665403283368	0.0100277847694566	4.17067305236e-05
Deaths	Slovakia	Both	Age-standardized	Ischemic heart disease	High temperature	Rate	2021	0.51330149135	1.90303596607	0.00664988699
Deaths	Eastern Europe	Both	Age-standardized	Ischemic heart disease	Suboptimal temperature	Percent	2021	0.0683031701036765	0.0902215482486013	0.0591921889238992
Deaths	Eastern Europe	Both	Age-standardized	Ischemic heart disease	Suboptimal temperature	Rate	2021	17.275847449199997	23.51750135605	14.329995332789998
Deaths	Eastern Europe	Both	Age-standardized	Ischemic heart disease	Low temperature	Percent	2021	0.0654364714941952	0.0810388920100563	0.0588844801485582
Deaths	Eastern Europe	Both	Age-standardized	Ischemic heart disease	Low temperature	Rate	2021	16.54953316687	21.10656244181	14.144994337610001
Deaths	Eastern Europe	Both	Age-standardized	Ischemic heart disease	High temperature	Percent	2021	0.0030890259916411	0.010887476837916	0.0001240437540219
Deaths	Eastern Europe	Both	Age-standardized	Ischemic heart disease	High temperature	Rate	2021	0.78266912789	2.88176005056	0.03037590525
Deaths	Lithuania	Both	Age-standardized	Ischemic heart disease	Suboptimal temperature	Percent	2021	0.0635731081519797	0.0783845399650902	0.0584935642082954
Deaths	Lithuania	Both	Age-standardized	Ischemic heart disease	Suboptimal temperature	Rate	2021	12.52676402444	15.65042011921	10.65697799454
Deaths	Slovakia	Both	Age-standardized	Ischemic heart disease	Low temperature	Percent	2021	0.0644644450144743	0.0773990806438879	0.0593988322306589
Deaths	Slovakia	Both	Age-standardized	Ischemic heart disease	Low temperature	Rate	2021	11.911656287240001	14.955576999529999	10.03147594977
Deaths	Estonia	Both	Age-standardized	Ischemic heart disease	Low temperature	Percent	2021	0.0566523643188087	0.0669194774279771	0.0518816780803731
Deaths	Estonia	Both	Age-standardized	Ischemic heart disease	Low temperature	Rate	2021	5.2132445087	6.46014076782	4.2954342081300005
Deaths	Estonia	Both	Age-standardized	Ischemic heart disease	Suboptimal temperature	Percent	2021	0.0574239650643243	0.0682162762909042	0.0526873458124279
Deaths	Estonia	Both	Age-standardized	Ischemic heart disease	Suboptimal temperature	Rate	2021	5.2844185261700005	6.4960571827499995	4.30702105479
Deaths	Estonia	Both	Age-standardized	Ischemic heart disease	High temperature	Percent	2021	0.0008185917791472	0.003432535476756	-0.0002629615359255
Deaths	Estonia	Both	Age-standardized	Ischemic heart disease	High temperature	Rate	2021	0.07551105444999999	0.32024527546000003	-0.02454764229
Deaths	Latvia	Both	Age-standardized	Ischemic heart disease	High temperature	Percent	2021	0.0008315939063808	0.003365434627957	4.16112210966e-05
Deaths	Latvia	Both	Age-standardized	Ischemic heart disease	High temperature	Rate	2021	0.13347105165	0.54115339147	0.00660898573
Deaths	Republic of Moldova	Both	Age-standardized	Ischemic heart disease	High temperature	Percent	2021	0.0052697997480736	0.018934758893	-5.23085625352e-05
Deaths	Republic of Moldova	Both	Age-standardized	Ischemic heart disease	High temperature	Rate	2021	1.2144895252799999	4.3140307488300005	-0.01223475331
Deaths	Republic of Moldova	Both	Age-standardized	Ischemic heart disease	Low temperature	Percent	2021	0.0695298478362852	0.0878352099789986	0.057096620050229
Deaths	Republic of Moldova	Both	Age-standardized	Ischemic heart disease	Low temperature	Rate	2021	16.0257141477	20.77972710029	12.79822286912
Deaths	Ukraine	Both	Age-standardized	Ischemic heart disease	Suboptimal temperature	Percent	2021	0.0699585513549505	0.0931368910251074	0.0593158282587915
Deaths	Ukraine	Both	Age-standardized	Ischemic heart disease	Suboptimal temperature	Rate	2021	26.1171979729	36.34875654503	19.23894186307
Deaths	Ukraine	Both	Age-standardized	Ischemic heart disease	High temperature	Percent	2021	0.003789641327158	0.013290149054355	0.0003578323585869
Deaths	Ukraine	Both	Age-standardized	Ischemic heart disease	High temperature	Rate	2021	1.41343157756	5.14640816995	0.12952978098
Deaths	Ukraine	Both	Age-standardized	Ischemic heart disease	Low temperature	Percent	2021	0.066443652188363	0.0809553345781528	0.0589665706387946
Deaths	Ukraine	Both	Age-standardized	Ischemic heart disease	Low temperature	Rate	2021	24.806302645760002	32.620414300049994	18.78959999753
Deaths	High-income Asia Pacific	Both	Age-standardized	Ischemic heart disease	Low temperature	Percent	2021	0.0716687974707703	0.0784358048155148	0.0657146523959695
Deaths	High-income Asia Pacific	Both	Age-standardized	Ischemic heart disease	Low temperature	Rate	2021	1.8327007026600002	2.09599446505	1.4906418451
Deaths	High-income Asia Pacific	Both	Age-standardized	Ischemic heart disease	Suboptimal temperature	Percent	2021	0.0756439323449077	0.0934435190337458	0.0668037085324418
Deaths	High-income Asia Pacific	Both	Age-standardized	Ischemic heart disease	Suboptimal temperature	Rate	2021	1.93490792932	2.44071183171	1.5587331334499999
Deaths	Russian Federation	Both	Age-standardized	Ischemic heart disease	Suboptimal temperature	Percent	2021	0.067967141209025	0.090900018828063	0.0586488354977486
Deaths	Russian Federation	Both	Age-standardized	Ischemic heart disease	Suboptimal temperature	Rate	2021	14.474219209300001	19.53520731783	12.05366304961
Deaths	Lithuania	Both	Age-standardized	Ischemic heart disease	High temperature	Percent	2021	0.000873771258219	0.003439065384377	0.0001075332244272
Deaths	Lithuania	Both	Age-standardized	Ischemic heart disease	High temperature	Rate	2021	0.17227970829	0.67134903161	0.02273101437
Deaths	Lithuania	Both	Age-standardized	Ischemic heart disease	Low temperature	Percent	2021	0.0627576611907629	0.0748263716870516	0.0582538930807492
Deaths	Lithuania	Both	Age-standardized	Ischemic heart disease	Low temperature	Rate	2021	12.365984045240001	15.098528735150001	10.59601888015
Deaths	Russian Federation	Both	Age-standardized	Ischemic heart disease	High temperature	Percent	2021	0.0029309509064759	0.0100159477290121	-3.93670129293e-05
Deaths	Russian Federation	Both	Age-standardized	Ischemic heart disease	High temperature	Rate	2021	0.62598330091	2.15805860111	-0.00804614353
Deaths	Russian Federation	Both	Age-standardized	Ischemic heart disease	Low temperature	Percent	2021	0.0652461488306444	0.0813173149725487	0.0585644219374415
Deaths	Russian Federation	Both	Age-standardized	Ischemic heart disease	Low temperature	Rate	2021	13.89308895582	17.60202656913	11.9274310623
Deaths	High-income	Both	Age-standardized	Ischemic heart disease	Low temperature	Percent	2021	0.0670631254624967	0.0770783838223897	0.0622274705749495
Deaths	High-income	Both	Age-standardized	Ischemic heart disease	Low temperature	Rate	2021	3.42268322616	3.9965309536699998	2.90508662284
Deaths	Republic of Korea	Both	Age-standardized	Ischemic heart disease	Suboptimal temperature	Percent	2021	0.0781514370177212	0.1150903410922959	0.0572821511442648
Deaths	Republic of Korea	Both	Age-standardized	Ischemic heart disease	Suboptimal temperature	Rate	2021	2.21160779166	3.3970749711500003	1.45143492157
Deaths	High-income	Both	Age-standardized	Ischemic heart disease	Suboptimal temperature	Percent	2021	0.0707559918065693	0.0904240043928452	0.0624371273842228
Deaths	High-income	Both	Age-standardized	Ischemic heart disease	Suboptimal temperature	Rate	2021	3.6119069838300004	4.6955550418	2.94765906704
Deaths	Brunei Darussalam	Both	Age-standardized	Ischemic heart disease	Suboptimal temperature	Percent	2021	0.0031829520410952	0.0042602389096716	0.0020526185102338
Deaths	Brunei Darussalam	Both	Age-standardized	Ischemic heart disease	Suboptimal temperature	Rate	2021	0.26918089495	0.37432640317000004	0.17451896920999999
Deaths	Brunei Darussalam	Both	Age-standardized	Ischemic heart disease	Low temperature	Percent	2021	0.0021464515266093	0.0027291125260142	0.0017018624162273
Deaths	Brunei Darussalam	Both	Age-standardized	Ischemic heart disease	Low temperature	Rate	2021	0.18141531771	0.23953932132	0.13637257891000001
Deaths	Japan	Both	Age-standardized	Ischemic heart disease	Low temperature	Percent	2021	0.0750120398801835	0.0803146276646431	0.0700567853496173
Deaths	Japan	Both	Age-standardized	Ischemic heart disease	Low temperature	Rate	2021	1.90227669385	2.12013308169	1.60362038423
Deaths	High-income	Both	Age-standardized	Ischemic heart disease	High temperature	Percent	2021	0.0039849301996895	0.0151410727992169	-0.0011355106360273
Deaths	High-income	Both	Age-standardized	Ischemic heart disease	High temperature	Rate	2021	0.2041945303	0.7935527402600001	-0.05754147816999999
Deaths	High-income Asia Pacific	Both	Age-standardized	Ischemic heart disease	High temperature	Percent	2021	0.0042919923245182	0.0164216903280646	-0.0014615160240081
Deaths	High-income Asia Pacific	Both	Age-standardized	Ischemic heart disease	High temperature	Rate	2021	0.11036238458	0.42365901092	-0.03419734714
Deaths	Japan	Both	Age-standardized	Ischemic heart disease	Suboptimal temperature	Percent	2021	0.0782112493618172	0.0926380912034312	0.0708957062634094
Deaths	Japan	Both	Age-standardized	Ischemic heart disease	Suboptimal temperature	Rate	2021	1.9839008761899999	2.38744258058	1.6332586050100002
Deaths	Singapore	Both	Age-standardized	Ischemic heart disease	Suboptimal temperature	Percent	2021	0.0068096467523981	0.0083491829897296	0.00292634716026
Deaths	Singapore	Both	Age-standardized	Ischemic heart disease	Suboptimal temperature	Rate	2021	0.31828847987000003	0.39535737633999996	0.13881974314
Deaths	Republic of Korea	Both	Age-standardized	Ischemic heart disease	Low temperature	Percent	2021	0.071054261887686	0.0872680720002878	0.0582550728450634
Deaths	Republic of Korea	Both	Age-standardized	Ischemic heart disease	Low temperature	Rate	2021	2.00968216758	2.57774158586	1.48385027193
Deaths	Australasia	Both	Age-standardized	Ischemic heart disease	Suboptimal temperature	Percent	2021	0.0689653305262339	0.0802211937201641	0.0637948788265909
Deaths	Australasia	Both	Age-standardized	Ischemic heart disease	Suboptimal temperature	Rate	2021	3.21927488561	3.8246926709899998	2.71394749578
Deaths	Australasia	Both	Age-standardized	Ischemic heart disease	Low temperature	Percent	2021	0.0682112827612601	0.0789182045373048	0.0628796247569559
Deaths	Australasia	Both	Age-standardized	Ischemic heart disease	Low temperature	Rate	2021	3.1838544557	3.77723373858	2.68995590862
Deaths	Brunei Darussalam	Both	Age-standardized	Ischemic heart disease	High temperature	Percent	2021	0.001038675223567	0.0023763113287305	-0.0002426620786939
Deaths	Brunei Darussalam	Both	Age-standardized	Ischemic heart disease	High temperature	Rate	2021	0.08794988354	0.20259881231	-0.02053796016
Deaths	New Zealand	Both	Age-standardized	Ischemic heart disease	Low temperature	Percent	2021	0.0667289475321049	0.080258478999169	0.0578579453586436
Deaths	New Zealand	Both	Age-standardized	Ischemic heart disease	Low temperature	Rate	2021	4.06898750138	4.970028419839999	3.3350885594599995
Deaths	Andorra	Both	Age-standardized	Ischemic heart disease	Suboptimal temperature	Percent	2021	0.0624585864103892	0.0764378937275761	0.0558542843078013
Deaths	Andorra	Both	Age-standardized	Ischemic heart disease	Suboptimal temperature	Rate	2021	2.5628585129	3.47528956722	1.84892277974
Deaths	Republic of Korea	Both	Age-standardized	Ischemic heart disease	High temperature	Percent	2021	0.0076949487199333	0.0298909266922317	-0.0028888504743196
Deaths	Republic of Korea	Both	Age-standardized	Ischemic heart disease	High temperature	Rate	2021	0.21895197804	0.8946225624399999	-0.0810191178
Deaths	Australasia	Both	Age-standardized	Ischemic heart disease	High temperature	Percent	2021	0.0008100853026928	0.003972325709929	-0.0011844345378582
Deaths	Australasia	Both	Age-standardized	Ischemic heart disease	High temperature	Rate	2021	0.0380536411	0.18813927395000002	-0.05240516918
Deaths	New Zealand	Both	Age-standardized	Ischemic heart disease	Suboptimal temperature	Percent	2021	0.0668159617291343	0.0802557574285743	0.0579220046989319
Deaths	New Zealand	Both	Age-standardized	Ischemic heart disease	Suboptimal temperature	Rate	2021	4.074313292709999	4.96984261023	3.3389086207000003
Deaths	Belgium	Both	Age-standardized	Ischemic heart disease	Suboptimal temperature	Percent	2021	0.0628052723988138	0.0824580028865011	0.0501663554718979
Deaths	Belgium	Both	Age-standardized	Ischemic heart disease	Suboptimal temperature	Rate	2021	2.38987655617	3.2338593693399997	1.79869371473
Deaths	Australia	Both	Age-standardized	Ischemic heart disease	Low temperature	Percent	2021	0.0685810692086958	0.0794073812979254	0.0639665369739848
Deaths	Australia	Both	Age-standardized	Ischemic heart disease	Low temperature	Rate	2021	3.02349714919	3.57077596691	2.54752653733
Deaths	Australia	Both	Age-standardized	Ischemic heart disease	Suboptimal temperature	Percent	2021	0.0695004587525646	0.0803741162670741	0.0641614373357978
Deaths	Australia	Both	Age-standardized	Ischemic heart disease	Suboptimal temperature	Rate	2021	3.0642925385	3.65441612565	2.56355529499
Deaths	Singapore	Both	Age-standardized	Ischemic heart disease	Low temperature	Percent	2021	0.0010722593711255	0.0017244434745053	0.0004420727189999
Deaths	Singapore	Both	Age-standardized	Ischemic heart disease	Low temperature	Rate	2021	0.05014154308	0.08159163779	0.02041996817
Deaths	Western Europe	Both	Age-standardized	Ischemic heart disease	Suboptimal temperature	Percent	2021	0.0669924799854711	0.0820908383653625	0.0598585503616987
Deaths	Western Europe	Both	Age-standardized	Ischemic heart disease	Suboptimal temperature	Rate	2021	3.16759114059	3.9434289402900005	2.5798778554800004
Deaths	Austria	Both	Age-standardized	Ischemic heart disease	Suboptimal temperature	Percent	2021	0.0657387012810719	0.0832594207067014	0.0596361893025698
Deaths	Austria	Both	Age-standardized	Ischemic heart disease	Suboptimal temperature	Rate	2021	4.47887855787	5.7701291045400005	3.6679124392899998
Deaths	Japan	Both	Age-standardized	Ischemic heart disease	High temperature	Percent	2021	0.0034660361845169	0.0138720909507302	-0.0014962870209463
Deaths	Japan	Both	Age-standardized	Ischemic heart disease	High temperature	Rate	2021	0.08843463632000001	0.35946446663	-0.03460290351
Deaths	Andorra	Both	Age-standardized	Ischemic heart disease	Low temperature	Percent	2021	0.0624307334450056	0.0764394059691328	0.0558438352553861
Deaths	Andorra	Both	Age-standardized	Ischemic heart disease	Low temperature	Rate	2021	2.56169399204	3.46855290744	1.84390837338
Deaths	Singapore	Both	Age-standardized	Ischemic heart disease	High temperature	Percent	2021	0.0057437221227986	0.006673527609403	0.0024744521264623
Deaths	Singapore	Both	Age-standardized	Ischemic heart disease	High temperature	Rate	2021	0.2684431717	0.31695993223	0.11653413160000001
Deaths	Belgium	Both	Age-standardized	Ischemic heart disease	Low temperature	Percent	2021	0.0622988410454456	0.0797799588337658	0.0500245691570383
Deaths	Belgium	Both	Age-standardized	Ischemic heart disease	Low temperature	Rate	2021	2.37050917144	3.1258285119200004	1.79699557554
Deaths	Denmark	Both	Age-standardized	Ischemic heart disease	Low temperature	Percent	2021	0.0547021889410965	0.0608940914314887	0.0428829458761495
Deaths	Denmark	Both	Age-standardized	Ischemic heart disease	Low temperature	Rate	2021	2.1845327964599996	2.47782735606	1.70890344669
Deaths	Denmark	Both	Age-standardized	Ischemic heart disease	Suboptimal temperature	Percent	2021	0.0548363855119175	0.0613247410045074	0.0430761627082196
Deaths	Denmark	Both	Age-standardized	Ischemic heart disease	Suboptimal temperature	Rate	2021	2.18992353185	2.48361074221	1.71070578152
Deaths	France	Both	Age-standardized	Ischemic heart disease	Suboptimal temperature	Percent	2021	0.0681291509240634	0.0875827092556372	0.0567678704411789
Deaths	France	Both	Age-standardized	Ischemic heart disease	Suboptimal temperature	Rate	2021	2.0360452739999997	2.72147070643	1.5843394571400002
Deaths	New Zealand	Both	Age-standardized	Ischemic heart disease	High temperature	Percent	2021	9.31695181081e-05	0.0005008460627546	-1.66421227301e-05
Deaths	New Zealand	Both	Age-standardized	Ischemic heart disease	High temperature	Rate	2021	0.00570258595	0.03181163626	-0.00100984331
Deaths	Western Europe	Both	Age-standardized	Ischemic heart disease	Low temperature	Percent	2021	0.0655196153039393	0.0755853610018985	0.058736156915778
Deaths	Western Europe	Both	Age-standardized	Ischemic heart disease	Low temperature	Rate	2021	3.0975878106000003	3.6530383973	2.56988137871
Deaths	Austria	Both	Age-standardized	Ischemic heart disease	Low temperature	Percent	2021	0.063869664428232	0.0756514959845304	0.0596107431260391
Deaths	Austria	Both	Age-standardized	Ischemic heart disease	Low temperature	Rate	2021	4.35094459874	5.28854542651	3.61711725436
Deaths	Andorra	Both	Age-standardized	Ischemic heart disease	High temperature	Percent	2021	2.96801841993e-05	0.0001786349685137	-1.29891644285e-05
Deaths	Andorra	Both	Age-standardized	Ischemic heart disease	High temperature	Rate	2021	0.0012411642100000001	0.00850246477	-0.00055995917
Deaths	Finland	Both	Age-standardized	Ischemic heart disease	Suboptimal temperature	Percent	2021	0.0634093333596824	0.0783658378510873	0.0587374154822822
Deaths	Finland	Both	Age-standardized	Ischemic heart disease	Suboptimal temperature	Rate	2021	4.9065563309	6.17600620781	4.09384386703
Deaths	Cyprus	Both	Age-standardized	Ischemic heart disease	Suboptimal temperature	Percent	2021	0.0822130200098116	0.1132900722685347	0.0582846579024169
Deaths	Cyprus	Both	Age-standardized	Ischemic heart disease	Suboptimal temperature	Rate	2021	7.15515608736	9.94858045386	4.91501450502
Deaths	Cyprus	Both	Age-standardized	Ischemic heart disease	Low temperature	Percent	2021	0.0699222901078194	0.0799888833509528	0.0613458658626663
Deaths	Cyprus	Both	Age-standardized	Ischemic heart disease	Low temperature	Rate	2021	6.08276973875	7.25922066502	5.0612374111200005
Deaths	Germany	Both	Age-standardized	Ischemic heart disease	Suboptimal temperature	Percent	2021	0.0616902988113951	0.0777014540868907	0.0549230257626743
Deaths	Germany	Both	Age-standardized	Ischemic heart disease	Suboptimal temperature	Rate	2021	3.92884292874	4.95955127373	3.1867660361100003
Deaths	Greece	Both	Age-standardized	Ischemic heart disease	Suboptimal temperature	Percent	2021	0.0849073351820925	0.1048568674116613	0.0753689246289697
Deaths	Greece	Both	Age-standardized	Ischemic heart disease	Suboptimal temperature	Rate	2021	6.1914413583000005	7.71684352956	5.22402718942
Deaths	Australia	Both	Age-standardized	Ischemic heart disease	High temperature	Percent	2021	0.0009877883734795	0.004834668849122	-0.0014819484881269
Deaths	Australia	Both	Age-standardized	Ischemic heart disease	High temperature	Rate	2021	0.04383160508	0.21597113597	-0.06166614351
Deaths	France	Both	Age-standardized	Ischemic heart disease	Low temperature	Percent	2021	0.0670937017235277	0.0823440491900525	0.0568908568411622
Deaths	France	Both	Age-standardized	Ischemic heart disease	Low temperature	Rate	2021	2.00490950472	2.5727139659000002	1.56689986095
Deaths	Western Europe	Both	Age-standardized	Ischemic heart disease	High temperature	Percent	2021	0.0015927533560783	0.0069945327104505	-0.0004287339573924
Deaths	Western Europe	Both	Age-standardized	Ischemic heart disease	High temperature	Rate	2021	0.07570321021	0.34192581763	-0.019225079670000002
Deaths	Finland	Both	Age-standardized	Ischemic heart disease	Low temperature	Percent	2021	0.0628096593047187	0.0756326161556402	0.0582797126897588
Deaths	Finland	Both	Age-standardized	Ischemic heart disease	Low temperature	Rate	2021	4.85988644117	5.99028514934	4.0815450457699995
Deaths	Austria	Both	Age-standardized	Ischemic heart disease	High temperature	Percent	2021	0.0020066233421354	0.008357328347585	-2.30886561324e-05
Deaths	Austria	Both	Age-standardized	Ischemic heart disease	High temperature	Rate	2021	0.13735721855	0.58909281931	-0.0016060735
Deaths	Germany	Both	Age-standardized	Ischemic heart disease	Low temperature	Percent	2021	0.0608273048065187	0.0733119841322001	0.0546266234315921
Deaths	Germany	Both	Age-standardized	Ischemic heart disease	Low temperature	Rate	2021	3.8735510708599996	4.709169251960001	3.18025670811
Deaths	Belgium	Both	Age-standardized	Ischemic heart disease	High temperature	Percent	2021	0.0005455851506653	0.0029232307289323	-7.15267152561e-05
Deaths	Belgium	Both	Age-standardized	Ischemic heart disease	High temperature	Rate	2021	0.02086540765	0.11364891329	-0.00272138255
Deaths	Denmark	Both	Age-standardized	Ischemic heart disease	High temperature	Percent	2021	0.0001417884090696	0.0008019863581549	-3.9175874895e-06
Deaths	Denmark	Both	Age-standardized	Ischemic heart disease	High temperature	Rate	2021	0.00569561159	0.03264087707	-0.00015473975
Deaths	France	Both	Age-standardized	Ischemic heart disease	High temperature	Percent	2021	0.0011189572394951	0.0056820995322868	-0.0003345435458913
Deaths	France	Both	Age-standardized	Ischemic heart disease	High temperature	Rate	2021	0.0336483793	0.17677310077	-0.00982546855
Deaths	Cyprus	Both	Age-standardized	Ischemic heart disease	High temperature	Percent	2021	0.01323542434396	0.0386784992017351	-0.0039051787382285
Deaths	Cyprus	Both	Age-standardized	Ischemic heart disease	High temperature	Rate	2021	1.15482788287	3.4238333912299996	-0.33719309963
Deaths	Finland	Both	Age-standardized	Ischemic heart disease	High temperature	Percent	2021	0.0006423670050528	0.0030733217322398	-6.60526995093e-05
Deaths	Finland	Both	Age-standardized	Ischemic heart disease	High temperature	Rate	2021	0.049995102220000004	0.24164595072	-0.00540675787
Deaths	Germany	Both	Age-standardized	Ischemic heart disease	High temperature	Percent	2021	0.000924194050811	0.0047045054720854	7.30054392e-08
Deaths	Germany	Both	Age-standardized	Ischemic heart disease	High temperature	Rate	2021	0.059215283789999996	0.30013882652	6.800310000000001e-06
Deaths	Greece	Both	Age-standardized	Ischemic heart disease	High temperature	Percent	2021	0.0059971228055775	0.0187979592610114	-0.0011588294663169
Deaths	Greece	Both	Age-standardized	Ischemic heart disease	High temperature	Rate	2021	0.43840174277000005	1.39311216743	-0.07441153545
Deaths	Ireland	Both	Age-standardized	Ischemic heart disease	High temperature	Percent	2021	0.00018954118551	0.0011455463350569	-2.08438961831e-05
Deaths	Ireland	Both	Age-standardized	Ischemic heart disease	High temperature	Rate	2021	0.010067877690000001	0.06012939827	-0.0010973879
Deaths	Malta	Both	Age-standardized	Ischemic heart disease	High temperature	Percent	2021	0.0034448589253029	0.0193035223072023	-0.00601858654519
Deaths	Malta	Both	Age-standardized	Ischemic heart disease	High temperature	Rate	2021	0.24783250244000002	1.43078357159	-0.40249021617999997
Deaths	Italy	Both	Age-standardized	Ischemic heart disease	High temperature	Percent	2021	0.0035669460843269	0.0154097396062049	-0.0008758818115329
Deaths	Italy	Both	Age-standardized	Ischemic heart disease	High temperature	Rate	2021	0.15890384753	0.7102954744	-0.03658878774
Deaths	Israel	Both	Age-standardized	Ischemic heart disease	High temperature	Percent	2021	0.0072670161478371	0.035711243961512	-0.012954107791941
Deaths	Israel	Both	Age-standardized	Ischemic heart disease	High temperature	Rate	2021	0.25501567048	1.29004638321	-0.46254802038
Deaths	Iceland	Both	Age-standardized	Ischemic heart disease	High temperature	Percent	2021	1.240958277e-07	6.831655304e-07	0.0
Deaths	Iceland	Both	Age-standardized	Ischemic heart disease	High temperature	Rate	2021	7.38529e-06	4.032658e-05	0.0
Deaths	Luxembourg	Both	Age-standardized	Ischemic heart disease	High temperature	Percent	2021	0.0004497182569789	0.0026224724440116	-3.13678110967e-05
Deaths	Luxembourg	Both	Age-standardized	Ischemic heart disease	High temperature	Rate	2021	0.02072459955	0.11997461719000001	-0.00143197237
Deaths	Netherlands	Both	Age-standardized	Ischemic heart disease	High temperature	Percent	2021	0.0003938852372602	0.0023789017170226	-7.2353085175e-05
Deaths	Netherlands	Both	Age-standardized	Ischemic heart disease	High temperature	Rate	2021	0.01482508539	0.08986648986000001	-0.0025894322899999997
Deaths	Norway	Both	Age-standardized	Ischemic heart disease	High temperature	Percent	2021	4.15648595754e-05	0.0002368484149998	-1.21707498213e-05
Deaths	Norway	Both	Age-standardized	Ischemic heart disease	High temperature	Rate	2021	0.0017133125700000001	0.009347020709999999	-0.00050423538
Deaths	Spain	Both	Age-standardized	Ischemic heart disease	High temperature	Percent	2021	0.0023559667135625	0.0093839647135927	-0.0009350358362185
Deaths	Spain	Both	Age-standardized	Ischemic heart disease	High temperature	Rate	2021	0.08384830679000001	0.32939668755	-0.03298502846
Deaths	Switzerland	Both	Age-standardized	Ischemic heart disease	High temperature	Percent	2021	0.0005052369582512	0.0028123320549963	-2.63448158402e-05
Deaths	Switzerland	Both	Age-standardized	Ischemic heart disease	High temperature	Rate	2021	0.02035075657	0.11185224335999999	-0.00102643408
Deaths	Portugal	Both	Age-standardized	Ischemic heart disease	High temperature	Percent	2021	0.0003101370569472	0.001510047682452	-0.0001758380742395
Deaths	Portugal	Both	Age-standardized	Ischemic heart disease	High temperature	Rate	2021	0.01148782862	0.05546003701	-0.00657033378
Deaths	Sweden	Both	Age-standardized	Ischemic heart disease	High temperature	Percent	2021	0.0001552993972902	0.0008051506243751	-4.0626189349e-06
Deaths	Sweden	Both	Age-standardized	Ischemic heart disease	High temperature	Rate	2021	0.008075189080000001	0.04168249658	-0.00019667995
Deaths	United Kingdom	Both	Age-standardized	Ischemic heart disease	High temperature	Percent	2021	0.0002030474959741	0.0012208237003324	-2.44661789666e-05
Deaths	United Kingdom	Both	Age-standardized	Ischemic heart disease	High temperature	Rate	2021	0.010620416070000001	0.06474640503	-0.0012993186499999998
Deaths	Southern Latin America	Both	Age-standardized	Ischemic heart disease	High temperature	Percent	2021	0.0012887057010148	0.0064170232717204	-0.0021597984943185
Deaths	Southern Latin America	Both	Age-standardized	Ischemic heart disease	High temperature	Rate	2021	0.0706270918	0.35115255212	-0.11559645
Deaths	Greece	Both	Age-standardized	Ischemic heart disease	Low temperature	Percent	2021	0.079396865403071	0.0877135365994349	0.0748521135319221
Deaths	Greece	Both	Age-standardized	Ischemic heart disease	Low temperature	Rate	2021	5.7886233798	6.48148431327	5.1251284743
Deaths	Iceland	Both	Age-standardized	Ischemic heart disease	Suboptimal temperature	Percent	2021	0.0710707493109249	0.0855232320023186	0.0649852088166229
Deaths	Iceland	Both	Age-standardized	Ischemic heart disease	Suboptimal temperature	Rate	2021	4.11750483864	4.991004365079999	3.3955531969200003
Deaths	Argentina	Both	Age-standardized	Ischemic heart disease	High temperature	Percent	2021	0.001725268019392	0.0083752017796481	-0.0029055462812438
Deaths	Argentina	Both	Age-standardized	Ischemic heart disease	High temperature	Rate	2021	0.10573526138	0.52133632535	-0.17537146898
Deaths	Chile	Both	Age-standardized	Ischemic heart disease	High temperature	Percent	2021	7.09216207315e-05	0.0005012205083298	-4.26731547112e-05
Deaths	Chile	Both	Age-standardized	Ischemic heart disease	High temperature	Rate	2021	0.00278566325	0.01938296931	-0.0016079616
Deaths	Israel	Both	Age-standardized	Ischemic heart disease	Suboptimal temperature	Percent	2021	0.0574337899480981	0.0909838562187051	0.028558425554246
Deaths	Israel	Both	Age-standardized	Ischemic heart disease	Suboptimal temperature	Rate	2021	2.00035362994	3.24783681495	0.9616600451499999
Deaths	Iceland	Both	Age-standardized	Ischemic heart disease	Low temperature	Percent	2021	0.0710706356653622	0.0855232320023186	0.0649852088166228
Deaths	Iceland	Both	Age-standardized	Ischemic heart disease	Low temperature	Rate	2021	4.1174980767200005	4.991004365079999	3.3955531969200003
Deaths	Luxembourg	Both	Age-standardized	Ischemic heart disease	Suboptimal temperature	Percent	2021	0.060109687634487	0.0732673308883763	0.0515387503778666
Deaths	Luxembourg	Both	Age-standardized	Ischemic heart disease	Suboptimal temperature	Rate	2021	2.7474396147699998	3.42524414896	2.23566679319
Deaths	Netherlands	Both	Age-standardized	Ischemic heart disease	Suboptimal temperature	Percent	2021	0.0586520657570963	0.076475415582655	0.0444630491426134
Deaths	Netherlands	Both	Age-standardized	Ischemic heart disease	Suboptimal temperature	Rate	2021	2.1948277138	2.96114595502	1.6036654202
Deaths	Luxembourg	Both	Age-standardized	Ischemic heart disease	Low temperature	Percent	2021	0.0596891715236786	0.0709809565842357	0.0514331078749175
Deaths	Luxembourg	Both	Age-standardized	Ischemic heart disease	Low temperature	Rate	2021	2.72806166242	3.33506390779	2.22901239209
Deaths	Israel	Both	Age-standardized	Ischemic heart disease	Low temperature	Percent	2021	0.0505693294533969	0.0611567925936613	0.0409394184287264
Deaths	Israel	Both	Age-standardized	Ischemic heart disease	Low temperature	Rate	2021	1.75946003971	2.1840489974	1.3585938287100001
Deaths	Uruguay	Both	Age-standardized	Ischemic heart disease	High temperature	Percent	2021	0.0005258532299767	0.0030308527284683	-0.0013734153980604
Deaths	Uruguay	Both	Age-standardized	Ischemic heart disease	High temperature	Rate	2021	0.03209056287	0.18156598013	-0.08325461846
Deaths	Italy	Both	Age-standardized	Ischemic heart disease	Suboptimal temperature	Percent	2021	0.0806866568865142	0.1001803417511401	0.073394920444643
Deaths	Italy	Both	Age-standardized	Ischemic heart disease	Suboptimal temperature	Rate	2021	3.57359402251	4.52421183909	2.86102181002
Deaths	Italy	Both	Age-standardized	Ischemic heart disease	Low temperature	Percent	2021	0.0774072539511242	0.0863415587639472	0.0704538228865795
Deaths	Italy	Both	Age-standardized	Ischemic heart disease	Low temperature	Rate	2021	3.4275049114300002	3.9833789355900002	2.78239327904
Deaths	Ireland	Both	Age-standardized	Ischemic heart disease	Suboptimal temperature	Percent	2021	0.0562618912573764	0.0710334765247315	0.0466677215765672
Deaths	Ireland	Both	Age-standardized	Ischemic heart disease	Suboptimal temperature	Rate	2021	2.96905476159	3.82264598727	2.27572945623
Deaths	Malta	Both	Age-standardized	Ischemic heart disease	Suboptimal temperature	Percent	2021	0.0702758071511961	0.0899053032584722	0.0546902358829081
Deaths	Malta	Both	Age-standardized	Ischemic heart disease	Suboptimal temperature	Rate	2021	5.00632521795	6.50109166085	3.80782951239
Deaths	Ireland	Both	Age-standardized	Ischemic heart disease	Low temperature	Percent	2021	0.056084206026595	0.070057155742218	0.046607483656908
Deaths	Ireland	Both	Age-standardized	Ischemic heart disease	Low temperature	Rate	2021	2.95961700427	3.7682051217800003	2.27676341524
Deaths	Portugal	Both	Age-standardized	Ischemic heart disease	Suboptimal temperature	Percent	2021	0.0773416988431068	0.0919569015043575	0.0642971129074939
Deaths	Portugal	Both	Age-standardized	Ischemic heart disease	Suboptimal temperature	Rate	2021	2.84549789745	3.4229609045099996	2.28441012107
Deaths	Canada	Both	Age-standardized	Ischemic heart disease	High temperature	Percent	2021	0.0013156635426184	0.0052835510592904	-2.2596151553e-06
Deaths	Canada	Both	Age-standardized	Ischemic heart disease	High temperature	Rate	2021	0.06758901632	0.27417132073	-0.00010925259
Deaths	Sweden	Both	Age-standardized	Ischemic heart disease	Suboptimal temperature	Percent	2021	0.0594036558625935	0.0647035959723016	0.0563135457878979
Deaths	Sweden	Both	Age-standardized	Ischemic heart disease	Suboptimal temperature	Rate	2021	3.0769478548399998	3.51166794761	2.58936752333
Deaths	Netherlands	Both	Age-standardized	Ischemic heart disease	Low temperature	Percent	2021	0.0582846748143391	0.0742732060287008	0.0443603735905971
Deaths	Netherlands	Both	Age-standardized	Ischemic heart disease	Low temperature	Rate	2021	2.18100033718	2.88359180662	1.60116294306
Deaths	High-income North America	Both	Age-standardized	Ischemic heart disease	High temperature	Percent	2021	0.0065690140669439	0.023712208749303	-0.0016418921813917
Deaths	High-income North America	Both	Age-standardized	Ischemic heart disease	High temperature	Rate	2021	0.50001165569	1.83701205809	-0.12564867095
Deaths	Norway	Both	Age-standardized	Ischemic heart disease	Suboptimal temperature	Percent	2021	0.060830309700439	0.0691641360104818	0.056622611656984
Deaths	Norway	Both	Age-standardized	Ischemic heart disease	Suboptimal temperature	Rate	2021	2.4863232547700003	2.8283464504599998	2.1308866538599998
Deaths	United Kingdom	Both	Age-standardized	Ischemic heart disease	Suboptimal temperature	Percent	2021	0.055070783349741	0.0654090536300124	0.0420175035773831
Deaths	United Kingdom	Both	Age-standardized	Ischemic heart disease	Suboptimal temperature	Rate	2021	2.86954286249	3.4672386217399995	2.20086333548
Deaths	Portugal	Both	Age-standardized	Ischemic heart disease	Low temperature	Percent	2021	0.0770533404516708	0.0919994242430409	0.0636759412910502
Deaths	Portugal	Both	Age-standardized	Ischemic heart disease	Low temperature	Rate	2021	2.8348167751099997	3.42227474749	2.26895149793
Deaths	Spain	Both	Age-standardized	Ischemic heart disease	Suboptimal temperature	Percent	2021	0.0808786158738144	0.0923058053530281	0.074661863747057
Deaths	Spain	Both	Age-standardized	Ischemic heart disease	Suboptimal temperature	Rate	2021	2.86106419388	3.3995204233500003	2.40492866442
Deaths	Latin America and Caribbean	Both	Age-standardized	Ischemic heart disease	High temperature	Percent	2021	0.0016437070385097	0.0048157361952854	-0.0011030103586862
Deaths	Latin America and Caribbean	Both	Age-standardized	Ischemic heart disease	High temperature	Rate	2021	0.13823248397	0.40726146011000003	-0.09112317215
Deaths	Switzerland	Both	Age-standardized	Ischemic heart disease	Suboptimal temperature	Percent	2021	0.0632853566933965	0.0753054045475034	0.0577563034329858
Deaths	Switzerland	Both	Age-standardized	Ischemic heart disease	Suboptimal temperature	Rate	2021	2.5290214835700002	3.09559375488	2.01890847944
Deaths	Malta	Both	Age-standardized	Ischemic heart disease	Low temperature	Percent	2021	0.0670655932193538	0.0790005874591525	0.0595132350719458
Deaths	Malta	Both	Age-standardized	Ischemic heart disease	Low temperature	Rate	2021	4.77537276269	5.79565926902	3.93377669984
Deaths	United States of America	Both	Age-standardized	Ischemic heart disease	High temperature	Percent	2021	0.0070010311790328	0.025218895983679	-0.0017872906830525
Deaths	United States of America	Both	Age-standardized	Ischemic heart disease	High temperature	Rate	2021	0.5544150075900001	2.03356014913	-0.14253531784
Deaths	Norway	Both	Age-standardized	Ischemic heart disease	Low temperature	Percent	2021	0.060791256330554	0.0691710492439771	0.0565791610682379
Deaths	Norway	Both	Age-standardized	Ischemic heart disease	Low temperature	Rate	2021	2.48471353828	2.82113179549	2.1304395337099997
Deaths	Spain	Both	Age-standardized	Ischemic heart disease	Low temperature	Percent	2021	0.0787099701887314	0.08569567399778	0.0725373001410232
Deaths	Spain	Both	Age-standardized	Ischemic heart disease	Low temperature	Rate	2021	2.78388415663	3.16636976442	2.3538601194499997
Deaths	Southern Latin America	Both	Age-standardized	Ischemic heart disease	Suboptimal temperature	Percent	2021	0.072625710935464	0.0796715575339223	0.067235882309826
Deaths	Southern Latin America	Both	Age-standardized	Ischemic heart disease	Suboptimal temperature	Rate	2021	3.9518241011799997	4.43523005932	3.4982923175900003
Deaths	Antigua and Barbuda	Both	Age-standardized	Ischemic heart disease	High temperature	Percent	2021	0.0004129236188647	0.0006787368923071	9.97545705765e-05
Deaths	Antigua and Barbuda	Both	Age-standardized	Ischemic heart disease	High temperature	Rate	2021	0.02949688572	0.048923722489999995	0.00731312874
Deaths	Caribbean	Both	Age-standardized	Ischemic heart disease	High temperature	Percent	2021	0.0008155722081457	0.0019294956685726	-0.0003663906221346
Deaths	Caribbean	Both	Age-standardized	Ischemic heart disease	High temperature	Rate	2021	0.09158237509	0.21599366411999998	-0.04058824279
Deaths	Bahamas	Both	Age-standardized	Ischemic heart disease	High temperature	Percent	2021	0.0031211130127244	0.0063246399261893	-0.0002676807918835
Deaths	Bahamas	Both	Age-standardized	Ischemic heart disease	High temperature	Rate	2021	0.23802436448000003	0.50236713053	-0.02032127263
Deaths	Sweden	Both	Age-standardized	Ischemic heart disease	Low temperature	Percent	2021	0.0592578509047263	0.0645553065125947	0.0562279425257426
Deaths	Sweden	Both	Age-standardized	Ischemic heart disease	Low temperature	Rate	2021	3.06936635379	3.50267668423	2.58768311799
Deaths	Barbados	Both	Age-standardized	Ischemic heart disease	High temperature	Percent	2021	0.000233440899967	0.0005831028011833	-0.000136179069768
Deaths	Barbados	Both	Age-standardized	Ischemic heart disease	High temperature	Rate	2021	0.01453917559	0.036775881170000004	-0.009423727710000001
Deaths	United Kingdom	Both	Age-standardized	Ischemic heart disease	Low temperature	Percent	2021	0.0548803876458056	0.0643475780088115	0.0419249544525036
Deaths	United Kingdom	Both	Age-standardized	Ischemic heart disease	Low temperature	Rate	2021	2.8595842777900002	3.4183862739099995	2.19644211247
Deaths	Argentina	Both	Age-standardized	Ischemic heart disease	Suboptimal temperature	Percent	2021	0.0719296696289205	0.0808135597291612	0.0646504292213962
Deaths	Argentina	Both	Age-standardized	Ischemic heart disease	Suboptimal temperature	Rate	2021	4.37368813128	5.04595679915	3.78436938023
Deaths	Argentina	Both	Age-standardized	Ischemic heart disease	Low temperature	Percent	2021	0.0703276645752238	0.0754087951106433	0.066289551648994
Deaths	Argentina	Both	Age-standardized	Ischemic heart disease	Low temperature	Rate	2021	4.27550886929	4.6681967688	3.80034004079
Deaths	Belize	Both	Age-standardized	Ischemic heart disease	High temperature	Percent	2021	0.0004384933566886	0.0062069187086144	-0.0024825742126741
Deaths	Belize	Both	Age-standardized	Ischemic heart disease	High temperature	Rate	2021	0.029830869410000002	0.407543673	-0.17297049761
Deaths	Switzerland	Both	Age-standardized	Ischemic heart disease	Low temperature	Percent	2021	0.0628141240128077	0.072636443015106	0.0574655606716764
Deaths	Switzerland	Both	Age-standardized	Ischemic heart disease	Low temperature	Rate	2021	2.51004114405	2.9982280241100003	2.0161454496699998
Deaths	Cuba	Both	Age-standardized	Ischemic heart disease	High temperature	Percent	2021	0.0028615539817297	0.0044591408367353	0.0011509541580903
Deaths	Cuba	Both	Age-standardized	Ischemic heart disease	High temperature	Rate	2021	0.2996933623	0.46847635888	0.12330632168
Deaths	Southern Latin America	Both	Age-standardized	Ischemic heart disease	Low temperature	Percent	2021	0.0714293382585314	0.0776779319113073	0.0670419941542926
Deaths	Southern Latin America	Both	Age-standardized	Ischemic heart disease	Low temperature	Rate	2021	3.8862584753499996	4.28251172062	3.47634191969
Deaths	Chile	Both	Age-standardized	Ischemic heart disease	Suboptimal temperature	Percent	2021	0.0733371825776186	0.0844281122680228	0.0622773521185255
Deaths	Chile	Both	Age-standardized	Ischemic heart disease	Suboptimal temperature	Rate	2021	2.86344662483	3.33333018289	2.39973808589
Deaths	Uruguay	Both	Age-standardized	Ischemic heart disease	Low temperature	Percent	2021	0.076681203312815	0.086286022250738	0.0719522787447676
Deaths	Uruguay	Both	Age-standardized	Ischemic heart disease	Low temperature	Rate	2021	4.64260781818	5.2250651687700005	4.13119657382
Deaths	Chile	Both	Age-standardized	Ischemic heart disease	Low temperature	Percent	2021	0.0732714149839326	0.0842449234520831	0.0622196154331382
Deaths	Chile	Both	Age-standardized	Ischemic heart disease	Low temperature	Rate	2021	2.86086352993	3.32322777943	2.39585778453
Deaths	High-income North America	Both	Age-standardized	Ischemic heart disease	Suboptimal temperature	Percent	2021	0.0727678092223522	0.1007319258915075	0.0600582424294456
Deaths	High-income North America	Both	Age-standardized	Ischemic heart disease	Suboptimal temperature	Rate	2021	5.5224100717799995	7.78930834035	4.35170973945
Deaths	United States of America	Both	Age-standardized	Ischemic heart disease	Suboptimal temperature	Percent	2021	0.0737582979675295	0.1029486938286188	0.0601411676936312
Deaths	United States of America	Both	Age-standardized	Ischemic heart disease	Suboptimal temperature	Rate	2021	5.8242762502100005	8.27717780752	4.56740453755
Deaths	Dominican Republic	Both	Age-standardized	Ischemic heart disease	High temperature	Percent	2021	0.0002686642980894	0.0005784911397133	-5.83420671413e-05
Deaths	Dominican Republic	Both	Age-standardized	Ischemic heart disease	High temperature	Rate	2021	0.03893057551	0.08452145500000001	-0.0077823367200000005
Deaths	Dominica	Both	Age-standardized	Ischemic heart disease	High temperature	Percent	2021	-0.000115932703697	0.0001283967710279	-0.0004418730342234
Deaths	Dominica	Both	Age-standardized	Ischemic heart disease	High temperature	Rate	2021	-0.01076018118	0.01156867107	-0.043951190450000004
Deaths	Canada	Both	Age-standardized	Ischemic heart disease	Suboptimal temperature	Percent	2021	0.0606659462928366	0.074305414187338	0.0552161894325065
Deaths	Canada	Both	Age-standardized	Ischemic heart disease	Suboptimal temperature	Rate	2021	3.1018992982499998	3.89055628189	2.59465631506
Deaths	Uruguay	Both	Age-standardized	Ischemic heart disease	Suboptimal temperature	Percent	2021	0.0771663179185183	0.0865092596402991	0.0716758875190673
Deaths	Uruguay	Both	Age-standardized	Ischemic heart disease	Suboptimal temperature	Rate	2021	4.67221179481	5.2635469833599995	4.15178892948
Deaths	Latin America and Caribbean	Both	Age-standardized	Ischemic heart disease	Suboptimal temperature	Percent	2021	0.0380900973024868	0.0447659602189252	0.0334918490134158
Deaths	Latin America and Caribbean	Both	Age-standardized	Ischemic heart disease	Suboptimal temperature	Rate	2021	3.19269987581	3.8128745323100004	2.69354519579
Deaths	Guyana	Both	Age-standardized	Ischemic heart disease	High temperature	Percent	2021	-0.0017927590980445	0.000643801436925	-0.0073964401569761
Deaths	Guyana	Both	Age-standardized	Ischemic heart disease	High temperature	Rate	2021	-0.25649757177	0.09705376109	-1.12699225172
Deaths	High-income North America	Both	Age-standardized	Ischemic heart disease	Low temperature	Percent	2021	0.066676526727354	0.0788190632950867	0.0611263766011972
Deaths	High-income North America	Both	Age-standardized	Ischemic heart disease	Low temperature	Rate	2021	5.05876945122	6.03939541966	4.240219794020001
Deaths	Caribbean	Both	Age-standardized	Ischemic heart disease	Suboptimal temperature	Percent	2021	0.0110519834890533	0.0139441370292613	0.0088833004240123
Deaths	Caribbean	Both	Age-standardized	Ischemic heart disease	Suboptimal temperature	Rate	2021	1.24311285623	1.58997819832	0.9647963578400001
Deaths	Grenada	Both	Age-standardized	Ischemic heart disease	High temperature	Percent	2021	0.0004482034230715	0.0007796676405003	5.29085719545e-05
Deaths	Grenada	Both	Age-standardized	Ischemic heart disease	High temperature	Rate	2021	0.042717332940000005	0.07619005604	0.00502591469
Deaths	United States of America	Both	Age-standardized	Ischemic heart disease	Low temperature	Percent	2021	0.0672674071979282	0.0795886938487569	0.0615445081416922
Deaths	United States of America	Both	Age-standardized	Ischemic heart disease	Low temperature	Rate	2021	5.3102677084900005	6.3411064638	4.43495899439
Deaths	Bahamas	Both	Age-standardized	Ischemic heart disease	Suboptimal temperature	Percent	2021	0.0160896757824938	0.0221140349534709	0.0102823257234566
Deaths	Bahamas	Both	Age-standardized	Ischemic heart disease	Suboptimal temperature	Rate	2021	1.2275574789300001	1.7715372545899999	0.7603742500299999
Deaths	Caribbean	Both	Age-standardized	Ischemic heart disease	Low temperature	Percent	2021	0.0102494920563509	0.0123236498373415	0.0086053847620377
Deaths	Caribbean	Both	Age-standardized	Ischemic heart disease	Low temperature	Rate	2021	1.1529997215499999	1.40516263054	0.9442128520699999
Deaths	Belize	Both	Age-standardized	Ischemic heart disease	Suboptimal temperature	Percent	2021	0.0076855875396682	0.015641502179746	0.0032472350040554
Deaths	Belize	Both	Age-standardized	Ischemic heart disease	Suboptimal temperature	Rate	2021	0.51536851431	1.0282459557299999	0.21958749397000002
Deaths	Haiti	Both	Age-standardized	Ischemic heart disease	High temperature	Percent	2021	-0.0018686036486929	0.0008126548361301	-0.0058827602385259
Deaths	Haiti	Both	Age-standardized	Ischemic heart disease	High temperature	Rate	2021	-0.3898521255	0.18375982665	-1.1164791676299999
Deaths	Jamaica	Both	Age-standardized	Ischemic heart disease	High temperature	Percent	2021	0.0010168993117422	0.0015477339238262	0.0004421622407812
Deaths	Jamaica	Both	Age-standardized	Ischemic heart disease	High temperature	Rate	2021	0.05335117183	0.08654845466	0.02268807092
Deaths	Dominica	Both	Age-standardized	Ischemic heart disease	Suboptimal temperature	Percent	2021	0.0032290660655579	0.0041042695024502	0.0024213199959878
Deaths	Dominica	Both	Age-standardized	Ischemic heart disease	Suboptimal temperature	Rate	2021	0.2976645987	0.38752223869999997	0.2186698931
Deaths	Antigua and Barbuda	Both	Age-standardized	Ischemic heart disease	Suboptimal temperature	Percent	2021	0.0032991639742045	0.0042166719994385	0.0023281357078952
Deaths	Antigua and Barbuda	Both	Age-standardized	Ischemic heart disease	Suboptimal temperature	Rate	2021	0.23570797758	0.2972381201	0.16426306024999998
Deaths	Canada	Both	Age-standardized	Ischemic heart disease	Low temperature	Percent	2021	0.0594338032735183	0.069368539913588	0.055109839261265
Deaths	Canada	Both	Age-standardized	Ischemic heart disease	Low temperature	Rate	2021	3.03860309306	3.61005677077	2.56476173175
Deaths	Saint Vincent and the Grenadines	Both	Age-standardized	Ischemic heart disease	High temperature	Percent	2021	0.0004162726391477	0.0007782159801152	4.04145565719e-05
Deaths	Saint Vincent and the Grenadines	Both	Age-standardized	Ischemic heart disease	High temperature	Rate	2021	0.04206844823	0.07932035504	0.00416334501
Deaths	Latin America and Caribbean	Both	Age-standardized	Ischemic heart disease	Low temperature	Percent	2021	0.0365316368470022	0.0418646156454786	0.0334242188285253
Deaths	Latin America and Caribbean	Both	Age-standardized	Ischemic heart disease	Low temperature	Rate	2021	3.06162674084	3.5340009473300005	2.66977269617
Deaths	Barbados	Both	Age-standardized	Ischemic heart disease	Suboptimal temperature	Percent	2021	0.0012418558787174	0.0016141134319993	0.0007481618553058
Deaths	Barbados	Both	Age-standardized	Ischemic heart disease	Suboptimal temperature	Rate	2021	0.07767292729	0.10596508745000001	0.0476061854
Deaths	Saint Lucia	Both	Age-standardized	Ischemic heart disease	High temperature	Percent	2021	0.0002279116168826	0.0007633929243505	-0.0064338263728848
Deaths	Saint Lucia	Both	Age-standardized	Ischemic heart disease	High temperature	Rate	2021	0.0111583903	0.03773707214	-0.30330135393
Deaths	Grenada	Both	Age-standardized	Ischemic heart disease	Suboptimal temperature	Percent	2021	0.0012139027797614	0.0015607768522286	0.0007115426749008
Deaths	Grenada	Both	Age-standardized	Ischemic heart disease	Suboptimal temperature	Rate	2021	0.11580059489	0.15433167101	0.06927666817
Deaths	Cuba	Both	Age-standardized	Ischemic heart disease	Suboptimal temperature	Percent	2021	0.0155727808183108	0.0197875826088584	0.0116550491542672
Deaths	Cuba	Both	Age-standardized	Ischemic heart disease	Suboptimal temperature	Rate	2021	1.63111860516	2.11813698325	1.2010235976899999
Deaths	Bahamas	Both	Age-standardized	Ischemic heart disease	Low temperature	Percent	2021	0.0130114571870824	0.0159012876096096	0.0105612901475526
Deaths	Bahamas	Both	Age-standardized	Ischemic heart disease	Low temperature	Rate	2021	0.99280504914	1.27898395465	0.75716356985
Deaths	Belize	Both	Age-standardized	Ischemic heart disease	Low temperature	Percent	2021	0.0072522535407351	0.0094870319705073	0.0056768861240034
Deaths	Belize	Both	Age-standardized	Ischemic heart disease	Low temperature	Rate	2021	0.48588714301	0.6294786073099999	0.37425455082
Deaths	Haiti	Both	Age-standardized	Ischemic heart disease	Suboptimal temperature	Percent	2021	0.0043177790068209	0.0091522689248173	-0.000655375733969
Deaths	Haiti	Both	Age-standardized	Ischemic heart disease	Suboptimal temperature	Rate	2021	0.9097900331600001	2.01588383099	-0.1165971244
Deaths	Trinidad and Tobago	Both	Age-standardized	Ischemic heart disease	High temperature	Percent	2021	-0.0006857800320306	0.0001020741061734	-0.0079614672291291
Deaths	Trinidad and Tobago	Both	Age-standardized	Ischemic heart disease	High temperature	Rate	2021	-0.0726880974	0.01125530908	-0.83962060836
Deaths	Suriname	Both	Age-standardized	Ischemic heart disease	High temperature	Percent	2021	-0.000205642801432	0.0007397980019432	-0.008015740801607
Deaths	Suriname	Both	Age-standardized	Ischemic heart disease	High temperature	Rate	2021	-0.01720021322	0.07454267819	-0.70092146947
Deaths	Dominican Republic	Both	Age-standardized	Ischemic heart disease	Suboptimal temperature	Percent	2021	0.0157660326239707	0.0193250692050446	0.0131355738599617
Deaths	Dominican Republic	Both	Age-standardized	Ischemic heart disease	Suboptimal temperature	Rate	2021	2.28031571576	2.9761058029700003	1.7109176636
Deaths	Antigua and Barbuda	Both	Age-standardized	Ischemic heart disease	Low temperature	Percent	2021	0.002887429525637	0.0038475026898678	0.0021876443727175
Deaths	Antigua and Barbuda	Both	Age-standardized	Ischemic heart disease	Low temperature	Rate	2021	0.20629605546	0.27433137969000004	0.15454023301
Deaths	Dominica	Both	Age-standardized	Ischemic heart disease	Low temperature	Percent	2021	0.0033445808737604	0.0043631919967603	0.0025897260634395
Deaths	Dominica	Both	Age-standardized	Ischemic heart disease	Low temperature	Rate	2021	0.30838595995	0.41491804679	0.232495968
Deaths	Bolivia (Plurinational State of)	Both	Age-standardized	Ischemic heart disease	High temperature	Percent	2021	0.0011692568028907	0.0050533301316728	-0.002047096165133
Deaths	Bolivia (Plurinational State of)	Both	Age-standardized	Ischemic heart disease	High temperature	Rate	2021	0.09969885738	0.42264955739	-0.17445002369
Deaths	Guyana	Both	Age-standardized	Ischemic heart disease	Suboptimal temperature	Percent	2021	0.0011173837076164	0.0050391917417171	-0.0058749385856451
Deaths	Guyana	Both	Age-standardized	Ischemic heart disease	Suboptimal temperature	Rate	2021	0.16086029538	0.7556633421800001	-0.89089957218
Deaths	Barbados	Both	Age-standardized	Ischemic heart disease	Low temperature	Percent	2021	0.0010086643603476	0.0013924971618878	0.0007003705188814
Deaths	Barbados	Both	Age-standardized	Ischemic heart disease	Low temperature	Rate	2021	0.06314927668	0.09051930507	0.04330740253
Deaths	Jamaica	Both	Age-standardized	Ischemic heart disease	Suboptimal temperature	Percent	2021	0.0058645361872903	0.0075900989190373	0.0043663045250029
Deaths	Jamaica	Both	Age-standardized	Ischemic heart disease	Suboptimal temperature	Rate	2021	0.30754614152	0.43501640307000006	0.21214456888
Deaths	Andean Latin America	Both	Age-standardized	Ischemic heart disease	High temperature	Percent	2021	-4.93558274086e-05	0.0010395975005411	-0.000989492008152
Deaths	Andean Latin America	Both	Age-standardized	Ischemic heart disease	High temperature	Rate	2021	-0.00270859828	0.057708401390000004	-0.05807986239
Deaths	Cuba	Both	Age-standardized	Ischemic heart disease	Low temperature	Percent	2021	0.012748778373359	0.0154659734826403	0.0104275611382385
Deaths	Cuba	Both	Age-standardized	Ischemic heart disease	Low temperature	Rate	2021	1.3353573836200001	1.66514369657	1.05323928886
Deaths	Saint Vincent and the Grenadines	Both	Age-standardized	Ischemic heart disease	Suboptimal temperature	Percent	2021	0.0011799817859628	0.0015606217982943	0.000631377266585
Deaths	Saint Vincent and the Grenadines	Both	Age-standardized	Ischemic heart disease	Suboptimal temperature	Rate	2021	0.11923750346999999	0.16062964848	0.06778054736
Deaths	Grenada	Both	Age-standardized	Ischemic heart disease	Low temperature	Percent	2021	0.0007660392186473	0.0010644917561318	0.0005344406602269
Deaths	Grenada	Both	Age-standardized	Ischemic heart disease	Low temperature	Rate	2021	0.07311569504	0.10100063101	0.05038917809
Deaths	Peru	Both	Age-standardized	Ischemic heart disease	High temperature	Percent	2021	-3.04575858601e-05	0.0004063779907801	-0.0004220407109597
Deaths	Peru	Both	Age-standardized	Ischemic heart disease	High temperature	Rate	2021	-0.00131935589	0.01794070508	-0.01910570256
Deaths	Haiti	Both	Age-standardized	Ischemic heart disease	Low temperature	Percent	2021	0.0061755173004276	0.0083444590201312	0.0048262514589892
Deaths	Haiti	Both	Age-standardized	Ischemic heart disease	Low temperature	Rate	2021	1.29737602014	1.8916163252999998	0.8934732349500001
Deaths	Ecuador	Both	Age-standardized	Ischemic heart disease	High temperature	Percent	2021	-0.0007474356377588	-3.34976451747e-05	-0.0015917616581604
Deaths	Ecuador	Both	Age-standardized	Ischemic heart disease	High temperature	Rate	2021	-0.05804857189	-0.0026296642300000003	-0.13915834808
Deaths	Trinidad and Tobago	Both	Age-standardized	Ischemic heart disease	Suboptimal temperature	Percent	2021	0.0012231097801096	0.0023973795675793	-0.007570394499256
Deaths	Trinidad and Tobago	Both	Age-standardized	Ischemic heart disease	Suboptimal temperature	Rate	2021	0.1295892335	0.26646645404	-0.8025482051
Deaths	Colombia	Both	Age-standardized	Ischemic heart disease	High temperature	Percent	2021	0.0019402143754254	0.0023216711948036	0.0005193947297193
Deaths	Colombia	Both	Age-standardized	Ischemic heart disease	High temperature	Rate	2021	0.15371573331000002	0.20226201847000003	0.04231091207
Deaths	Suriname	Both	Age-standardized	Ischemic heart disease	Suboptimal temperature	Percent	2021	0.00168441242218	0.0030397497981862	-0.0073849986870824
Deaths	Suriname	Both	Age-standardized	Ischemic heart disease	Suboptimal temperature	Rate	2021	0.15498931941	0.30130424173	-0.64999275534
Deaths	Dominican Republic	Both	Age-standardized	Ischemic heart disease	Low temperature	Percent	2021	0.0155015784581828	0.0193898138113537	0.0133008263591997
Deaths	Dominican Republic	Both	Age-standardized	Ischemic heart disease	Low temperature	Rate	2021	2.2419951344899998	2.9509693327299997	1.71229931615
Deaths	Saint Lucia	Both	Age-standardized	Ischemic heart disease	Suboptimal temperature	Percent	2021	0.0015255951831517	0.0021023612199651	-0.0060844648340878
Deaths	Saint Lucia	Both	Age-standardized	Ischemic heart disease	Suboptimal temperature	Rate	2021	0.07414263475	0.10822986803000001	-0.28914529898
Deaths	Bolivia (Plurinational State of)	Both	Age-standardized	Ischemic heart disease	Suboptimal temperature	Percent	2021	0.050518116388571	0.0559054122547013	0.0449213955938776
Deaths	Bolivia (Plurinational State of)	Both	Age-standardized	Ischemic heart disease	Suboptimal temperature	Rate	2021	4.27552276282	6.17660052229	3.12316544301
Deaths	Central Latin America	Both	Age-standardized	Ischemic heart disease	High temperature	Percent	2021	0.0033755563340719	0.0070810557894189	-6.46792048411e-05
Deaths	Central Latin America	Both	Age-standardized	Ischemic heart disease	High temperature	Rate	2021	0.35044634397	0.72823023795	-0.00694260237
Deaths	Guyana	Both	Age-standardized	Ischemic heart disease	Low temperature	Percent	2021	0.0029077323175743	0.0046350341700035	0.0012925331996306
Deaths	Guyana	Both	Age-standardized	Ischemic heart disease	Low temperature	Rate	2021	0.41700917987999997	0.70904690404	0.17530965225999998
Deaths	Peru	Both	Age-standardized	Ischemic heart disease	Suboptimal temperature	Percent	2021	0.0543989039259895	0.0634169442193025	0.0473691091243522
Deaths	Peru	Both	Age-standardized	Ischemic heart disease	Suboptimal temperature	Rate	2021	2.43592135886	3.1936213333200003	1.80772013598
Deaths	Jamaica	Both	Age-standardized	Ischemic heart disease	Low temperature	Percent	2021	0.0048527273655772	0.0061154012468825	0.0039436336200825
Deaths	Jamaica	Both	Age-standardized	Ischemic heart disease	Low temperature	Rate	2021	0.25446204342	0.35177087505	0.18693552514
Deaths	Andean Latin America	Both	Age-standardized	Ischemic heart disease	Suboptimal temperature	Percent	2021	0.0464330605658873	0.0526077918015302	0.0401989232705947
Deaths	Andean Latin America	Both	Age-standardized	Ischemic heart disease	Suboptimal temperature	Rate	2021	2.70184378169	3.37414357698	2.14488874686
Deaths	El Salvador	Both	Age-standardized	Ischemic heart disease	High temperature	Percent	2021	-0.0022176808982099	0.002411660407941	-0.0063077103951478
Deaths	El Salvador	Both	Age-standardized	Ischemic heart disease	High temperature	Rate	2021	-0.21032783567	0.25246264763	-0.5909290658
Deaths	Costa Rica	Both	Age-standardized	Ischemic heart disease	High temperature	Percent	2021	5.7653456058e-06	6.96412286399e-05	-0.0002518047270523
Deaths	Costa Rica	Both	Age-standardized	Ischemic heart disease	High temperature	Rate	2021	0.00032746379	0.00397044527	-0.01320849986
Deaths	Ecuador	Both	Age-standardized	Ischemic heart disease	Suboptimal temperature	Percent	2021	0.0337363825634527	0.038440366054398	0.0272341279407177
Deaths	Ecuador	Both	Age-standardized	Ischemic heart disease	Suboptimal temperature	Rate	2021	2.61288057318	3.29390136447	1.98431827617
Deaths	Colombia	Both	Age-standardized	Ischemic heart disease	Suboptimal temperature	Percent	2021	0.0470075680988007	0.0565387805860324	0.0423766250506696
Deaths	Colombia	Both	Age-standardized	Ischemic heart disease	Suboptimal temperature	Rate	2021	3.7153211037499996	4.66116662199	3.01198425527
Deaths	Honduras	Both	Age-standardized	Ischemic heart disease	High temperature	Percent	2021	0.0023993727889177	0.0052071832895954	-7.9909537077e-06
Deaths	Honduras	Both	Age-standardized	Ischemic heart disease	High temperature	Rate	2021	0.40320932202	0.85359115302	-0.0016202204
Deaths	El Salvador	Both	Age-standardized	Ischemic heart disease	Suboptimal temperature	Percent	2021	0.0002317359783348	0.0061791944156596	-0.0041661881687467
Deaths	El Salvador	Both	Age-standardized	Ischemic heart disease	Suboptimal temperature	Rate	2021	0.021444855449999998	0.6304301401	-0.39332179561999997
Deaths	Saint Lucia	Both	Age-standardized	Ischemic heart disease	Low temperature	Percent	2021	0.0012981887401805	0.0017483886052243	0.0003471286196718
Deaths	Saint Lucia	Both	Age-standardized	Ischemic heart disease	Low temperature	Rate	2021	0.06300874433	0.08839415285	0.0182048613
Deaths	Guatemala	Both	Age-standardized	Ischemic heart disease	High temperature	Percent	2021	-0.0002331214637954	0.0012838750493582	-0.0013858157972849
Deaths	Guatemala	Both	Age-standardized	Ischemic heart disease	High temperature	Rate	2021	-0.02272953155	0.12536066962	-0.13711648442
Deaths	Honduras	Both	Age-standardized	Ischemic heart disease	Suboptimal temperature	Percent	2021	0.0256080782646744	0.0350110583534944	0.0199632835611406
Deaths	Honduras	Both	Age-standardized	Ischemic heart disease	Suboptimal temperature	Rate	2021	4.29573479466	5.86077225729	3.1357951644699997
Deaths	Saint Vincent and the Grenadines	Both	Age-standardized	Ischemic heart disease	Low temperature	Percent	2021	0.0007640313243493	0.0010644917561318	0.0005231313614826
Deaths	Saint Vincent and the Grenadines	Both	Age-standardized	Ischemic heart disease	Low temperature	Rate	2021	0.07720161998000001	0.10817963439	0.052294268740000004
Deaths	Bolivia (Plurinational State of)	Both	Age-standardized	Ischemic heart disease	Low temperature	Percent	2021	0.0494040296080883	0.0548505805223662	0.0426033182893255
Deaths	Bolivia (Plurinational State of)	Both	Age-standardized	Ischemic heart disease	Low temperature	Rate	2021	4.180543002359999	6.02110272659	3.00981832656
Deaths	Trinidad and Tobago	Both	Age-standardized	Ischemic heart disease	Low temperature	Percent	2021	0.0019083271380986	0.0027031048189614	0.0003343244371844
Deaths	Trinidad and Tobago	Both	Age-standardized	Ischemic heart disease	Low temperature	Rate	2021	0.20221752766999998	0.30734910259	0.03500471453
Deaths	Central Latin America	Both	Age-standardized	Ischemic heart disease	Suboptimal temperature	Percent	2021	0.0453329224699122	0.0526820403278794	0.041016431328517
Deaths	Central Latin America	Both	Age-standardized	Ischemic heart disease	Suboptimal temperature	Rate	2021	4.69866305386	5.51955957397	4.02605233329
Deaths	Costa Rica	Both	Age-standardized	Ischemic heart disease	Suboptimal temperature	Percent	2021	0.0375075711620171	0.0502490337948545	0.0328605119251898
Deaths	Costa Rica	Both	Age-standardized	Ischemic heart disease	Suboptimal temperature	Rate	2021	2.06674967873	2.71531968662	1.69544896775
Deaths	Guatemala	Both	Age-standardized	Ischemic heart disease	Suboptimal temperature	Percent	2021	0.0369411056412719	0.0496724183509426	0.0316734992361894
Deaths	Guatemala	Both	Age-standardized	Ischemic heart disease	Suboptimal temperature	Rate	2021	3.59216972387	4.78521563198	2.9234006825
Deaths	Panama	Both	Age-standardized	Ischemic heart disease	High temperature	Percent	2021	-0.0007496695491175	3.81109282108e-05	-0.0057285178669712
Deaths	Panama	Both	Age-standardized	Ischemic heart disease	High temperature	Rate	2021	-0.04018721251	0.0019825346799999997	-0.30790857701999996
Deaths	Andean Latin America	Both	Age-standardized	Ischemic heart disease	Low temperature	Percent	2021	0.0464834741264839	0.0532027199251042	0.0401477868522011
Deaths	Andean Latin America	Both	Age-standardized	Ischemic heart disease	Low temperature	Rate	2021	2.704621185	3.3725024295600003	2.14777234095
Deaths	Nicaragua	Both	Age-standardized	Ischemic heart disease	High temperature	Percent	2021	0.0050484332492307	0.0053446710851173	0.0043432768641251
Deaths	Nicaragua	Both	Age-standardized	Ischemic heart disease	High temperature	Rate	2021	0.41354813813	0.48877404908	0.33414071967000003
Deaths	Suriname	Both	Age-standardized	Ischemic heart disease	Low temperature	Percent	2021	0.0018905501535583	0.0026196125621884	0.000498378146752
Deaths	Suriname	Both	Age-standardized	Ischemic heart disease	Low temperature	Rate	2021	0.17223532865	0.26060598834	0.04290458867
Deaths	Ecuador	Both	Age-standardized	Ischemic heart disease	Low temperature	Percent	2021	0.0344587225075753	0.0392393952223279	0.0287282436851719
Deaths	Ecuador	Both	Age-standardized	Ischemic heart disease	Low temperature	Rate	2021	2.6689805089800003	3.33465158662	2.08748821762
Deaths	Tropical Latin America	Both	Age-standardized	Ischemic heart disease	High temperature	Percent	2021	-0.0003953813700704	0.0035742953348451	-0.0033636657601363
Deaths	Tropical Latin America	Both	Age-standardized	Ischemic heart disease	High temperature	Rate	2021	-0.02490945716	0.23012202201	-0.21772016490999999
Deaths	Peru	Both	Age-standardized	Ischemic heart disease	Low temperature	Percent	2021	0.0544274682679124	0.0637718284754363	0.0473143959858531
Deaths	Peru	Both	Age-standardized	Ischemic heart disease	Low temperature	Rate	2021	2.43715848324	3.2064096287000003	1.80992291803
Deaths	Colombia	Both	Age-standardized	Ischemic heart disease	Low temperature	Percent	2021	0.0451539864063735	0.0555941576692484	0.0407249463032826
Deaths	Colombia	Both	Age-standardized	Ischemic heart disease	Low temperature	Rate	2021	3.5684686977499998	4.54588712793	2.88267375555
Deaths	Venezuela (Bolivarian Republic of)	Both	Age-standardized	Ischemic heart disease	High temperature	Percent	2021	0.003032672479738	0.0034875386634286	-0.0014131071476396
Deaths	Venezuela (Bolivarian Republic of)	Both	Age-standardized	Ischemic heart disease	High temperature	Rate	2021	0.42930555014	0.58831734525	-0.17387125457
Deaths	Panama	Both	Age-standardized	Ischemic heart disease	Suboptimal temperature	Percent	2021	0.0065239548311779	0.0083148819007421	0.0006637103731476
Deaths	Panama	Both	Age-standardized	Ischemic heart disease	Suboptimal temperature	Rate	2021	0.35621999797	0.48456334316	0.030624109500000003
Deaths	El Salvador	Both	Age-standardized	Ischemic heart disease	Low temperature	Percent	2021	0.0024446355414586	0.0039250836908872	0.0018331736340363
Deaths	El Salvador	Both	Age-standardized	Ischemic heart disease	Low temperature	Rate	2021	0.23131958299000002	0.37255302989	0.16335928945
Deaths	Tropical Latin America	Both	Age-standardized	Ischemic heart disease	Suboptimal temperature	Percent	2021	0.0354648844805327	0.0446003063085488	0.0277924172212221
Deaths	Tropical Latin America	Both	Age-standardized	Ischemic heart disease	Suboptimal temperature	Rate	2021	2.28840825096	2.93192330684	1.73224247766
Deaths	Nicaragua	Both	Age-standardized	Ischemic heart disease	Suboptimal temperature	Percent	2021	0.0145748079039955	0.0165708309263852	0.0123300685611346
Deaths	Nicaragua	Both	Age-standardized	Ischemic heart disease	Suboptimal temperature	Rate	2021	1.1941667448	1.45577618076	0.9437450463300001
Deaths	Paraguay	Both	Age-standardized	Ischemic heart disease	High temperature	Percent	2021	0.0047577886428195	0.0225497186613969	-0.0096184177787597
Deaths	Paraguay	Both	Age-standardized	Ischemic heart disease	High temperature	Rate	2021	0.41937550124999995	2.01668807715	-0.84302401966
Deaths	Central Latin America	Both	Age-standardized	Ischemic heart disease	Low temperature	Percent	2021	0.0421141071522282	0.0500667276196824	0.0385579180338374
Deaths	Central Latin America	Both	Age-standardized	Ischemic heart disease	Low temperature	Rate	2021	4.36448943049	5.22434038028	3.76847580808
Deaths	Brazil	Both	Age-standardized	Ischemic heart disease	High temperature	Percent	2021	-0.0005535383048928	0.0030805345431258	-0.0032285081732828
Deaths	Brazil	Both	Age-standardized	Ischemic heart disease	High temperature	Rate	2021	-0.03489581158	0.19698738102000002	-0.21095615165
Deaths	Paraguay	Both	Age-standardized	Ischemic heart disease	Suboptimal temperature	Percent	2021	0.0495547042717868	0.0774679523070385	0.0254769043458321
Deaths	Paraguay	Both	Age-standardized	Ischemic heart disease	Suboptimal temperature	Rate	2021	4.299361827399999	6.967674284999999	2.0245658174499996
Deaths	Costa Rica	Both	Age-standardized	Ischemic heart disease	Low temperature	Percent	2021	0.037501931232062	0.0501821040094848	0.0328096760657956
Deaths	Costa Rica	Both	Age-standardized	Ischemic heart disease	Low temperature	Rate	2021	2.0664296325100002	2.71154378402	1.6932219745500001
Deaths	Venezuela (Bolivarian Republic of)	Both	Age-standardized	Ischemic heart disease	Suboptimal temperature	Percent	2021	0.0224000775042623	0.0251919901326966	0.0189658267560166
Deaths	Venezuela (Bolivarian Republic of)	Both	Age-standardized	Ischemic heart disease	Suboptimal temperature	Rate	2021	3.16696909942	4.0762750168999995	2.4020477988
Deaths	North Africa and Middle East	Both	Age-standardized	Ischemic heart disease	High temperature	Percent	2021	0.0293815639901049	0.0627014238735057	0.0053252817841977
Deaths	North Africa and Middle East	Both	Age-standardized	Ischemic heart disease	High temperature	Rate	2021	5.97210933719	13.073988626890001	1.09342700868
Deaths	Honduras	Both	Age-standardized	Ischemic heart disease	Low temperature	Percent	2021	0.0232645948220309	0.0342627493123721	0.0198508182338192
Deaths	Honduras	Both	Age-standardized	Ischemic heart disease	Low temperature	Rate	2021	3.9019131741099997	5.54236391983	3.04048298686
Deaths	Brazil	Both	Age-standardized	Ischemic heart disease	Suboptimal temperature	Percent	2021	0.0350344109155015	0.0436702969581917	0.0277606039010431
Deaths	Brazil	Both	Age-standardized	Ischemic heart disease	Suboptimal temperature	Rate	2021	2.24395221816	2.85788224178	1.7179006108600001
Deaths	North Africa and Middle East	Both	Age-standardized	Ischemic heart disease	High temperature	Percent	2021	0.0293815639901049	0.0627014238735057	0.0053252817841977
Deaths	North Africa and Middle East	Both	Age-standardized	Ischemic heart disease	High temperature	Rate	2021	5.97210933719	13.073988626890001	1.09342700868
Deaths	North Africa and Middle East	Both	Age-standardized	Ischemic heart disease	Suboptimal temperature	Percent	2021	0.0948530196894951	0.137562279532854	0.0663061860860797
Deaths	North Africa and Middle East	Both	Age-standardized	Ischemic heart disease	Suboptimal temperature	Rate	2021	19.25158753738	28.86841620806	13.233470645539999
Deaths	Guatemala	Both	Age-standardized	Ischemic heart disease	Low temperature	Percent	2021	0.0371642143928279	0.050779562092291	0.0320457200018511
Deaths	Guatemala	Both	Age-standardized	Ischemic heart disease	Low temperature	Rate	2021	3.6139240938	4.9208182339499995	2.95182541529
Deaths	Bahrain	Both	Age-standardized	Ischemic heart disease	Suboptimal temperature	Percent	2021	0.1159202664891471	0.1722777647767353	0.0581779586503238
Deaths	Bahrain	Both	Age-standardized	Ischemic heart disease	Suboptimal temperature	Rate	2021	18.73778522547	28.890578347059996	9.03801610468
Deaths	Mexico	Both	Age-standardized	Ischemic heart disease	Suboptimal temperature	Percent	2021	0.057548915071164	0.067519683830689	0.0508707662759193
Deaths	Mexico	Both	Age-standardized	Ischemic heart disease	Suboptimal temperature	Rate	2021	6.51590864872	7.84961610099	5.51180592837
Deaths	Mexico	Both	Age-standardized	Ischemic heart disease	Low temperature	Percent	2021	0.053143122755843	0.0618243430088843	0.048773048291295
Deaths	Mexico	Both	Age-standardized	Ischemic heart disease	Low temperature	Rate	2021	6.01645909003	7.157764518	5.14274556372
Deaths	Bahrain	Both	Age-standardized	Ischemic heart disease	High temperature	Percent	2021	0.064785074768355	0.1096064614095368	0.0213887583721854
Deaths	Bahrain	Both	Age-standardized	Ischemic heart disease	High temperature	Rate	2021	10.47229295222	18.55593604255	3.2981212838099996
Deaths	North Africa and Middle East	Both	Age-standardized	Ischemic heart disease	Suboptimal temperature	Percent	2021	0.0948530196894951	0.137562279532854	0.0663061860860797
Deaths	North Africa and Middle East	Both	Age-standardized	Ischemic heart disease	Suboptimal temperature	Rate	2021	19.25158753738	28.86841620806	13.233470645539999
Deaths	Algeria	Both	Age-standardized	Ischemic heart disease	High temperature	Percent	2021	0.0180532803862486	0.0418979309375217	0.0025041403467296
Deaths	Algeria	Both	Age-standardized	Ischemic heart disease	High temperature	Rate	2021	3.84583701661	9.31076735759	0.50529907449
Deaths	Algeria	Both	Age-standardized	Ischemic heart disease	Suboptimal temperature	Percent	2021	0.0949233736765267	0.1260498612228591	0.0805311723610218
Deaths	Algeria	Both	Age-standardized	Ischemic heart disease	Suboptimal temperature	Rate	2021	20.14332033844	28.263164003439996	14.99469554126
Deaths	Nicaragua	Both	Age-standardized	Ischemic heart disease	Low temperature	Percent	2021	0.009574738298838	0.0115658466573409	0.0078262750981796
Deaths	Nicaragua	Both	Age-standardized	Ischemic heart disease	Low temperature	Rate	2021	0.7845820060500001	1.0123461895199999	0.60200948985
Deaths	Iran (Islamic Republic of)	Both	Age-standardized	Ischemic heart disease	Suboptimal temperature	Percent	2021	0.096919439591657	0.1447047470528256	0.0687572904430005
Deaths	Iran (Islamic Republic of)	Both	Age-standardized	Ischemic heart disease	Suboptimal temperature	Rate	2021	14.16835904653	21.892378034900002	9.73346839908
Deaths	Iran (Islamic Republic of)	Both	Age-standardized	Ischemic heart disease	High temperature	Percent	2021	0.0262158988286709	0.0616360878735728	0.0042327476722846
Deaths	Iran (Islamic Republic of)	Both	Age-standardized	Ischemic heart disease	High temperature	Rate	2021	3.83705705592	9.37823131441	0.62285216678
Deaths	Egypt	Both	Age-standardized	Ischemic heart disease	High temperature	Percent	2021	0.0291897052570444	0.0739619426584482	-0.0038982623600763
Deaths	Egypt	Both	Age-standardized	Ischemic heart disease	High temperature	Rate	2021	10.17454292166	26.42144642511	-1.354312822
Deaths	Egypt	Both	Age-standardized	Ischemic heart disease	Suboptimal temperature	Percent	2021	0.082031447706742	0.1339733729470432	0.0434047927406649
Deaths	Egypt	Both	Age-standardized	Ischemic heart disease	Suboptimal temperature	Rate	2021	28.54375121738	48.68479081948	14.64506097235
Deaths	Panama	Both	Age-standardized	Ischemic heart disease	Low temperature	Percent	2021	0.0072684898754224	0.0087122226446608	0.0057721550688861
Deaths	Panama	Both	Age-standardized	Ischemic heart disease	Low temperature	Rate	2021	0.39613167644	0.50964642355	0.28160924023
Deaths	Tropical Latin America	Both	Age-standardized	Ischemic heart disease	Low temperature	Percent	2021	0.0358791468349725	0.042094154128529	0.0297011296847457
Deaths	Tropical Latin America	Both	Age-standardized	Ischemic heart disease	Low temperature	Rate	2021	2.3145490035400003	2.7712408905699997	1.8868566395200002
Deaths	Jordan	Both	Age-standardized	Ischemic heart disease	Suboptimal temperature	Percent	2021	0.0729340734538264	0.100287831919303	0.0499256278362072
Deaths	Jordan	Both	Age-standardized	Ischemic heart disease	Suboptimal temperature	Rate	2021	7.177192089280001	10.220960885290001	4.74512158379
Deaths	Jordan	Both	Age-standardized	Ischemic heart disease	High temperature	Percent	2021	0.0077671131873383	0.0289344988991301	-0.0076379556778829
Deaths	Jordan	Both	Age-standardized	Ischemic heart disease	High temperature	Rate	2021	0.7686184521599999	2.99156328554	-0.7266547759099999
Deaths	Iraq	Both	Age-standardized	Ischemic heart disease	High temperature	Percent	2021	0.0967800287304062	0.1759423351664555	0.018052527959426
Deaths	Iraq	Both	Age-standardized	Ischemic heart disease	High temperature	Rate	2021	24.70473463682	47.06914693059	4.58899949758
Deaths	Iraq	Both	Age-standardized	Ischemic heart disease	Suboptimal temperature	Percent	2021	0.1813421771196345	0.2825331234174962	0.0790562171425604
Deaths	Iraq	Both	Age-standardized	Ischemic heart disease	Suboptimal temperature	Rate	2021	46.25935743139	76.04219318674001	19.42283350999
Deaths	Brazil	Both	Age-standardized	Ischemic heart disease	Low temperature	Percent	2021	0.0355995253646112	0.0417450128981133	0.0295483167813069
Deaths	Brazil	Both	Age-standardized	Ischemic heart disease	Low temperature	Rate	2021	2.27960004475	2.72763972593	1.8593112531
Deaths	Lebanon	Both	Age-standardized	Ischemic heart disease	Suboptimal temperature	Percent	2021	0.0691937257665211	0.0847116946973114	0.0613600965744221
Deaths	Lebanon	Both	Age-standardized	Ischemic heart disease	Suboptimal temperature	Rate	2021	6.37189772962	8.07034881302	5.04323550139
Deaths	Venezuela (Bolivarian Republic of)	Both	Age-standardized	Ischemic heart disease	Low temperature	Percent	2021	0.0194260622918529	0.022590219615001	0.016835357999281
Deaths	Venezuela (Bolivarian Republic of)	Both	Age-standardized	Ischemic heart disease	Low temperature	Rate	2021	2.74596829978	3.56607358066	2.09994036021
Deaths	Kuwait	Both	Age-standardized	Ischemic heart disease	Suboptimal temperature	Percent	2021	0.2057922367735415	0.3105180351620569	0.0861147863534421
Deaths	Kuwait	Both	Age-standardized	Ischemic heart disease	Suboptimal temperature	Rate	2021	22.45970258671	35.50818679042	9.67423284561
Deaths	Lebanon	Both	Age-standardized	Ischemic heart disease	High temperature	Percent	2021	0.0026445303206388	0.0125576685980935	-0.002849863150932
Deaths	Lebanon	Both	Age-standardized	Ischemic heart disease	High temperature	Rate	2021	0.24389212871000002	1.1475276737	-0.25274139512000005
Deaths	Kuwait	Both	Age-standardized	Ischemic heart disease	High temperature	Percent	2021	0.1230019414166793	0.2080574207875492	0.0323983944230883
Deaths	Kuwait	Both	Age-standardized	Ischemic heart disease	High temperature	Rate	2021	13.426460462429999	23.52430086305	3.6562311898099997
Deaths	Libya	Both	Age-standardized	Ischemic heart disease	Suboptimal temperature	Percent	2021	0.0802899154424887	0.1253249628544898	0.0458117424043418
Deaths	Libya	Both	Age-standardized	Ischemic heart disease	Suboptimal temperature	Rate	2021	14.335818208049998	23.23687688564	7.93909621409
Deaths	Morocco	Both	Age-standardized	Ischemic heart disease	High temperature	Percent	2021	0.007259604823783	0.0193424873630601	0.0001963657635021
Deaths	Morocco	Both	Age-standardized	Ischemic heart disease	High temperature	Rate	2021	1.94612256582	5.52044213062	0.05416265261
Deaths	Libya	Both	Age-standardized	Ischemic heart disease	High temperature	Percent	2021	0.0219087472996685	0.0610517076857112	-0.0053447518527822
Deaths	Libya	Both	Age-standardized	Ischemic heart disease	High temperature	Rate	2021	3.91477742573	11.618636069079999	-0.9710196479
Deaths	Morocco	Both	Age-standardized	Ischemic heart disease	Suboptimal temperature	Percent	2021	0.0823572530140905	0.1003768722301259	0.07444139101423
Deaths	Morocco	Both	Age-standardized	Ischemic heart disease	Suboptimal temperature	Rate	2021	22.01344750613	28.1647433251	16.52914723032
Deaths	Palestine	Both	Age-standardized	Ischemic heart disease	Suboptimal temperature	Percent	2021	0.0676844029903039	0.1022660073257794	0.0403406558270807
Deaths	Palestine	Both	Age-standardized	Ischemic heart disease	Suboptimal temperature	Rate	2021	12.76916807789	20.23255811759	7.56604359529
Deaths	Paraguay	Both	Age-standardized	Ischemic heart disease	Low temperature	Percent	2021	0.0450537528797477	0.0562212213902736	0.0347609859437511
Deaths	Paraguay	Both	Age-standardized	Ischemic heart disease	Low temperature	Rate	2021	3.90259260993	5.28617530893	2.6854790464
Deaths	North Africa and Middle East	Both	Age-standardized	Ischemic heart disease	Low temperature	Percent	2021	0.0675784497197128	0.0803548019472894	0.0608745782861078
Deaths	North Africa and Middle East	Both	Age-standardized	Ischemic heart disease	Low temperature	Rate	2021	13.707921295590001	17.07785324519	11.522242752459999
Deaths	Palestine	Both	Age-standardized	Ischemic heart disease	High temperature	Percent	2021	0.0110048892666855	0.0407928127826042	-0.0094947916980356
Deaths	Palestine	Both	Age-standardized	Ischemic heart disease	High temperature	Rate	2021	2.07645986115	7.94324388201	-1.82065082751
Deaths	Oman	Both	Age-standardized	Ischemic heart disease	High temperature	Percent	2021	0.0838970734829759	0.1423528119039684	0.0354508058858678
Deaths	Oman	Both	Age-standardized	Ischemic heart disease	High temperature	Rate	2021	15.030427525010001	26.89676719767	6.26827488113
Deaths	North Africa and Middle East	Both	Age-standardized	Ischemic heart disease	Low temperature	Percent	2021	0.0675784497197128	0.0803548019472894	0.0608745782861078
Deaths	North Africa and Middle East	Both	Age-standardized	Ischemic heart disease	Low temperature	Rate	2021	13.707921295590001	17.07785324519	11.522242752459999
Deaths	Oman	Both	Age-standardized	Ischemic heart disease	Suboptimal temperature	Percent	2021	0.1477972185047134	0.2238165788992178	0.075708907497999
Deaths	Oman	Both	Age-standardized	Ischemic heart disease	Suboptimal temperature	Rate	2021	26.478917376000002	42.12415244446	13.222276573830001
Deaths	Iran (Islamic Republic of)	Both	Age-standardized	Ischemic heart disease	Low temperature	Percent	2021	0.0729388079809997	0.0890466851665646	0.0643392127607765
Deaths	Iran (Islamic Republic of)	Both	Age-standardized	Ischemic heart disease	Low temperature	Rate	2021	10.65858706233	13.471324630380002	8.89948118899
Deaths	Egypt	Both	Age-standardized	Ischemic heart disease	Low temperature	Percent	2021	0.0545116600934961	0.0650235231851524	0.0459124405285399
Deaths	Egypt	Both	Age-standardized	Ischemic heart disease	Low temperature	Rate	2021	18.95146849947	24.17506129794	15.002246457330001
Deaths	Qatar	Both	Age-standardized	Ischemic heart disease	High temperature	Percent	2021	0.0935852498080934	0.168509545226016	0.0252363752675981
Deaths	Qatar	Both	Age-standardized	Ischemic heart disease	High temperature	Rate	2021	11.54747557836	22.12412418917	2.9448066535899997
Deaths	Saudi Arabia	Both	Age-standardized	Ischemic heart disease	High temperature	Percent	2021	0.0860816137150872	0.1532456663660273	0.0240570910371317
Deaths	Saudi Arabia	Both	Age-standardized	Ischemic heart disease	High temperature	Rate	2021	16.00589467559	30.122535028749997	4.55168540925
Deaths	Syrian Arab Republic	Both	Age-standardized	Ischemic heart disease	High temperature	Percent	2021	0.0174819487343372	0.0431901762487923	0.0031830535094429
Deaths	Syrian Arab Republic	Both	Age-standardized	Ischemic heart disease	High temperature	Rate	2021	6.17102302898	15.69435459746	1.04904937321
Deaths	Tunisia	Both	Age-standardized	Ischemic heart disease	High temperature	Percent	2021	0.0201594320754804	0.0517870549670545	0.0004333814004607
Deaths	Tunisia	Both	Age-standardized	Ischemic heart disease	High temperature	Rate	2021	3.3205340231899996	8.92166055439	0.07275534761
Deaths	Türkiye	Both	Age-standardized	Ischemic heart disease	High temperature	Percent	2021	0.0063345766495173	0.021030893766491	-6.80745387717e-05
Deaths	Türkiye	Both	Age-standardized	Ischemic heart disease	High temperature	Rate	2021	0.84695216809	2.94833100498	-0.00831634256
Deaths	Algeria	Both	Age-standardized	Ischemic heart disease	Low temperature	Percent	2021	0.0783011171343301	0.0875679561026571	0.0746794710677651
Deaths	Algeria	Both	Age-standardized	Ischemic heart disease	Low temperature	Rate	2021	16.60251291561	20.22806369005	13.22526839186
Deaths	Bahrain	Both	Age-standardized	Ischemic heart disease	Low temperature	Percent	2021	0.0548888877222638	0.070152489491056	0.0375934235991792
Deaths	Bahrain	Both	Age-standardized	Ischemic heart disease	Low temperature	Rate	2021	8.872354974990001	11.90874314411	5.895208343679999
Deaths	United Arab Emirates	Both	Age-standardized	Ischemic heart disease	High temperature	Percent	2021	0.1104600178130777	0.2000390010968008	0.0411483991200428
Deaths	United Arab Emirates	Both	Age-standardized	Ischemic heart disease	High temperature	Rate	2021	18.518304143	34.06140632247	6.78780443352
Deaths	Jordan	Both	Age-standardized	Ischemic heart disease	Low temperature	Percent	2021	0.0657004309277031	0.0751642057656197	0.0575209718499243
Deaths	Jordan	Both	Age-standardized	Ischemic heart disease	Low temperature	Rate	2021	6.461361457729999	8.20052257621	4.98495202582
Deaths	Kuwait	Both	Age-standardized	Ischemic heart disease	Low temperature	Percent	2021	0.0954167542167289	0.1293789236008197	0.0555151351665406
Deaths	Kuwait	Both	Age-standardized	Ischemic heart disease	Low temperature	Rate	2021	10.41176995039	14.97426211075	6.03085671876
Deaths	Iraq	Both	Age-standardized	Ischemic heart disease	Low temperature	Percent	2021	0.0944461443424035	0.1293487707581278	0.0624237426417257
Deaths	Iraq	Both	Age-standardized	Ischemic heart disease	Low temperature	Rate	2021	24.07984550196	34.74834328894	14.781517633619998
Deaths	Lebanon	Both	Age-standardized	Ischemic heart disease	Low temperature	Percent	2021	0.0667312074927462	0.0742324945529214	0.0619770185934519
Deaths	Lebanon	Both	Age-standardized	Ischemic heart disease	Low temperature	Rate	2021	6.14480635677	7.42740207562	4.991188596
Deaths	Yemen	Both	Age-standardized	Ischemic heart disease	High temperature	Percent	2021	0.0137627222869003	0.0230621469867321	0.0059262735267953
Deaths	Yemen	Both	Age-standardized	Ischemic heart disease	High temperature	Rate	2021	3.62438835842	6.55608824698	1.54270807845
Deaths	Libya	Both	Age-standardized	Ischemic heart disease	Low temperature	Percent	2021	0.0597459649756234	0.0697954579709783	0.0505465897373643
Deaths	Libya	Both	Age-standardized	Ischemic heart disease	Low temperature	Rate	2021	10.66505470377	14.12179242629	7.902072629489999
Deaths	South Asia	Both	Age-standardized	Ischemic heart disease	High temperature	Percent	2021	0.0266915396664046	0.0473406963453846	0.0081185810756267
Deaths	South Asia	Both	Age-standardized	Ischemic heart disease	High temperature	Rate	2021	3.98077559702	7.0599523714400005	1.16106371161
Deaths	Palestine	Both	Age-standardized	Ischemic heart disease	Low temperature	Percent	2021	0.0573423809469836	0.0678626723148706	0.0485648385199701
Deaths	Palestine	Both	Age-standardized	Ischemic heart disease	Low temperature	Rate	2021	10.81786181154	13.07832748136	8.71724187502
Deaths	Morocco	Both	Age-standardized	Ischemic heart disease	Low temperature	Percent	2021	0.0756474161033842	0.0869494943849189	0.0704393304627316
Deaths	Morocco	Both	Age-standardized	Ischemic heart disease	Low temperature	Rate	2021	20.214781095619998	24.87133633555	15.409971558899999
Deaths	Oman	Both	Age-standardized	Ischemic heart disease	Low temperature	Percent	2021	0.0701943882016126	0.0950110300121197	0.0418445414918304
Deaths	Oman	Both	Age-standardized	Ischemic heart disease	Low temperature	Rate	2021	12.576607937859999	17.9602618375	7.169508875029999
Deaths	Qatar	Both	Age-standardized	Ischemic heart disease	Suboptimal temperature	Percent	2021	0.1614764749140581	0.2572952422442336	0.0690876686306478
Deaths	Qatar	Both	Age-standardized	Ischemic heart disease	Suboptimal temperature	Rate	2021	19.91694094142	33.574313048920004	8.179943212649999
Deaths	Saudi Arabia	Both	Age-standardized	Ischemic heart disease	Suboptimal temperature	Percent	2021	0.1456056720593924	0.2285980628195504	0.0660370430428336
Deaths	Saudi Arabia	Both	Age-standardized	Ischemic heart disease	Suboptimal temperature	Rate	2021	27.071182302629996	44.40337297628	12.047197416840001
Deaths	Saudi Arabia	Both	Age-standardized	Ischemic heart disease	Low temperature	Percent	2021	0.065597293698821	0.0887813658790419	0.0420093014201551
Deaths	Saudi Arabia	Both	Age-standardized	Ischemic heart disease	Low temperature	Rate	2021	12.194362761479999	17.27241379255	7.52482378913
Deaths	Qatar	Both	Age-standardized	Ischemic heart disease	Low temperature	Percent	2021	0.0755853127081929	0.1067968246743091	0.0438804913474427
Deaths	Qatar	Both	Age-standardized	Ischemic heart disease	Low temperature	Rate	2021	9.31960267767	14.08598784074	5.2232397527800005
Deaths	South Asia	Both	Age-standardized	Ischemic heart disease	High temperature	Percent	2021	0.0266915396664046	0.0473406963453846	0.0081185810756267
Deaths	South Asia	Both	Age-standardized	Ischemic heart disease	High temperature	Rate	2021	3.98077559702	7.0599523714400005	1.16106371161
Deaths	Syrian Arab Republic	Both	Age-standardized	Ischemic heart disease	Suboptimal temperature	Percent	2021	0.0891290621268847	0.121738257859371	0.0756927144340465
Deaths	Syrian Arab Republic	Both	Age-standardized	Ischemic heart disease	Suboptimal temperature	Rate	2021	31.45736481917	45.00317550697	23.80871754068
Deaths	Syrian Arab Republic	Both	Age-standardized	Ischemic heart disease	Low temperature	Percent	2021	0.0729417111735192	0.0821596710557509	0.0690532626575224
Deaths	Syrian Arab Republic	Both	Age-standardized	Ischemic heart disease	Low temperature	Rate	2021	25.74332201525	32.18134492555	20.55224167263
Deaths	Afghanistan	Both	Age-standardized	Ischemic heart disease	High temperature	Percent	2021	0.0131899575719722	0.0344564575004071	-0.0005044373932374
Deaths	Afghanistan	Both	Age-standardized	Ischemic heart disease	High temperature	Rate	2021	3.71478246869	10.33876493175	-0.14047332930999998
Deaths	Türkiye	Both	Age-standardized	Ischemic heart disease	Low temperature	Percent	2021	0.0726446159770779	0.0842062383938128	0.0675823593307238
Deaths	Türkiye	Both	Age-standardized	Ischemic heart disease	Low temperature	Rate	2021	9.6886179784	12.00084042096	7.820343460679999
Deaths	Türkiye	Both	Age-standardized	Ischemic heart disease	Suboptimal temperature	Percent	2021	0.0785019580648944	0.1036210170871862	0.0694921467297674
Deaths	Türkiye	Both	Age-standardized	Ischemic heart disease	Suboptimal temperature	Rate	2021	10.47170336235	14.463240215599999	8.15842477216
Deaths	United Arab Emirates	Both	Age-standardized	Ischemic heart disease	Suboptimal temperature	Percent	2021	0.1969096933226069	0.3090047414246801	0.0924596689630022
Deaths	United Arab Emirates	Both	Age-standardized	Ischemic heart disease	Suboptimal temperature	Rate	2021	33.0113599316	52.746543199920005	15.2206157661
Deaths	Yemen	Both	Age-standardized	Ischemic heart disease	Suboptimal temperature	Percent	2021	0.0574270963986638	0.0703937508723263	0.0479234577669891
Deaths	Yemen	Both	Age-standardized	Ischemic heart disease	Suboptimal temperature	Rate	2021	15.13085494679	20.47633769767	11.0088542661
Deaths	Tunisia	Both	Age-standardized	Ischemic heart disease	Suboptimal temperature	Percent	2021	0.092151298957722	0.1295467071168208	0.0690035962620837
Deaths	Tunisia	Both	Age-standardized	Ischemic heart disease	Suboptimal temperature	Rate	2021	15.095437220310002	23.99299125657	9.74061406611
Deaths	Bangladesh	Both	Age-standardized	Ischemic heart disease	High temperature	Percent	2021	0.0171260102338425	0.0308931964168136	0.0035280785038472
Deaths	Bangladesh	Both	Age-standardized	Ischemic heart disease	High temperature	Rate	2021	1.83962518478	3.4400609921200003	0.40441557427999997
Deaths	South Asia	Both	Age-standardized	Ischemic heart disease	Suboptimal temperature	Percent	2021	0.0717844608959098	0.1053118848368932	0.0409999502796993
Deaths	South Asia	Both	Age-standardized	Ischemic heart disease	Suboptimal temperature	Rate	2021	10.70475941824	15.63948586637	5.87699019501
Deaths	Tunisia	Both	Age-standardized	Ischemic heart disease	Low temperature	Percent	2021	0.0735022714731196	0.0828115769144321	0.0666363781869055
Deaths	Tunisia	Both	Age-standardized	Ischemic heart disease	Low temperature	Rate	2021	12.02385636088	16.38991864851	8.93734275641
Deaths	Yemen	Both	Age-standardized	Ischemic heart disease	Low temperature	Percent	2021	0.0442758353515569	0.0517160568367746	0.0399296290968811
Deaths	Yemen	Both	Age-standardized	Ischemic heart disease	Low temperature	Rate	2021	11.66756565273	15.3778102791	8.65400675371
Deaths	United Arab Emirates	Both	Age-standardized	Ischemic heart disease	Low temperature	Percent	2021	0.0982305899176011	0.1359454670829282	0.055088694146885
Deaths	United Arab Emirates	Both	Age-standardized	Ischemic heart disease	Low temperature	Rate	2021	16.46813495514	23.379677662189998	8.906043248569999
Deaths	South Asia	Both	Age-standardized	Ischemic heart disease	Suboptimal temperature	Percent	2021	0.0717844608959098	0.1053118848368932	0.0409999502796993
Deaths	South Asia	Both	Age-standardized	Ischemic heart disease	Suboptimal temperature	Rate	2021	10.70475941824	15.63948586637	5.87699019501
Deaths	Afghanistan	Both	Age-standardized	Ischemic heart disease	Suboptimal temperature	Percent	2021	0.0781832550552515	0.1114533014231824	0.0578811961579457
Deaths	Afghanistan	Both	Age-standardized	Ischemic heart disease	Suboptimal temperature	Rate	2021	21.9183391977	33.17188923002	14.526771907929998
Deaths	South Asia	Both	Age-standardized	Ischemic heart disease	Low temperature	Percent	2021	0.0467136682121529	0.0616600757868776	0.032747087619662
Deaths	South Asia	Both	Age-standardized	Ischemic heart disease	Low temperature	Rate	2021	6.9657121999700005	9.19443203094	4.65546196924
Deaths	South Asia	Both	Age-standardized	Ischemic heart disease	Low temperature	Percent	2021	0.0467136682121529	0.0616600757868776	0.032747087619662
Deaths	South Asia	Both	Age-standardized	Ischemic heart disease	Low temperature	Rate	2021	6.9657121999700005	9.19443203094	4.65546196924
Deaths	Bangladesh	Both	Age-standardized	Ischemic heart disease	Suboptimal temperature	Percent	2021	0.0553616939334714	0.0789113272277113	0.0315152189234314
Deaths	Bangladesh	Both	Age-standardized	Ischemic heart disease	Suboptimal temperature	Rate	2021	5.94891140572	8.835871020179999	3.26911613565
Deaths	Afghanistan	Both	Age-standardized	Ischemic heart disease	Low temperature	Percent	2021	0.065911025075945	0.0794382713140891	0.0580610244023076
Deaths	Afghanistan	Both	Age-standardized	Ischemic heart disease	Low temperature	Rate	2021	18.46222877434	24.57491030114	13.67314710031
Deaths	Bhutan	Both	Age-standardized	Ischemic heart disease	High temperature	Percent	2021	0.000120492546344	0.0014288033566707	-0.0007377868990442
Deaths	Bhutan	Both	Age-standardized	Ischemic heart disease	High temperature	Rate	2021	0.013503178259999998	0.17309727833000002	-0.07918643649
Deaths	Bangladesh	Both	Age-standardized	Ischemic heart disease	Low temperature	Percent	2021	0.038941999802184	0.0494925504817427	0.0280862367577643
Deaths	Bangladesh	Both	Age-standardized	Ischemic heart disease	Low temperature	Rate	2021	4.18513231334	5.66897911383	2.86896474
Deaths	Bhutan	Both	Age-standardized	Ischemic heart disease	Suboptimal temperature	Percent	2021	0.0622411370830441	0.0716077415269936	0.0556073788324898
Deaths	Bhutan	Both	Age-standardized	Ischemic heart disease	Suboptimal temperature	Rate	2021	6.90403603254	8.729066304969999	5.28916207364
Deaths	India	Both	Age-standardized	Ischemic heart disease	High temperature	Percent	2021	0.0245043484784769	0.0418783092498257	0.0084424172211293
Deaths	India	Both	Age-standardized	Ischemic heart disease	High temperature	Rate	2021	3.70369716398	6.26202738642	1.22171048316
Deaths	Nepal	Both	Age-standardized	Ischemic heart disease	High temperature	Percent	2021	0.0050928434040016	0.016417069075401	-0.0040591170481094
Deaths	Nepal	Both	Age-standardized	Ischemic heart disease	High temperature	Rate	2021	0.69344012273	2.27694360762	-0.54201429096
Deaths	India	Both	Age-standardized	Ischemic heart disease	Suboptimal temperature	Percent	2021	0.0659763464404647	0.0950859087871519	0.0385581795104075
Deaths	India	Both	Age-standardized	Ischemic heart disease	Suboptimal temperature	Rate	2021	9.971736066970001	14.373028182879999	5.583418168640001
Deaths	Bhutan	Both	Age-standardized	Ischemic heart disease	Low temperature	Percent	2021	0.0621275798090232	0.0716662022330147	0.0552101551918684
Deaths	Bhutan	Both	Age-standardized	Ischemic heart disease	Low temperature	Rate	2021	6.89131316938	8.75058038215	5.3079424323
Deaths	Pakistan	Both	Age-standardized	Ischemic heart disease	High temperature	Percent	2021	0.0559344544113918	0.1065476696166069	0.0100710435445825
Deaths	Pakistan	Both	Age-standardized	Ischemic heart disease	High temperature	Rate	2021	10.29031686189	20.96712280911	1.60279569777
Deaths	Nepal	Both	Age-standardized	Ischemic heart disease	Suboptimal temperature	Percent	2021	0.0638781633576995	0.0822112972057667	0.0496228340317769
Deaths	Nepal	Both	Age-standardized	Ischemic heart disease	Suboptimal temperature	Rate	2021	8.71661847211	12.328980183790001	6.36324848659
Deaths	Sub-Saharan Africa	Both	Age-standardized	Ischemic heart disease	High temperature	Percent	2021	0.0087160004102412	0.0171550331922684	0.0010554981441143
Deaths	Sub-Saharan Africa	Both	Age-standardized	Ischemic heart disease	High temperature	Rate	2021	0.8072175073	1.60901026186	0.10211237138
Deaths	Central Sub-Saharan Africa	Both	Age-standardized	Ischemic heart disease	High temperature	Percent	2021	-0.0022124209269391	0.000343617227208	-0.0075460946645223
Deaths	Central Sub-Saharan Africa	Both	Age-standardized	Ischemic heart disease	High temperature	Rate	2021	-0.26388309694	0.03896729528	-0.8980270977
Deaths	Pakistan	Both	Age-standardized	Ischemic heart disease	Suboptimal temperature	Percent	2021	0.1353825447860611	0.2068361776233666	0.0655851116614706
Deaths	Pakistan	Both	Age-standardized	Ischemic heart disease	Suboptimal temperature	Rate	2021	24.868749873	40.36194973818	11.536760525670001
Deaths	Sub-Saharan Africa	Both	Age-standardized	Ischemic heart disease	Suboptimal temperature	Percent	2021	0.0331634866499567	0.0440629222939348	0.0244589939534935
Deaths	Sub-Saharan Africa	Both	Age-standardized	Ischemic heart disease	Suboptimal temperature	Rate	2021	3.07489020636	4.18677002757	2.2776724087
Deaths	Angola	Both	Age-standardized	Ischemic heart disease	Suboptimal temperature	Percent	2021	0.0226133401412698	0.0293493001410427	0.0160394025221945
Deaths	Angola	Both	Age-standardized	Ischemic heart disease	Suboptimal temperature	Rate	2021	2.83876080708	3.89281208796	1.82093281456
Deaths	Angola	Both	Age-standardized	Ischemic heart disease	High temperature	Percent	2021	-0.0018580252965341	0.0009751671312723	-0.0056720193701538
Deaths	Angola	Both	Age-standardized	Ischemic heart disease	High temperature	Rate	2021	-0.23234654347	0.13638119672000001	-0.72864407902
Deaths	Central Sub-Saharan Africa	Both	Age-standardized	Ischemic heart disease	Suboptimal temperature	Percent	2021	0.0145899352317028	0.0195770621473536	0.0081160060947932
Deaths	Central Sub-Saharan Africa	Both	Age-standardized	Ischemic heart disease	Suboptimal temperature	Rate	2021	1.74076265663	2.54963286381	0.89093359259
Deaths	Central African Republic	Both	Age-standardized	Ischemic heart disease	High temperature	Percent	2021	-0.0042034754343236	0.0075685707368842	-0.0255045868496247
Deaths	Central African Republic	Both	Age-standardized	Ischemic heart disease	High temperature	Rate	2021	-0.64119879863	1.17667468713	-4.3352202411
Deaths	Congo	Both	Age-standardized	Ischemic heart disease	Suboptimal temperature	Percent	2021	0.0037322977779845	0.0101257945136987	0.0003774365653488
Deaths	Congo	Both	Age-standardized	Ischemic heart disease	Suboptimal temperature	Rate	2021	0.58646227008	1.5590673184600001	0.05589170201
Deaths	Central African Republic	Both	Age-standardized	Ischemic heart disease	Suboptimal temperature	Percent	2021	-0.0002651522798124	0.0136432355681972	-0.0235492711807083
Deaths	Central African Republic	Both	Age-standardized	Ischemic heart disease	Suboptimal temperature	Rate	2021	-0.05237521889	2.16971081172	-3.9582251085399998
Deaths	Democratic Republic of the Congo	Both	Age-standardized	Ischemic heart disease	High temperature	Percent	2021	-0.0021729803657388	0.0002154061346262	-0.0080333192508308
Deaths	Democratic Republic of the Congo	Both	Age-standardized	Ischemic heart disease	High temperature	Rate	2021	-0.24282156873000002	0.01892221397	-0.8503914060000001
Deaths	Congo	Both	Age-standardized	Ischemic heart disease	High temperature	Percent	2021	-0.002670060587409	0.0003903442530787	-0.0045499966863926
Deaths	Congo	Both	Age-standardized	Ischemic heart disease	High temperature	Rate	2021	-0.42806678564	0.057180406239999995	-0.82592680007
Deaths	Equatorial Guinea	Both	Age-standardized	Ischemic heart disease	Suboptimal temperature	Percent	2021	0.006749190272573	0.0102537450135089	0.0009807357663921
Deaths	Equatorial Guinea	Both	Age-standardized	Ischemic heart disease	Suboptimal temperature	Rate	2021	0.95184058845	1.5270829342699999	0.1522535345
Deaths	Democratic Republic of the Congo	Both	Age-standardized	Ischemic heart disease	Suboptimal temperature	Percent	2021	0.0144048726705646	0.0187534961606905	0.0078747472472764
Deaths	Democratic Republic of the Congo	Both	Age-standardized	Ischemic heart disease	Suboptimal temperature	Rate	2021	1.6184971809400002	2.4615676826199997	0.8174634685000001
Deaths	Equatorial Guinea	Both	Age-standardized	Ischemic heart disease	High temperature	Percent	2021	-0.0025713695940236	-0.000772298247143	-0.0064579174288934
Deaths	Equatorial Guinea	Both	Age-standardized	Ischemic heart disease	High temperature	Rate	2021	-0.36832829497	-0.09860017683	-0.98192431334
Deaths	India	Both	Age-standardized	Ischemic heart disease	Low temperature	Percent	2021	0.0427578902881272	0.0562965627298536	0.0299891695457517
Deaths	India	Both	Age-standardized	Ischemic heart disease	Low temperature	Rate	2021	6.46238960038	8.53941417167	4.33465805227
Deaths	Gabon	Both	Age-standardized	Ischemic heart disease	High temperature	Percent	2021	-0.0015966179658799	-5.30781563632e-05	-0.003807127394184
Deaths	Gabon	Both	Age-standardized	Ischemic heart disease	High temperature	Rate	2021	-0.20541731836	-0.006457776629999999	-0.5357347581
Deaths	Nepal	Both	Age-standardized	Ischemic heart disease	Low temperature	Percent	2021	0.0590997050906116	0.0669791104326052	0.0532011695015264
Deaths	Nepal	Both	Age-standardized	Ischemic heart disease	Low temperature	Rate	2021	8.06597659468	10.49944715314	6.42513001689
Deaths	Eastern Sub-Saharan Africa	Both	Age-standardized	Ischemic heart disease	Suboptimal temperature	Percent	2021	0.0386523296953422	0.0462295263270862	0.0311800442520979
Deaths	Eastern Sub-Saharan Africa	Both	Age-standardized	Ischemic heart disease	Suboptimal temperature	Rate	2021	2.7886740631699998	3.54540057649	2.1625778966299998
Deaths	Eastern Sub-Saharan Africa	Both	Age-standardized	Ischemic heart disease	High temperature	Percent	2021	0.0014059198912069	0.0052961601397943	-0.0016758191492913
Deaths	Eastern Sub-Saharan Africa	Both	Age-standardized	Ischemic heart disease	High temperature	Rate	2021	0.10047940578	0.40531746542999997	-0.12305160823
Deaths	Pakistan	Both	Age-standardized	Ischemic heart disease	Low temperature	Percent	2021	0.0848246654451349	0.1132740251867331	0.0561429486675404
Deaths	Pakistan	Both	Age-standardized	Ischemic heart disease	Low temperature	Rate	2021	15.56903882536	22.4555282238	9.845075076
Deaths	Gabon	Both	Age-standardized	Ischemic heart disease	Suboptimal temperature	Percent	2021	0.0063465886176913	0.0111111030765141	0.0020056284260878
Deaths	Gabon	Both	Age-standardized	Ischemic heart disease	Suboptimal temperature	Rate	2021	0.79721963522	1.48813406902	0.25177619065
Deaths	Sub-Saharan Africa	Both	Age-standardized	Ischemic heart disease	Low temperature	Percent	2021	0.0245742235731407	0.0282318696139101	0.021123458889882
Deaths	Sub-Saharan Africa	Both	Age-standardized	Ischemic heart disease	Low temperature	Rate	2021	2.27939948675	2.67761271054	1.9420242727800001
Deaths	Burundi	Both	Age-standardized	Ischemic heart disease	High temperature	Percent	2021	-0.0003480559520408	-3.56344193044e-05	-0.0010672072679033
Deaths	Burundi	Both	Age-standardized	Ischemic heart disease	High temperature	Rate	2021	-0.029902883430000003	-0.00279525166	-0.09802945714
Deaths	Angola	Both	Age-standardized	Ischemic heart disease	Low temperature	Percent	2021	0.0244276363440504	0.0295346176171516	0.0196642675779915
Deaths	Angola	Both	Age-standardized	Ischemic heart disease	Low temperature	Rate	2021	3.06563508329	4.08445978621	2.24469768239
Deaths	Congo	Both	Age-standardized	Ischemic heart disease	Low temperature	Percent	2021	0.0063879576129773	0.0097104808549092	0.0043874235912279
Deaths	Congo	Both	Age-standardized	Ischemic heart disease	Low temperature	Rate	2021	1.01222157914	1.5870822420600001	0.6471855989
Deaths	Central Sub-Saharan Africa	Both	Age-standardized	Ischemic heart disease	Low temperature	Percent	2021	0.0167688924976178	0.0199671733005594	0.0137676648119364
Deaths	Central Sub-Saharan Africa	Both	Age-standardized	Ischemic heart disease	Low temperature	Rate	2021	2.0006587866100003	2.65249929917	1.45717537337
Deaths	Central African Republic	Both	Age-standardized	Ischemic heart disease	Low temperature	Percent	2021	0.0039333793145874	0.0061752427824624	0.0018146915509768
Deaths	Central African Republic	Both	Age-standardized	Ischemic heart disease	Low temperature	Rate	2021	0.58804663895	1.03500651627	0.26382875108000003
Deaths	Comoros	Both	Age-standardized	Ischemic heart disease	Suboptimal temperature	Percent	2021	0.0114021513719862	0.018270291826636	0.0061705987080484
Deaths	Comoros	Both	Age-standardized	Ischemic heart disease	Suboptimal temperature	Rate	2021	0.83401013888	1.48333673555	0.39598428656999995
Deaths	Burundi	Both	Age-standardized	Ischemic heart disease	Suboptimal temperature	Percent	2021	0.036992566716806	0.0494616924132288	0.0287506612434576
Deaths	Burundi	Both	Age-standardized	Ischemic heart disease	Suboptimal temperature	Rate	2021	3.17509588597	4.42627717649	2.2359654459500002
Deaths	Comoros	Both	Age-standardized	Ischemic heart disease	High temperature	Percent	2021	-0.0019209111914339	-0.0002705509713217	-0.0039676261962674
Deaths	Comoros	Both	Age-standardized	Ischemic heart disease	High temperature	Rate	2021	-0.14074168989	-0.01736934846	-0.3250481627
Deaths	Democratic Republic of the Congo	Both	Age-standardized	Ischemic heart disease	Low temperature	Percent	2021	0.0165429235349611	0.0195516495996787	0.0134889839423166
Deaths	Democratic Republic of the Congo	Both	Age-standardized	Ischemic heart disease	Low temperature	Rate	2021	1.85741589318	2.52614431774	1.31096813654
Deaths	Equatorial Guinea	Both	Age-standardized	Ischemic heart disease	Low temperature	Percent	2021	0.0092969464508302	0.0117121096400891	0.0069450027457798
Deaths	Equatorial Guinea	Both	Age-standardized	Ischemic heart disease	Low temperature	Rate	2021	1.31679146758	1.91951460111	0.8397116663899999
Deaths	Gabon	Both	Age-standardized	Ischemic heart disease	Low temperature	Percent	2021	0.0079322500115035	0.0111613972806043	0.005342125579881
Deaths	Gabon	Both	Age-standardized	Ischemic heart disease	Low temperature	Rate	2021	1.00123028526	1.49727264972	0.64193847736
Deaths	Djibouti	Both	Age-standardized	Ischemic heart disease	High temperature	Percent	2021	0.0577906732891563	0.1046676541714939	0.0255647445507756
Deaths	Djibouti	Both	Age-standardized	Ischemic heart disease	High temperature	Rate	2021	5.29381599222	10.15238844197	2.18701316582
Deaths	Eastern Sub-Saharan Africa	Both	Age-standardized	Ischemic heart disease	Low temperature	Percent	2021	0.037292254656854	0.043477295352627	0.0323295676909688
Deaths	Eastern Sub-Saharan Africa	Both	Age-standardized	Ischemic heart disease	Low temperature	Rate	2021	2.69147935218	3.28705576838	2.15864867363
Deaths	Comoros	Both	Age-standardized	Ischemic heart disease	Low temperature	Percent	2021	0.0133012044303618	0.0191320342931646	0.0091923958852923
Deaths	Comoros	Both	Age-standardized	Ischemic heart disease	Low temperature	Rate	2021	0.97314987219	1.5339978038000002	0.59129946384
Deaths	Eritrea	Both	Age-standardized	Ischemic heart disease	Suboptimal temperature	Percent	2021	0.0498852775395853	0.0727336008650623	0.0320973577775876
Deaths	Eritrea	Both	Age-standardized	Ischemic heart disease	Suboptimal temperature	Rate	2021	4.528412428399999	6.94599545372	2.79591582215
Deaths	Burundi	Both	Age-standardized	Ischemic heart disease	Low temperature	Percent	2021	0.0373277575047526	0.0497711346553355	0.0294601890348691
Deaths	Burundi	Both	Age-standardized	Ischemic heart disease	Low temperature	Rate	2021	3.2038924624400003	4.45313818987	2.25956661336
Deaths	Djibouti	Both	Age-standardized	Ischemic heart disease	Suboptimal temperature	Percent	2021	0.0993334161669529	0.1616201659182515	0.0507560452088509
Deaths	Djibouti	Both	Age-standardized	Ischemic heart disease	Suboptimal temperature	Rate	2021	9.0955830048	15.95401010946	4.30174888861
Deaths	Eritrea	Both	Age-standardized	Ischemic heart disease	Low temperature	Percent	2021	0.0322955414545354	0.0397716620728176	0.025277058328412
Deaths	Eritrea	Both	Age-standardized	Ischemic heart disease	Low temperature	Rate	2021	2.93371908385	3.95081428541	2.1017246430000003
Deaths	Eritrea	Both	Age-standardized	Ischemic heart disease	High temperature	Percent	2021	0.018198923318057	0.0354772368343656	0.0051767581431057
Deaths	Eritrea	Both	Age-standardized	Ischemic heart disease	High temperature	Rate	2021	1.64989045838	3.32262613185	0.48882346961000006
Deaths	Ethiopia	Both	Age-standardized	Ischemic heart disease	High temperature	Percent	2021	0.0007454080542364	0.0029567476068765	-0.0008824120343168
Deaths	Ethiopia	Both	Age-standardized	Ischemic heart disease	High temperature	Rate	2021	0.041763643180000004	0.17131538506000002	-0.045993080559999996
Deaths	Djibouti	Both	Age-standardized	Ischemic heart disease	Low temperature	Percent	2021	0.0443015865776868	0.0633138589672362	0.0258411602258551
Deaths	Djibouti	Both	Age-standardized	Ischemic heart disease	Low temperature	Rate	2021	4.05451760165	6.46435515339	2.18937406791
Deaths	Ethiopia	Both	Age-standardized	Ischemic heart disease	Suboptimal temperature	Percent	2021	0.0530227810025961	0.0609753372359749	0.0471244516434872
Deaths	Ethiopia	Both	Age-standardized	Ischemic heart disease	Suboptimal temperature	Rate	2021	2.96183413403	3.7647310222	2.25702558633
Deaths	Kenya	Both	Age-standardized	Ischemic heart disease	High temperature	Percent	2021	-0.0002187163424454	0.0009935428143593	-0.0015573577768052
Deaths	Kenya	Both	Age-standardized	Ischemic heart disease	High temperature	Rate	2021	-0.013705006470000001	0.06108199187	-0.09359895689
Deaths	Madagascar	Both	Age-standardized	Ischemic heart disease	High temperature	Percent	2021	0.0007867543379745	0.0044431816453604	-0.0022378935354442
Deaths	Madagascar	Both	Age-standardized	Ischemic heart disease	High temperature	Rate	2021	0.07994910469	0.46631300512	-0.22445166135
Deaths	Ethiopia	Both	Age-standardized	Ischemic heart disease	Low temperature	Percent	2021	0.0522963433763404	0.0613856346827374	0.0467374426753541
Deaths	Ethiopia	Both	Age-standardized	Ischemic heart disease	Low temperature	Rate	2021	2.92114020388	3.76327239004	2.24675883768
Deaths	Madagascar	Both	Age-standardized	Ischemic heart disease	Suboptimal temperature	Percent	2021	0.0451210822072645	0.0532800691281869	0.0362989317116883
Deaths	Madagascar	Both	Age-standardized	Ischemic heart disease	Suboptimal temperature	Rate	2021	4.51256756814	6.12722516857	3.1572964575899998
Deaths	Mexico	Both	Age-standardized	Ischemic heart disease	High temperature	Percent	2021	0.0046500919971663	0.0112071081514061	-0.0009742932922656
Deaths	Mexico	Both	Age-standardized	Ischemic heart disease	High temperature	Rate	2021	0.5271473695600001	1.2740792138800001	-0.10390882622
Deaths	Malawi	Both	Age-standardized	Ischemic heart disease	High temperature	Percent	2021	0.0025384501227531	0.0138647724756406	-0.0065934888294307
Deaths	Malawi	Both	Age-standardized	Ischemic heart disease	High temperature	Rate	2021	0.21176396063000003	1.13882978923	-0.55282931904
Deaths	Madagascar	Both	Age-standardized	Ischemic heart disease	Low temperature	Percent	2021	0.0443710666391174	0.0513836515096787	0.037868357618886
Deaths	Madagascar	Both	Age-standardized	Ischemic heart disease	Low temperature	Rate	2021	4.4363484903499995	5.86986090353	3.20969219512
Deaths	Mauritius	Both	Age-standardized	Ischemic heart disease	High temperature	Percent	2021	0.0001894938887847	0.0022717250961569	-0.0017214808724615
Deaths	Mauritius	Both	Age-standardized	Ischemic heart disease	High temperature	Rate	2021	0.01872405126	0.2239355811	-0.17090853671
Deaths	Kenya	Both	Age-standardized	Ischemic heart disease	Suboptimal temperature	Percent	2021	0.0418803879719092	0.0508010667236917	0.0361670808977935
Deaths	Kenya	Both	Age-standardized	Ischemic heart disease	Suboptimal temperature	Rate	2021	2.57235074549	3.4566342712700004	1.89992270001
Deaths	Kenya	Both	Age-standardized	Ischemic heart disease	Low temperature	Percent	2021	0.0420959898392003	0.0514393728219394	0.036694770271311
Deaths	Kenya	Both	Age-standardized	Ischemic heart disease	Low temperature	Rate	2021	2.58586432701	3.47856162385	1.88507506614
Deaths	Mauritius	Both	Age-standardized	Ischemic heart disease	Suboptimal temperature	Percent	2021	0.0272200511705895	0.0384396757754924	0.0194404284245504
Deaths	Mauritius	Both	Age-standardized	Ischemic heart disease	Suboptimal temperature	Rate	2021	2.6545271541399997	3.7351191138399997	1.87851761992
Deaths	Malawi	Both	Age-standardized	Ischemic heart disease	Suboptimal temperature	Percent	2021	0.0448371470141245	0.0628207482565514	0.0275180182130319
Deaths	Malawi	Both	Age-standardized	Ischemic heart disease	Suboptimal temperature	Rate	2021	3.7758889935	5.558017538290001	2.28614406288
Deaths	Malawi	Both	Age-standardized	Ischemic heart disease	Low temperature	Percent	2021	0.0424239496101241	0.0508287933576395	0.0335418500503771
Deaths	Malawi	Both	Age-standardized	Ischemic heart disease	Low temperature	Rate	2021	3.57458587612	4.60232351595	2.7285993781
Deaths	Rwanda	Both	Age-standardized	Ischemic heart disease	High temperature	Percent	2021	-2.28791890474e-05	9.58304187606e-05	-0.0001256069721393
Deaths	Rwanda	Both	Age-standardized	Ischemic heart disease	High temperature	Rate	2021	-0.0014789766	0.006529576410000001	-0.00800578022
Deaths	Rwanda	Both	Age-standardized	Ischemic heart disease	Suboptimal temperature	Percent	2021	0.0492127849196462	0.0637397123165779	0.0433165721665571
Deaths	Rwanda	Both	Age-standardized	Ischemic heart disease	Suboptimal temperature	Rate	2021	3.20786001558	4.8572894017	2.18429371306
Deaths	Mozambique	Both	Age-standardized	Ischemic heart disease	High temperature	Percent	2021	0.0024353211913878	0.013103039524251	-0.0073836506077969
Deaths	Mozambique	Both	Age-standardized	Ischemic heart disease	High temperature	Rate	2021	0.11697330474	0.64832661908	-0.36578360084
Deaths	Mozambique	Both	Age-standardized	Ischemic heart disease	Suboptimal temperature	Percent	2021	0.0304183215987213	0.0474577233068077	0.0144123075073311
Deaths	Mozambique	Both	Age-standardized	Ischemic heart disease	Suboptimal temperature	Rate	2021	1.48782364607	2.47974046119	0.7239674900999999
Deaths	Seychelles	Both	Age-standardized	Ischemic heart disease	High temperature	Percent	2021	0.0009551049025831	0.0012492912007657	0.0005565035707788
Deaths	Seychelles	Both	Age-standardized	Ischemic heart disease	High temperature	Rate	2021	0.08362564634	0.11009453756000001	0.05006713653
Deaths	Seychelles	Both	Age-standardized	Ischemic heart disease	Suboptimal temperature	Percent	2021	0.0076014048552244	0.0093828356779371	0.0058680146846365
Deaths	Seychelles	Both	Age-standardized	Ischemic heart disease	Suboptimal temperature	Rate	2021	0.66580463727	0.8342068097299999	0.51046579409
Deaths	Mauritius	Both	Age-standardized	Ischemic heart disease	Low temperature	Percent	2021	0.0270381146212295	0.0383429616961113	0.021329608439033
Deaths	Mauritius	Both	Age-standardized	Ischemic heart disease	Low temperature	Rate	2021	2.6365470042999997	3.71777471456	2.0295178798699998
Deaths	Somalia	Both	Age-standardized	Ischemic heart disease	High temperature	Percent	2021	-0.0112413134489386	0.0035510734891707	-0.0321950754831449
Deaths	Somalia	Both	Age-standardized	Ischemic heart disease	High temperature	Rate	2021	-0.7740601420700001	0.23992507527999998	-2.47125925951
Deaths	Somalia	Both	Age-standardized	Ischemic heart disease	Suboptimal temperature	Percent	2021	-0.0031607847619267	0.0141217717533138	-0.025476656937343
Deaths	Somalia	Both	Age-standardized	Ischemic heart disease	Suboptimal temperature	Rate	2021	-0.22191902575000003	0.96071932281	-1.7639813288700001
Deaths	Rwanda	Both	Age-standardized	Ischemic heart disease	Low temperature	Percent	2021	0.0492345441462201	0.063748949632537	0.0434238646232241
Deaths	Rwanda	Both	Age-standardized	Ischemic heart disease	Low temperature	Rate	2021	3.2092664608400003	4.86452487913	2.18418688185
Deaths	Mozambique	Both	Age-standardized	Ischemic heart disease	Low temperature	Percent	2021	0.028067889134459	0.0346022089400284	0.0219024083859256
Deaths	Mozambique	Both	Age-standardized	Ischemic heart disease	Low temperature	Rate	2021	1.3749367691799999	1.86175215256	0.9552534897799999
Deaths	United Republic of Tanzania	Both	Age-standardized	Ischemic heart disease	Suboptimal temperature	Percent	2021	0.0274886410755156	0.0343292418311578	0.0212401267202441
Deaths	United Republic of Tanzania	Both	Age-standardized	Ischemic heart disease	Suboptimal temperature	Rate	2021	2.64574877582	3.6358308563599997	1.7976645741500001
Deaths	Seychelles	Both	Age-standardized	Ischemic heart disease	Low temperature	Percent	2021	0.0066526985977332	0.008351765287596	0.0053729311931521
Deaths	Seychelles	Both	Age-standardized	Ischemic heart disease	Low temperature	Rate	2021	0.58273930485	0.7396923318	0.45419786382000005
Deaths	Uganda	Both	Age-standardized	Ischemic heart disease	Suboptimal temperature	Percent	2021	0.0217538461135397	0.0273501573857877	0.0168283108444756
Deaths	Uganda	Both	Age-standardized	Ischemic heart disease	Suboptimal temperature	Rate	2021	1.54450221065	2.19267751238	1.07453475607
Deaths	Uganda	Both	Age-standardized	Ischemic heart disease	High temperature	Percent	2021	-0.0009681419661132	0.0002749215849963	-0.0025951120779515
Deaths	Uganda	Both	Age-standardized	Ischemic heart disease	High temperature	Rate	2021	-0.06960478069	0.019146789640000002	-0.19801394243
Deaths	United Republic of Tanzania	Both	Age-standardized	Ischemic heart disease	High temperature	Percent	2021	-0.000440505926248	0.0013010853728384	-0.0019249471381749
Deaths	United Republic of Tanzania	Both	Age-standardized	Ischemic heart disease	High temperature	Rate	2021	-0.04333224968	0.1338675782	-0.1929298893
Deaths	Zambia	Both	Age-standardized	Ischemic heart disease	Suboptimal temperature	Percent	2021	0.0448311175897166	0.0625566879001013	0.0279524783704759
Deaths	Zambia	Both	Age-standardized	Ischemic heart disease	Suboptimal temperature	Rate	2021	4.15817362574	6.3975949719	2.42872225148
Deaths	Zambia	Both	Age-standardized	Ischemic heart disease	High temperature	Percent	2021	0.0019996109097538	0.0130134753073791	-0.0066956530071931
Deaths	Zambia	Both	Age-standardized	Ischemic heart disease	High temperature	Rate	2021	0.18593095106	1.24990583014	-0.62833758629
Deaths	Somalia	Both	Age-standardized	Ischemic heart disease	Low temperature	Percent	2021	0.0079965976115556	0.010460691660428	0.0058512639451077
Deaths	Somalia	Both	Age-standardized	Ischemic heart disease	Low temperature	Rate	2021	0.54636677813	0.8146383531	0.3465516274
Deaths	Southern Sub-Saharan Africa	Both	Age-standardized	Ischemic heart disease	High temperature	Percent	2021	0.0004200340338754	0.0040471001165538	-0.0024974017197777
Deaths	Southern Sub-Saharan Africa	Both	Age-standardized	Ischemic heart disease	High temperature	Rate	2021	0.03504354123	0.33727150527	-0.20677007278
Deaths	Southern Sub-Saharan Africa	Both	Age-standardized	Ischemic heart disease	Suboptimal temperature	Percent	2021	0.0666712402477343	0.074659133914072	0.0592254406560804
Deaths	Southern Sub-Saharan Africa	Both	Age-standardized	Ischemic heart disease	Suboptimal temperature	Rate	2021	5.56222181668	6.32946934067	4.7998499167399995
Deaths	Uganda	Both	Age-standardized	Ischemic heart disease	Low temperature	Percent	2021	0.0227008382118215	0.0276976170135928	0.018566302495468
Deaths	Uganda	Both	Age-standardized	Ischemic heart disease	Low temperature	Rate	2021	1.61258516127	2.24838191892	1.18357133671
Deaths	United Republic of Tanzania	Both	Age-standardized	Ischemic heart disease	Low temperature	Percent	2021	0.0279181627820381	0.0332188536230944	0.022842821139387
Deaths	United Republic of Tanzania	Both	Age-standardized	Ischemic heart disease	Low temperature	Rate	2021	2.6879956307299997	3.59300384782	1.899517666
Deaths	Southern Sub-Saharan Africa	Both	Age-standardized	Ischemic heart disease	Low temperature	Percent	2021	0.0662796282346711	0.073565286554532	0.0599660901550845
Deaths	Southern Sub-Saharan Africa	Both	Age-standardized	Ischemic heart disease	Low temperature	Rate	2021	5.52955030693	6.30221998058	4.86148258541
Deaths	Lesotho	Both	Age-standardized	Ischemic heart disease	Suboptimal temperature	Percent	2021	0.0611585707936332	0.0714374030573972	0.0385984622857059
Deaths	Lesotho	Both	Age-standardized	Ischemic heart disease	Suboptimal temperature	Rate	2021	5.5743167295000005	8.78123787664	3.0238573951400003
Deaths	Lesotho	Both	Age-standardized	Ischemic heart disease	High temperature	Percent	2021	1.87713477165e-05	0.0002262090280253	-5.02704471456e-05
Deaths	Lesotho	Both	Age-standardized	Ischemic heart disease	High temperature	Rate	2021	0.00170049973	0.0203550835	-0.00410387947
Deaths	Zambia	Both	Age-standardized	Ischemic heart disease	Low temperature	Percent	2021	0.042936020288464	0.0516904703321271	0.0338641587280672
Deaths	Zambia	Both	Age-standardized	Ischemic heart disease	Low temperature	Rate	2021	3.9819622571899997	5.32553178395	2.7637203613
Deaths	Botswana	Both	Age-standardized	Ischemic heart disease	High temperature	Percent	2021	0.0023592651618034	0.0146792871900029	-0.0070425946440655
Deaths	Botswana	Both	Age-standardized	Ischemic heart disease	High temperature	Rate	2021	0.18337656797	1.1160756222100001	-0.58413169431
Deaths	Botswana	Both	Age-standardized	Ischemic heart disease	Suboptimal temperature	Percent	2021	0.0574739177609123	0.0801276129012611	0.037066816817933
Deaths	Botswana	Both	Age-standardized	Ischemic heart disease	Suboptimal temperature	Rate	2021	4.514700411870001	6.52128900411	2.68135999292
Deaths	Lesotho	Both	Age-standardized	Ischemic heart disease	Low temperature	Percent	2021	0.0611410598036332	0.0713065281380728	0.0385941917657027
Deaths	Lesotho	Both	Age-standardized	Ischemic heart disease	Low temperature	Rate	2021	5.57273027691	8.76796599951	3.02183574102
Deaths	Botswana	Both	Age-standardized	Ischemic heart disease	Low temperature	Percent	2021	0.0552751082204239	0.0667176459126678	0.0433580726882744
Deaths	Botswana	Both	Age-standardized	Ischemic heart disease	Low temperature	Rate	2021	4.3438000485799995	5.6040103726199995	3.13488231954
Deaths	Namibia	Both	Age-standardized	Ischemic heart disease	High temperature	Percent	2021	0.00202572686238	0.0141625445075926	-0.0079755817967231
Deaths	Namibia	Both	Age-standardized	Ischemic heart disease	High temperature	Rate	2021	0.20847861048000002	1.50214427244	-0.8476268488700001
Deaths	South Africa	Both	Age-standardized	Ischemic heart disease	Low temperature	Percent	2021	0.0701247226770782	0.0785501809370302	0.0639723359384643
Deaths	South Africa	Both	Age-standardized	Ischemic heart disease	Low temperature	Rate	2021	5.47129859221	6.26965490506	4.8031360307
Deaths	Namibia	Both	Age-standardized	Ischemic heart disease	Suboptimal temperature	Percent	2021	0.0486856709285584	0.0687520052910654	0.0304116558854885
Deaths	Namibia	Both	Age-standardized	Ischemic heart disease	Suboptimal temperature	Rate	2021	5.0676022102	7.59922064799	2.96782991264
Deaths	Namibia	Both	Age-standardized	Ischemic heart disease	Low temperature	Percent	2021	0.0467777274118889	0.0560145526495786	0.0382843141377067
Deaths	Namibia	Both	Age-standardized	Ischemic heart disease	Low temperature	Rate	2021	4.87127913716	6.4242887523	3.5893106266499997
Deaths	Eswatini	Both	Age-standardized	Ischemic heart disease	High temperature	Percent	2021	0.0001045712972632	0.0038666627749896	-0.0030028926609231
Deaths	Eswatini	Both	Age-standardized	Ischemic heart disease	High temperature	Rate	2021	0.01028428105	0.41868913899	-0.32674766664000005
Deaths	South Africa	Both	Age-standardized	Ischemic heart disease	High temperature	Percent	2021	0.0001116947628524	0.0022955499556768	-0.001638330132812
Deaths	South Africa	Both	Age-standardized	Ischemic heart disease	High temperature	Rate	2021	0.00880503618	0.18086708767	-0.12822947054
Deaths	Eswatini	Both	Age-standardized	Ischemic heart disease	Suboptimal temperature	Percent	2021	0.0643872141613178	0.0742078839435047	0.0538443272299967
Deaths	Eswatini	Both	Age-standardized	Ischemic heart disease	Suboptimal temperature	Rate	2021	6.8478335155700005	9.74071174474	4.85626114312
Deaths	South Africa	Both	Age-standardized	Ischemic heart disease	Suboptimal temperature	Percent	2021	0.0702261227826317	0.0785599050526501	0.0634910326522384
Deaths	South Africa	Both	Age-standardized	Ischemic heart disease	Suboptimal temperature	Rate	2021	5.47929419805	6.25914396187	4.77156920458
Deaths	Eswatini	Both	Age-standardized	Ischemic heart disease	Low temperature	Percent	2021	0.0642941281465783	0.0719909335233747	0.0558214612511738
Deaths	Eswatini	Both	Age-standardized	Ischemic heart disease	Low temperature	Rate	2021	6.83871693936	9.61249831914	4.8706660491900005
Deaths	Western Sub-Saharan Africa	Both	Age-standardized	Ischemic heart disease	Suboptimal temperature	Percent	2021	0.0267825132256195	0.0435582563032208	0.0111563023953975
Deaths	Western Sub-Saharan Africa	Both	Age-standardized	Ischemic heart disease	Suboptimal temperature	Rate	2021	2.83428829126	4.68913829279	1.16939219878
Deaths	Western Sub-Saharan Africa	Both	Age-standardized	Ischemic heart disease	High temperature	Percent	2021	0.017895861406245	0.0316271962091818	0.0045742706334237
Deaths	Western Sub-Saharan Africa	Both	Age-standardized	Ischemic heart disease	High temperature	Rate	2021	1.89310184754	3.4234029370099996	0.48417372454
Deaths	Zimbabwe	Both	Age-standardized	Ischemic heart disease	Suboptimal temperature	Percent	2021	0.0524773637165868	0.070182307852662	0.0352958492046447
Deaths	Zimbabwe	Both	Age-standardized	Ischemic heart disease	Suboptimal temperature	Rate	2021	6.21789025481	8.7471841808	3.9680796889799996
Deaths	Zimbabwe	Both	Age-standardized	Ischemic heart disease	High temperature	Percent	2021	0.0016378540338425	0.011168029221922	-0.005834599943574
Deaths	Zimbabwe	Both	Age-standardized	Ischemic heart disease	High temperature	Rate	2021	0.19268740468999998	1.28276669192	-0.71069000063
Deaths	Western Sub-Saharan Africa	Both	Age-standardized	Ischemic heart disease	Low temperature	Percent	2021	0.0091274495690396	0.0125071996773825	0.0061048984037238
Deaths	Western Sub-Saharan Africa	Both	Age-standardized	Ischemic heart disease	Low temperature	Rate	2021	0.96664725736	1.34596058011	0.63683059445
Deaths	Zimbabwe	Both	Age-standardized	Ischemic heart disease	Low temperature	Percent	2021	0.0509378294431273	0.0616564925701593	0.040045913720377
Deaths	Zimbabwe	Both	Age-standardized	Ischemic heart disease	Low temperature	Rate	2021	6.0367875778	7.9553060655	4.42309613796
Deaths	Burkina Faso	Both	Age-standardized	Ischemic heart disease	Suboptimal temperature	Percent	2021	0.0461516596557684	0.0863763208740919	0.0234339866072116
Deaths	Burkina Faso	Both	Age-standardized	Ischemic heart disease	Suboptimal temperature	Rate	2021	4.47899402012	8.37595786682	2.20089335091
Deaths	Burkina Faso	Both	Age-standardized	Ischemic heart disease	High temperature	Percent	2021	0.0391327279594422	0.0746822095323374	0.0195037664454198
Deaths	Burkina Faso	Both	Age-standardized	Ischemic heart disease	High temperature	Rate	2021	3.79691206812	7.230622727709999	1.8119533632000002
Deaths	Benin	Both	Age-standardized	Ischemic heart disease	Suboptimal temperature	Percent	2021	0.0173393043113913	0.0361611364290312	-0.0252232801577152
Deaths	Benin	Both	Age-standardized	Ischemic heart disease	Suboptimal temperature	Rate	2021	1.3379041866299999	2.83786891327	-2.10711754423
Deaths	Benin	Both	Age-standardized	Ischemic heart disease	High temperature	Percent	2021	0.014364888574226	0.0316044527466152	-0.026497144659013
Deaths	Benin	Both	Age-standardized	Ischemic heart disease	High temperature	Rate	2021	1.10749669251	2.4725324494	-2.2075661258
Deaths	Benin	Both	Age-standardized	Ischemic heart disease	Low temperature	Percent	2021	0.0030312872488423	0.0046961219764726	0.0010708128900019
Deaths	Benin	Both	Age-standardized	Ischemic heart disease	Low temperature	Rate	2021	0.23479927176	0.37566719025	0.08481132243
Deaths	Cabo Verde	Both	Age-standardized	Ischemic heart disease	Suboptimal temperature	Percent	2021	0.0373269556621609	0.0531911118746126	0.0295210574190907
Deaths	Cabo Verde	Both	Age-standardized	Ischemic heart disease	Suboptimal temperature	Rate	2021	4.53027523984	6.121517614160001	3.3324215461500004
Deaths	Cabo Verde	Both	Age-standardized	Ischemic heart disease	High temperature	Percent	2021	-0.000192886525326	0.000960096841396	-0.0011212394039044
Deaths	Cabo Verde	Both	Age-standardized	Ischemic heart disease	High temperature	Rate	2021	-0.023486816679999998	0.1120414463	-0.14072338443000001
Deaths	Cameroon	Both	Age-standardized	Ischemic heart disease	High temperature	Percent	2021	0.0105913456589309	0.0216779013107932	0.0035361419399665
Deaths	Cameroon	Both	Age-standardized	Ischemic heart disease	High temperature	Rate	2021	1.08743201705	2.4153676529699997	0.35976230292
Deaths	Burkina Faso	Both	Age-standardized	Ischemic heart disease	Low temperature	Percent	2021	0.0073357956899038	0.0127370785068017	0.0041140674843349
Deaths	Burkina Faso	Both	Age-standardized	Ischemic heart disease	Low temperature	Rate	2021	0.71269338292	1.21156933776	0.37741786553
Deaths	Cameroon	Both	Age-standardized	Ischemic heart disease	Suboptimal temperature	Percent	2021	0.0274010228835402	0.0417802187810982	0.0174442356477447
Deaths	Cameroon	Both	Age-standardized	Ischemic heart disease	Suboptimal temperature	Rate	2021	2.8202087696	4.66296049959	1.6925612077899999
Deaths	Cabo Verde	Both	Age-standardized	Ischemic heart disease	Low temperature	Percent	2021	0.0375142131939529	0.0531911118746126	0.0306333704168069
Deaths	Cabo Verde	Both	Age-standardized	Ischemic heart disease	Low temperature	Rate	2021	4.5530777385	6.10423307928	3.4281646246
Deaths	Côte d'Ivoire	Both	Age-standardized	Ischemic heart disease	Suboptimal temperature	Percent	2021	0.0041070672615065	0.0101523319442206	-0.0126538145686667
Deaths	Côte d'Ivoire	Both	Age-standardized	Ischemic heart disease	Suboptimal temperature	Rate	2021	0.487820345	1.27515395614	-1.49684086151
Deaths	Cameroon	Both	Age-standardized	Ischemic heart disease	Low temperature	Percent	2021	0.0169964150402533	0.0211461682206685	0.0130925044642521
Deaths	Cameroon	Both	Age-standardized	Ischemic heart disease	Low temperature	Rate	2021	1.75192840249	2.5390486859	1.23920544621
Deaths	Côte d'Ivoire	Both	Age-standardized	Ischemic heart disease	High temperature	Percent	2021	0.0010190861027116	0.0055702703127807	-0.0138638370576203
Deaths	Côte d'Ivoire	Both	Age-standardized	Ischemic heart disease	High temperature	Rate	2021	0.11852322921	0.69536688392	-1.6760447524100002
Deaths	Chad	Both	Age-standardized	Ischemic heart disease	High temperature	Percent	2021	0.0352128227476961	0.0767835057347186	0.0064569396445577
Deaths	Chad	Both	Age-standardized	Ischemic heart disease	High temperature	Rate	2021	3.65388538405	8.36355567337	0.67321534902
Deaths	Chad	Both	Age-standardized	Ischemic heart disease	Suboptimal temperature	Percent	2021	0.0503540244404115	0.0990082158862634	0.0151547913598458
Deaths	Chad	Both	Age-standardized	Ischemic heart disease	Suboptimal temperature	Rate	2021	5.22844134231	10.860326651180001	1.5005656147
Deaths	Chad	Both	Age-standardized	Ischemic heart disease	Low temperature	Percent	2021	0.0157675453509893	0.0244186695238437	0.008792145855784
Deaths	Chad	Both	Age-standardized	Ischemic heart disease	Low temperature	Rate	2021	1.6393927529799999	2.69853660324	0.89502274259
Deaths	Côte d'Ivoire	Both	Age-standardized	Ischemic heart disease	Low temperature	Percent	2021	0.0030952968584723	0.0046738353184848	0.0012324808182025
Deaths	Côte d'Ivoire	Both	Age-standardized	Ischemic heart disease	Low temperature	Rate	2021	0.37016439911000004	0.592948353	0.14460841242
Deaths	Ghana	Both	Age-standardized	Ischemic heart disease	Suboptimal temperature	Percent	2021	0.0176375300824607	0.0266055406847398	0.0062217012430523
Deaths	Ghana	Both	Age-standardized	Ischemic heart disease	Suboptimal temperature	Rate	2021	1.7191485833400002	2.7015089383	0.5773905598
Deaths	Ghana	Both	Age-standardized	Ischemic heart disease	Low temperature	Percent	2021	0.0028415986764367	0.0039850354912965	0.0013455440641821
Deaths	Ghana	Both	Age-standardized	Ischemic heart disease	Low temperature	Rate	2021	0.27704277525	0.4097749536	0.1267098768
Deaths	Ghana	Both	Age-standardized	Ischemic heart disease	High temperature	Percent	2021	0.0148414977214509	0.0226807921915784	0.0048986312969251
Deaths	Ghana	Both	Age-standardized	Ischemic heart disease	High temperature	Rate	2021	1.4465466199700001	2.30109729266	0.46284385461
Deaths	Gambia	Both	Age-standardized	Ischemic heart disease	High temperature	Percent	2021	0.0158174157753174	0.0233501796027601	0.0052414424485106
Deaths	Gambia	Both	Age-standardized	Ischemic heart disease	High temperature	Rate	2021	2.21042175677	3.49539402221	0.75137503741
Deaths	Gambia	Both	Age-standardized	Ischemic heart disease	Low temperature	Percent	2021	0.008042796088351	0.0103769823355952	0.0053532985306653
Deaths	Gambia	Both	Age-standardized	Ischemic heart disease	Low temperature	Rate	2021	1.12497622028	1.54319171166	0.70244467938
Deaths	Gambia	Both	Age-standardized	Ischemic heart disease	Suboptimal temperature	Percent	2021	0.0237271162819371	0.0335126088509729	0.0105551443813077
Deaths	Gambia	Both	Age-standardized	Ischemic heart disease	Suboptimal temperature	Rate	2021	3.31681467784	4.98282759051	1.45691764873
Deaths	Guinea-Bissau	Both	Age-standardized	Ischemic heart disease	Suboptimal temperature	Percent	2021	0.0063349609815834	0.0293098737981893	-0.0126421288588159
Deaths	Guinea-Bissau	Both	Age-standardized	Ischemic heart disease	Suboptimal temperature	Rate	2021	1.00477234893	4.82640668061	-1.9873684554600002
Deaths	Guinea-Bissau	Both	Age-standardized	Ischemic heart disease	High temperature	Percent	2021	0.0037089496952388	0.0236262501435655	-0.0147794216230524
Deaths	Guinea-Bissau	Both	Age-standardized	Ischemic heart disease	High temperature	Rate	2021	0.59210263873	3.90488105247	-2.34442475679
Deaths	Guinea-Bissau	Both	Age-standardized	Ischemic heart disease	Low temperature	Percent	2021	0.0026438376225419	0.0057461740737886	0.0014682913803162
Deaths	Guinea-Bissau	Both	Age-standardized	Ischemic heart disease	Low temperature	Rate	2021	0.41551622095	0.9449185112	0.21239812737
Deaths	Guinea	Both	Age-standardized	Ischemic heart disease	Suboptimal temperature	Percent	2021	0.0126952780199716	0.0225094927129486	-0.0017371833541718
Deaths	Guinea	Both	Age-standardized	Ischemic heart disease	Suboptimal temperature	Rate	2021	1.3973748637	2.53191849433	-0.21954737156
Deaths	Guinea	Both	Age-standardized	Ischemic heart disease	Low temperature	Percent	2021	0.0071455466281635	0.0098166494235788	0.0047909210775135
Deaths	Guinea	Both	Age-standardized	Ischemic heart disease	Low temperature	Rate	2021	0.7872170109100001	1.11804533252	0.51261022361
Deaths	Guinea	Both	Age-standardized	Ischemic heart disease	High temperature	Percent	2021	0.0055948403354954	0.0129812400234675	-0.0068787877765085
Deaths	Guinea	Both	Age-standardized	Ischemic heart disease	High temperature	Rate	2021	0.61511187702	1.43923894028	-0.7827608773000001
Deaths	Mali	Both	Age-standardized	Ischemic heart disease	Suboptimal temperature	Percent	2021	0.0596651884249824	0.1068411284224059	0.0275277531088253
Deaths	Mali	Both	Age-standardized	Ischemic heart disease	Suboptimal temperature	Rate	2021	4.266346802949999	8.23882901698	1.8730667021
Deaths	Mali	Both	Age-standardized	Ischemic heart disease	Low temperature	Percent	2021	0.0091539795166664	0.014797630407701	0.0052939038541584
Deaths	Mali	Both	Age-standardized	Ischemic heart disease	Low temperature	Rate	2021	0.65501166276	1.11385061604	0.37292769564
Deaths	Mali	Both	Age-standardized	Ischemic heart disease	High temperature	Percent	2021	0.0510211728812995	0.0946090057477335	0.0219299816983981
Deaths	Mali	Both	Age-standardized	Ischemic heart disease	High temperature	Rate	2021	3.6477726905200005	7.21453422456	1.52761630315
Deaths	Liberia	Both	Age-standardized	Ischemic heart disease	Suboptimal temperature	Percent	2021	0.0020640792982674	0.0072230567563064	-0.0023155088784126
Deaths	Liberia	Both	Age-standardized	Ischemic heart disease	Suboptimal temperature	Rate	2021	0.22725716992	0.8466833296099999	-0.28762097443
Deaths	Liberia	Both	Age-standardized	Ischemic heart disease	High temperature	Percent	2021	-0.0024128013909234	0.0001037577263733	-0.0053534359219597
Deaths	Liberia	Both	Age-standardized	Ischemic heart disease	High temperature	Rate	2021	-0.280364706	0.01184116172	-0.66648697336
Deaths	Liberia	Both	Age-standardized	Ischemic heart disease	Low temperature	Percent	2021	0.0044690241443137	0.0071680680849188	0.0026162856908706
Deaths	Liberia	Both	Age-standardized	Ischemic heart disease	Low temperature	Rate	2021	0.50671052341	0.8615758228799999	0.27908343502
Deaths	Niger	Both	Age-standardized	Ischemic heart disease	High temperature	Percent	2021	0.0587295791700279	0.111480546740502	0.0254630436619897
Deaths	Niger	Both	Age-standardized	Ischemic heart disease	High temperature	Rate	2021	4.24046528124	8.045022996130001	1.7610524060500001
Deaths	Mauritania	Both	Age-standardized	Ischemic heart disease	High temperature	Percent	2021	0.0872648885821919	0.1543517167346524	0.0346153931454042
Deaths	Mauritania	Both	Age-standardized	Ischemic heart disease	High temperature	Rate	2021	9.76261579198	17.953883983940003	3.69232181759
Deaths	Mauritania	Both	Age-standardized	Ischemic heart disease	Low temperature	Percent	2021	0.0200971779221104	0.0275821163807651	0.0124813462335716
Deaths	Mauritania	Both	Age-standardized	Ischemic heart disease	Low temperature	Rate	2021	2.24934624448	3.29204996254	1.32490538229
Deaths	Mauritania	Both	Age-standardized	Ischemic heart disease	Suboptimal temperature	Percent	2021	0.1054830234574738	0.1767142533529112	0.0464264163727392
Deaths	Mauritania	Both	Age-standardized	Ischemic heart disease	Suboptimal temperature	Rate	2021	11.8021011161	20.80544688901	5.01551417711
Deaths	Nigeria	Both	Age-standardized	Ischemic heart disease	High temperature	Percent	2021	0.0131358237086269	0.0245824174781886	0.0011191794798276
Deaths	Nigeria	Both	Age-standardized	Ischemic heart disease	High temperature	Rate	2021	1.43745303411	2.73333339375	0.11190206705
Deaths	Sao Tome and Principe	Both	Age-standardized	Ischemic heart disease	High temperature	Percent	2021	-0.0004193291241183	-0.0002040213052011	-0.0006072348077035
Deaths	Sao Tome and Principe	Both	Age-standardized	Ischemic heart disease	High temperature	Rate	2021	-0.04340465011	-0.020655051480000002	-0.06574492409
Deaths	Nigeria	Both	Age-standardized	Ischemic heart disease	Suboptimal temperature	Percent	2021	0.0219320919080027	0.0364416397890673	0.0071232376370585
Deaths	Nigeria	Both	Age-standardized	Ischemic heart disease	Suboptimal temperature	Rate	2021	2.4003564867600002	4.0401935273900005	0.74806919626
Deaths	Nigeria	Both	Age-standardized	Ischemic heart disease	Low temperature	Percent	2021	0.008956178979622	0.0124774295514201	0.0057717275705812
Deaths	Nigeria	Both	Age-standardized	Ischemic heart disease	Low temperature	Rate	2021	0.98038637532	1.44038025156	0.59315938182
Deaths	Niger	Both	Age-standardized	Ischemic heart disease	Low temperature	Percent	2021	0.0320391174505684	0.0472103657647588	0.0175124801115808
Deaths	Niger	Both	Age-standardized	Ischemic heart disease	Low temperature	Rate	2021	2.31578088901	3.59429721501	1.22376084643
Deaths	Niger	Both	Age-standardized	Ischemic heart disease	Suboptimal temperature	Percent	2021	0.0887241391665998	0.1534278656051837	0.0408727833722266
Deaths	Niger	Both	Age-standardized	Ischemic heart disease	Suboptimal temperature	Rate	2021	6.40885138382	11.25735327293	2.87998889097
Deaths	Senegal	Both	Age-standardized	Ischemic heart disease	Suboptimal temperature	Percent	2021	0.0467957440448537	0.0681798723111791	0.024479064470665
Deaths	Senegal	Both	Age-standardized	Ischemic heart disease	Suboptimal temperature	Rate	2021	5.68163069271	8.87500736008	2.9623551035399998
Deaths	Senegal	Both	Age-standardized	Ischemic heart disease	Low temperature	Percent	2021	0.0093777971587767	0.0119783221761615	0.0064850113461586
Deaths	Senegal	Both	Age-standardized	Ischemic heart disease	Low temperature	Rate	2021	1.13905945753	1.5912000829000001	0.77339550218
Deaths	Sao Tome and Principe	Both	Age-standardized	Ischemic heart disease	Low temperature	Percent	2021	0.0028928768093305	0.0037462816133898	0.0023364175748612
Deaths	Sao Tome and Principe	Both	Age-standardized	Ischemic heart disease	Low temperature	Rate	2021	0.29971945168999997	0.39353089729999996	0.22290985735
Deaths	Sao Tome and Principe	Both	Age-standardized	Ischemic heart disease	Suboptimal temperature	Percent	2021	0.0024747308602985	0.0033371671593265	0.0018053345114614
Deaths	Sao Tome and Principe	Both	Age-standardized	Ischemic heart disease	Suboptimal temperature	Rate	2021	0.25643712607	0.35549810345	0.17283521783
Deaths	Togo	Both	Age-standardized	Ischemic heart disease	Low temperature	Percent	2021	0.0028563656269761	0.0042905155919811	0.0012618915462478
Deaths	Togo	Both	Age-standardized	Ischemic heart disease	Low temperature	Rate	2021	0.33330612862	0.5442369208	0.15165384596
Deaths	Sierra Leone	Both	Age-standardized	Ischemic heart disease	High temperature	Percent	2021	0.0013956269449145	0.0048091992536353	-0.0036388780321134
Deaths	Sierra Leone	Both	Age-standardized	Ischemic heart disease	High temperature	Rate	2021	0.17892999804	0.63117266358	-0.47799646974
Deaths	Sierra Leone	Both	Age-standardized	Ischemic heart disease	Low temperature	Percent	2021	0.0047457460786573	0.0069725141215912	0.0029225031290236
Deaths	Sierra Leone	Both	Age-standardized	Ischemic heart disease	Low temperature	Rate	2021	0.61361419598	0.93160932992	0.36229456113
Deaths	Senegal	Both	Age-standardized	Ischemic heart disease	High temperature	Percent	2021	0.0377855954484772	0.0568310076945072	0.0179064909720278
Deaths	Senegal	Both	Age-standardized	Ischemic heart disease	High temperature	Rate	2021	4.5871894969	7.32972068948	2.16765292544
Deaths	East Asia & Pacific - WB	Both	Age-standardized	Ischemic heart disease	Suboptimal temperature	Percent	2021	0.0651532200944617	0.0880588803518655	0.0524860599278381
Deaths	East Asia & Pacific - WB	Both	Age-standardized	Ischemic heart disease	Suboptimal temperature	Rate	2021	5.9556006615	8.200639720729999	4.54058758979
Deaths	Europe & Central Asia - WB	Both	Age-standardized	Ischemic heart disease	Low temperature	Percent	2021	0.0672420545282803	0.0808884895099534	0.0620632990671532
Deaths	Europe & Central Asia - WB	Both	Age-standardized	Ischemic heart disease	Low temperature	Rate	2021	7.5981774377999995	9.303896356860001	6.6373246363
Deaths	Togo	Both	Age-standardized	Ischemic heart disease	Suboptimal temperature	Percent	2021	0.0171395192931313	0.0296397757807849	-0.0071658670022439
Deaths	Togo	Both	Age-standardized	Ischemic heart disease	Suboptimal temperature	Rate	2021	1.9978972775500001	3.70287776525	-0.74817392718
Deaths	Sierra Leone	Both	Age-standardized	Ischemic heart disease	Suboptimal temperature	Percent	2021	0.0061323869976237	0.0116866858570041	-0.0003747604685954
Deaths	Sierra Leone	Both	Age-standardized	Ischemic heart disease	Suboptimal temperature	Rate	2021	0.79139126934	1.57868524694	-0.049742277519999996
Deaths	Togo	Both	Age-standardized	Ischemic heart disease	High temperature	Percent	2021	0.0143295627486614	0.0254280624075114	-0.0084206098494075
Deaths	Togo	Both	Age-standardized	Ischemic heart disease	High temperature	Rate	2021	1.6699950531299999	3.17698193811	-0.89042488679
Deaths	Latin America & Caribbean - WB	Both	Age-standardized	Ischemic heart disease	Suboptimal temperature	Percent	2021	0.0412831600715991	0.047974591539195	0.0368252714197398
Deaths	Latin America & Caribbean - WB	Both	Age-standardized	Ischemic heart disease	Suboptimal temperature	Rate	2021	3.29977721261	3.9002746594	2.82476033628
Deaths	East Asia & Pacific - WB	Both	Age-standardized	Ischemic heart disease	Low temperature	Percent	2021	0.0583873615396982	0.0674247115135017	0.0525367111085092
Deaths	East Asia & Pacific - WB	Both	Age-standardized	Ischemic heart disease	Low temperature	Rate	2021	5.33532407502	6.444460212549999	4.40886581312
Deaths	Europe & Central Asia - WB	Both	Age-standardized	Ischemic heart disease	High temperature	Percent	2021	0.0039314708535621	0.0132589935517362	0.0001048090474263
Deaths	Europe & Central Asia - WB	Both	Age-standardized	Ischemic heart disease	High temperature	Rate	2021	0.44520205494000004	1.5320261721500001	0.0118069908
Deaths	Latin America & Caribbean - WB	Both	Age-standardized	Ischemic heart disease	Low temperature	Percent	2021	0.0397559929725952	0.0452349281763671	0.0366391593276377
Deaths	Latin America & Caribbean - WB	Both	Age-standardized	Ischemic heart disease	Low temperature	Rate	2021	3.17726522328	3.62727231184	2.7867572687099997
Deaths	Middle East & North Africa - WB	Both	Age-standardized	Ischemic heart disease	High temperature	Percent	2021	0.0305536650501075	0.0670410165563495	0.0034400308449875
Deaths	Middle East & North Africa - WB	Both	Age-standardized	Ischemic heart disease	High temperature	Rate	2021	6.4016472880499995	14.32841895581	0.7444520970299999
Deaths	Europe & Central Asia - WB	Both	Age-standardized	Ischemic heart disease	Suboptimal temperature	Percent	2021	0.0708696049371553	0.092899570383574	0.0622931649193306
Deaths	Europe & Central Asia - WB	Both	Age-standardized	Ischemic heart disease	Suboptimal temperature	Rate	2021	8.00894966283	10.70818647649	6.76249667873
Deaths	Sub-Saharan Africa - WB	Both	Age-standardized	Ischemic heart disease	Suboptimal temperature	Percent	2021	0.0422391538924086	0.0581226576818405	0.0297243971174765
Deaths	Sub-Saharan Africa - WB	Both	Age-standardized	Ischemic heart disease	Suboptimal temperature	Rate	2021	4.21086891952	5.9508805673000005	2.96960240879
Deaths	Sub-Saharan Africa - WB	Both	Age-standardized	Ischemic heart disease	Low temperature	Percent	2021	0.0254841210677952	0.0295743238910847	0.0212779857560943
Deaths	Sub-Saharan Africa - WB	Both	Age-standardized	Ischemic heart disease	Low temperature	Rate	2021	2.54115645742	3.02634670556	2.09682956643
Deaths	Middle East & North Africa - WB	Both	Age-standardized	Ischemic heart disease	Suboptimal temperature	Percent	2021	0.0969122098712888	0.1423819594222776	0.0651352002514345
Deaths	Middle East & North Africa - WB	Both	Age-standardized	Ischemic heart disease	Suboptimal temperature	Rate	2021	20.28084205486	30.901357372800003	13.52589253923
Deaths	Middle East & North Africa - WB	Both	Age-standardized	Ischemic heart disease	Low temperature	Percent	2021	0.0687680877897702	0.0818505238449525	0.0613081654833815
Deaths	Middle East & North Africa - WB	Both	Age-standardized	Ischemic heart disease	Low temperature	Rate	2021	14.3842693462	17.967927072440002	11.91735015285
Deaths	South Asia - WB	Both	Age-standardized	Ischemic heart disease	High temperature	Percent	2021	0.0262462087506358	0.0466294681398116	0.0079710186499744
Deaths	South Asia - WB	Both	Age-standardized	Ischemic heart disease	High temperature	Rate	2021	3.9076188409299997	6.95151604405	1.13817577119
Deaths	South Asia - WB	Both	Age-standardized	Ischemic heart disease	Suboptimal temperature	Percent	2021	0.0711254916868728	0.1042475708526083	0.040868947296922
Deaths	South Asia - WB	Both	Age-standardized	Ischemic heart disease	Suboptimal temperature	Rate	2021	10.58784840403	15.46360563451	5.8534675816499995
Deaths	South Asia - WB	Both	Age-standardized	Ischemic heart disease	Low temperature	Percent	2021	0.0464723393575349	0.0611798908703708	0.0327307376223366
Deaths	South Asia - WB	Both	Age-standardized	Ischemic heart disease	Low temperature	Rate	2021	6.91742734126	9.123611030400001	4.64772017355
Deaths	Eastern Africa	Both	Age-standardized	Ischemic heart disease	High temperature	Percent	2021	0.0311969519730706	0.0525203193716212	0.015483054272766
Deaths	Eastern Africa	Both	Age-standardized	Ischemic heart disease	High temperature	Rate	2021	3.01734276164	5.34744723283	1.42509359841
Deaths	Northern Africa	Both	Age-standardized	Ischemic heart disease	High temperature	Percent	2021	0.0209937733196387	0.0519224238611444	-0.0007739176823203
Deaths	Northern Africa	Both	Age-standardized	Ischemic heart disease	High temperature	Rate	2021	5.52491384348	14.43261370906	-0.20670402713
Deaths	Eastern Africa	Both	Age-standardized	Ischemic heart disease	Suboptimal temperature	Percent	2021	0.0656066849787803	0.0902519466991158	0.0450954688575754
Deaths	Eastern Africa	Both	Age-standardized	Ischemic heart disease	Suboptimal temperature	Rate	2021	6.33885209738	9.33482759111	4.198627656889999
Deaths	Northern Africa	Both	Age-standardized	Ischemic heart disease	Suboptimal temperature	Percent	2021	0.0853676023587878	0.123467784833634	0.0616295375805625
Deaths	Northern Africa	Both	Age-standardized	Ischemic heart disease	Suboptimal temperature	Rate	2021	22.40954873911	33.83778076881	15.26670922933
Deaths	Southern Africa	Both	Age-standardized	Ischemic heart disease	High temperature	Percent	2021	0.0004551036282933	0.0054489774894275	-0.0035671098638247
Deaths	Southern Africa	Both	Age-standardized	Ischemic heart disease	High temperature	Rate	2021	0.03876422303	0.46389674695	-0.2971855039
Deaths	Southern Africa	Both	Age-standardized	Ischemic heart disease	Suboptimal temperature	Percent	2021	0.0546059673373896	0.0635280726694656	0.0460887715929089
Deaths	Southern Africa	Both	Age-standardized	Ischemic heart disease	Suboptimal temperature	Rate	2021	4.659881235469999	5.5326641176399995	3.9023325637100004
Deaths	Western Africa	Both	Age-standardized	Ischemic heart disease	Suboptimal temperature	Percent	2021	0.0248723874746921	0.0402368870030709	0.0097287959151113
Deaths	Western Africa	Both	Age-standardized	Ischemic heart disease	Suboptimal temperature	Rate	2021	2.6346379237899997	4.3281662113	1.03499322297
Deaths	Western Africa	Both	Age-standardized	Ischemic heart disease	High temperature	Percent	2021	0.0168336698145182	0.0294020400141848	0.0041627527014374
Deaths	Western Africa	Both	Age-standardized	Ischemic heart disease	High temperature	Rate	2021	1.78262611297	3.1653491230900004	0.42427269243000004
Deaths	American Samoa	Both	Age-standardized	Ischemic heart disease	High temperature	Percent	2021	-0.0005725158285368	-0.0003093644812196	-0.0008406313396724
Deaths	American Samoa	Both	Age-standardized	Ischemic heart disease	High temperature	Rate	2021	-0.10244331890000001	-0.053423133240000004	-0.16382427836
Deaths	Eastern Africa	Both	Age-standardized	Ischemic heart disease	Low temperature	Percent	2021	0.0354877494355705	0.0413368632505928	0.0292818888919796
Deaths	Eastern Africa	Both	Age-standardized	Ischemic heart disease	Low temperature	Rate	2021	3.4258003944800004	4.24143734293	2.6617275995700003
Deaths	American Samoa	Both	Age-standardized	Ischemic heart disease	Suboptimal temperature	Percent	2021	0.0032097942677035	0.0042783222552058	0.0024025505955749
Deaths	American Samoa	Both	Age-standardized	Ischemic heart disease	Suboptimal temperature	Rate	2021	0.57463433145	0.7914974798000001	0.41599990638
Deaths	Bermuda	Both	Age-standardized	Ischemic heart disease	High temperature	Percent	2021	0.001217054256675	0.0086440441657676	-0.0037604320842054
Deaths	Bermuda	Both	Age-standardized	Ischemic heart disease	High temperature	Rate	2021	0.08432902814	0.5994502791499999	-0.24415197165999997
Deaths	Bermuda	Both	Age-standardized	Ischemic heart disease	Suboptimal temperature	Percent	2021	0.0346784667475777	0.0471302150797698	0.0251925530850218
Deaths	Bermuda	Both	Age-standardized	Ischemic heart disease	Suboptimal temperature	Rate	2021	2.37174915934	3.40386588297	1.6767536516200001
Deaths	Cook Islands	Both	Age-standardized	Ischemic heart disease	High temperature	Percent	2021	-0.003212269101496	-0.0013687768931672	-0.0050055324162691
Deaths	Cook Islands	Both	Age-standardized	Ischemic heart disease	High temperature	Rate	2021	-0.34477019603	-0.1450054628	-0.56131016688
Deaths	Northern Africa	Both	Age-standardized	Ischemic heart disease	Low temperature	Percent	2021	0.0656922054083494	0.0755020817661738	0.0601559606290611
Deaths	Northern Africa	Both	Age-standardized	Ischemic heart disease	Low temperature	Rate	2021	17.231804673470002	21.11220735924	14.35905320288
Deaths	Southern Africa	Both	Age-standardized	Ischemic heart disease	Low temperature	Percent	2021	0.0541838753362115	0.0603849795282862	0.048609386811482
Deaths	Southern Africa	Both	Age-standardized	Ischemic heart disease	Low temperature	Rate	2021	4.62393245402	5.3382759022399995	4.03142273122
Deaths	Greenland	Both	Age-standardized	Ischemic heart disease	Suboptimal temperature	Percent	2021	0.0757606261600555	0.1051942020661004	0.048707383053251
Deaths	Greenland	Both	Age-standardized	Ischemic heart disease	Suboptimal temperature	Rate	2021	6.154123855719999	8.76321589789	3.8326132015799996
Deaths	Cook Islands	Both	Age-standardized	Ischemic heart disease	Suboptimal temperature	Percent	2021	-0.0028327949090088	-0.0010629418129519	-0.0046452129196814
Deaths	Cook Islands	Both	Age-standardized	Ischemic heart disease	Suboptimal temperature	Rate	2021	-0.30413808499	-0.10837377279	-0.51936230589
Deaths	Greenland	Both	Age-standardized	Ischemic heart disease	High temperature	Percent	2021	0.0007203530385514	0.0034329142191109	-0.0010317601402668
Deaths	Greenland	Both	Age-standardized	Ischemic heart disease	High temperature	Rate	2021	0.058720441229999996	0.28972435195	-0.08092071907000001
Deaths	Guam	Both	Age-standardized	Ischemic heart disease	High temperature	Percent	2021	0.0013046856526112	0.0061174765670351	-0.0011161764616624
Deaths	Guam	Both	Age-standardized	Ischemic heart disease	High temperature	Rate	2021	0.16486673891	0.77574750855	-0.13521578025
Deaths	Western Africa	Both	Age-standardized	Ischemic heart disease	Low temperature	Percent	2021	0.0082473002832601	0.0114274629013581	0.0053134335802856
Deaths	Western Africa	Both	Age-standardized	Ischemic heart disease	Low temperature	Rate	2021	0.87408954476	1.2258311151	0.54511042933
Deaths	Bermuda	Both	Age-standardized	Ischemic heart disease	Low temperature	Percent	2021	0.0335088244272435	0.0395470683091535	0.0288989528155239
Deaths	Bermuda	Both	Age-standardized	Ischemic heart disease	Low temperature	Rate	2021	2.29070225394	2.94629560789	1.86317108549
Deaths	American Samoa	Both	Age-standardized	Ischemic heart disease	Low temperature	Percent	2021	0.0037802620821788	0.0050018237743804	0.0027649523181648
Deaths	American Samoa	Both	Age-standardized	Ischemic heart disease	Low temperature	Rate	2021	0.67671082221	0.93101527681	0.48462380407
Deaths	Cook Islands	Both	Age-standardized	Ischemic heart disease	Low temperature	Percent	2021	0.0003782873981148	0.0005559262436826	0.0002283665860773
Deaths	Cook Islands	Both	Age-standardized	Ischemic heart disease	Low temperature	Rate	2021	0.04050448431	0.06282588129	0.02288371662
Deaths	Greenland	Both	Age-standardized	Ischemic heart disease	Low temperature	Percent	2021	0.0751089833115585	0.1020555231646105	0.0494399586804521
Deaths	Greenland	Both	Age-standardized	Ischemic heart disease	Low temperature	Rate	2021	6.10099177663	8.52407436461	3.89619684513
Deaths	Guam	Both	Age-standardized	Ischemic heart disease	Suboptimal temperature	Percent	2021	0.0014049814525435	0.00663843567119	-0.0010319638365635
Deaths	Guam	Both	Age-standardized	Ischemic heart disease	Suboptimal temperature	Rate	2021	0.17758288948	0.82628591894	-0.12756197291000002
Deaths	Guam	Both	Age-standardized	Ischemic heart disease	Low temperature	Percent	2021	0.0001005569612002	0.0005297094179179	1.31387077424e-05
Deaths	Guam	Both	Age-standardized	Ischemic heart disease	Low temperature	Rate	2021	0.012749213050000001	0.06731036033	0.00166636765
Deaths	Monaco	Both	Age-standardized	Ischemic heart disease	Suboptimal temperature	Percent	2021	0.0773703789051378	0.0876030806179222	0.0710479671072255
Deaths	Monaco	Both	Age-standardized	Ischemic heart disease	Suboptimal temperature	Rate	2021	3.81362831729	4.7348200071	3.00788795407
Deaths	Monaco	Both	Age-standardized	Ischemic heart disease	High temperature	Percent	2021	0.0005185277933638	0.0033602237544094	-0.0002538097275456
Deaths	Monaco	Both	Age-standardized	Ischemic heart disease	High temperature	Rate	2021	0.02580843288	0.16501432667	-0.01191939451
Deaths	Monaco	Both	Age-standardized	Ischemic heart disease	Low temperature	Percent	2021	0.0768922623813027	0.0868045013600354	0.0706223869354154
Deaths	Monaco	Both	Age-standardized	Ischemic heart disease	Low temperature	Rate	2021	3.78983155805	4.66822850115	3.00511055005
Deaths	Nauru	Both	Age-standardized	Ischemic heart disease	High temperature	Percent	2021	0.0020821558087571	0.0039632495118135	0.0004396821605341
Deaths	Nauru	Both	Age-standardized	Ischemic heart disease	High temperature	Rate	2021	0.90016241003	1.67535272155	0.19168439892999997
Deaths	Niue	Both	Age-standardized	Ischemic heart disease	Suboptimal temperature	Percent	2021	0.0111078900428312	0.0139241474014182	0.0088364397502003
Deaths	Niue	Both	Age-standardized	Ischemic heart disease	Suboptimal temperature	Rate	2021	2.70463179664	3.56772535464	2.02230645791
Deaths	Niue	Both	Age-standardized	Ischemic heart disease	High temperature	Percent	2021	-0.0003691742644924	0.0003020356452308	-0.000526532473224
Deaths	Niue	Both	Age-standardized	Ischemic heart disease	High temperature	Rate	2021	-0.09008232280999999	0.06986126959	-0.13218222277
Deaths	Niue	Both	Age-standardized	Ischemic heart disease	Low temperature	Percent	2021	0.011472893822946	0.013887855044589	0.009326842014517
Deaths	Niue	Both	Age-standardized	Ischemic heart disease	Low temperature	Rate	2021	2.79369581627	3.63877514083	2.13145062138
Deaths	Nauru	Both	Age-standardized	Ischemic heart disease	Suboptimal temperature	Percent	2021	0.0021795580558358	0.0040520937747963	0.0005550310163647
Deaths	Nauru	Both	Age-standardized	Ischemic heart disease	Suboptimal temperature	Rate	2021	0.94231672659	1.70358647429	0.24130155302999998
Deaths	Nauru	Both	Age-standardized	Ischemic heart disease	Low temperature	Percent	2021	9.75971881099e-05	0.0001209221483894	6.96096662893e-05
Deaths	Nauru	Both	Age-standardized	Ischemic heart disease	Low temperature	Rate	2021	0.04223862331	0.056130031989999996	0.02896511209
Deaths	Northern Mariana Islands	Both	Age-standardized	Ischemic heart disease	High temperature	Percent	2021	0.0012373187810223	0.0017190837151315	0.0007855506320584
Deaths	Northern Mariana Islands	Both	Age-standardized	Ischemic heart disease	High temperature	Rate	2021	0.18805120647999998	0.26018855268	0.12071780741
Deaths	Palau	Both	Age-standardized	Ischemic heart disease	Suboptimal temperature	Percent	2021	0.0008697390153863	0.0036761414655432	-0.0004483251638885
Deaths	Palau	Both	Age-standardized	Ischemic heart disease	Suboptimal temperature	Rate	2021	0.20316020100999999	0.74470411353	-0.10354710121999999
Deaths	Palau	Both	Age-standardized	Ischemic heart disease	Low temperature	Percent	2021	0.0005452829742889	0.0008578931678463	0.0003991954397577
Deaths	Palau	Both	Age-standardized	Ischemic heart disease	Low temperature	Rate	2021	0.12735298383	0.18672274609	0.08924644435
Deaths	Northern Mariana Islands	Both	Age-standardized	Ischemic heart disease	Suboptimal temperature	Percent	2021	0.0073730885497628	0.0089759795421667	0.0061675295679737
Deaths	Northern Mariana Islands	Both	Age-standardized	Ischemic heart disease	Suboptimal temperature	Rate	2021	1.12109256374	1.39015784761	0.87852417715
Deaths	Northern Mariana Islands	Both	Age-standardized	Ischemic heart disease	Low temperature	Percent	2021	0.0061433878460023	0.0074089490267444	0.0049885422992382
Deaths	Northern Mariana Islands	Both	Age-standardized	Ischemic heart disease	Low temperature	Rate	2021	0.93419957264	1.15548814953	0.7304112498499999
Deaths	Puerto Rico	Both	Age-standardized	Ischemic heart disease	Suboptimal temperature	Percent	2021	0.0034193001777156	0.0042818432753896	0.0024447594556314
Deaths	Puerto Rico	Both	Age-standardized	Ischemic heart disease	Suboptimal temperature	Rate	2021	0.18337626546	0.24008166842	0.127293382
Deaths	Palau	Both	Age-standardized	Ischemic heart disease	High temperature	Percent	2021	0.0003246434099285	0.0032837605992901	-0.0011003821069723
Deaths	Palau	Both	Age-standardized	Ischemic heart disease	High temperature	Rate	2021	0.07585147171	0.66158806302	-0.25494266126000004
Deaths	Saint Kitts and Nevis	Both	Age-standardized	Ischemic heart disease	Suboptimal temperature	Percent	2021	0.0032797399489978	0.0042163976375507	0.0023083817039863
Deaths	Saint Kitts and Nevis	Both	Age-standardized	Ischemic heart disease	Suboptimal temperature	Rate	2021	0.29901632407	0.38884572684999996	0.21329290848000002
Deaths	Puerto Rico	Both	Age-standardized	Ischemic heart disease	Low temperature	Percent	2021	0.0022075481121409	0.0028964792013495	0.0016795979995915
Deaths	Puerto Rico	Both	Age-standardized	Ischemic heart disease	Low temperature	Rate	2021	0.11840170100000001	0.16287232683	0.08521179593
Deaths	Saint Kitts and Nevis	Both	Age-standardized	Ischemic heart disease	Low temperature	Percent	2021	0.0028828477856317	0.0038475026898678	0.0021552611882347
Deaths	Saint Kitts and Nevis	Both	Age-standardized	Ischemic heart disease	Low temperature	Rate	2021	0.2628727124	0.35498383473	0.19080764925
Deaths	Puerto Rico	Both	Age-standardized	Ischemic heart disease	High temperature	Percent	2021	0.0012144537666662	0.0014668468112623	0.000768208455253
Deaths	Puerto Rico	Both	Age-standardized	Ischemic heart disease	High temperature	Rate	2021	0.06511951281999999	0.08492764529	0.04000874204
Deaths	San Marino	Both	Age-standardized	Ischemic heart disease	Suboptimal temperature	Percent	2021	0.0845012770596836	0.1053498591564101	0.0772712902207976
Deaths	San Marino	Both	Age-standardized	Ischemic heart disease	Suboptimal temperature	Rate	2021	1.96006843424	2.87647157009	1.29245610561
Deaths	San Marino	Both	Age-standardized	Ischemic heart disease	High temperature	Percent	2021	0.0035525555040372	0.0158506578492274	-0.0011148333038477
Deaths	San Marino	Both	Age-standardized	Ischemic heart disease	High temperature	Rate	2021	0.0833810492	0.39679173311	-0.024841814900000002
Deaths	Saint Kitts and Nevis	Both	Age-standardized	Ischemic heart disease	High temperature	Percent	2021	0.00039806972812	0.0006787368923071	9.01015738829e-05
Deaths	Saint Kitts and Nevis	Both	Age-standardized	Ischemic heart disease	High temperature	Rate	2021	0.03625082999	0.06187588312	0.009023550279999999
Deaths	San Marino	Both	Age-standardized	Ischemic heart disease	Low temperature	Percent	2021	0.0812444101691664	0.0903417400373213	0.0741174327630206
Deaths	San Marino	Both	Age-standardized	Ischemic heart disease	Low temperature	Rate	2021	1.88363411275	2.62567522162	1.25191656584
Deaths	Tokelau	Both	Age-standardized	Ischemic heart disease	Low temperature	Percent	2021	0.0004339310191904	0.0009752482448035	0.000338172891412
Deaths	Tokelau	Both	Age-standardized	Ischemic heart disease	Low temperature	Rate	2021	0.08912838666999999	0.19115282815	0.06189002633
Deaths	Tokelau	Both	Age-standardized	Ischemic heart disease	High temperature	Percent	2021	-0.0006209049135449	0.0035099975924377	-0.0028052865416689
Deaths	Tokelau	Both	Age-standardized	Ischemic heart disease	High temperature	Rate	2021	-0.12934672741	0.66987690363	-0.60052914925
Deaths	Tokelau	Both	Age-standardized	Ischemic heart disease	Suboptimal temperature	Percent	2021	-0.0001867761483558	0.0044643627267261	-0.0023218710087822
Deaths	Tokelau	Both	Age-standardized	Ischemic heart disease	Suboptimal temperature	Rate	2021	-0.04017666678	0.8721499359099999	-0.49550733009
Deaths	Tuvalu	Both	Age-standardized	Ischemic heart disease	Low temperature	Percent	2021	0.0004922451236427	0.0006090151130979	0.0004022291522861
Deaths	Tuvalu	Both	Age-standardized	Ischemic heart disease	Low temperature	Rate	2021	0.13269870278	0.17103668214	0.1001183945
Deaths	Tuvalu	Both	Age-standardized	Ischemic heart disease	High temperature	Percent	2021	-0.0002669196077485	0.0016320708243365	-0.0019831966758651
Deaths	Tuvalu	Both	Age-standardized	Ischemic heart disease	High temperature	Rate	2021	-0.07258764427	0.44262770368000004	-0.5312100975899999
Deaths	Tuvalu	Both	Age-standardized	Ischemic heart disease	Suboptimal temperature	Percent	2021	0.0002255052764108	0.0020432110384335	-0.001387294778088
Deaths	Tuvalu	Both	Age-standardized	Ischemic heart disease	Suboptimal temperature	Rate	2021	0.06015985034	0.55535892446	-0.37485588651
Deaths	United States Virgin Islands	Both	Age-standardized	Ischemic heart disease	High temperature	Percent	2021	0.0004147506566908	0.0006787368923071	0.0001006703823299
Deaths	United States Virgin Islands	Both	Age-standardized	Ischemic heart disease	High temperature	Rate	2021	0.04248538957	0.07167612875	0.01143849916
Deaths	Northern Ireland	Both	Age-standardized	Ischemic heart disease	High temperature	Percent	2021	6.5970466104e-05	0.000458420514543	-7.5202104407e-06
Deaths	Northern Ireland	Both	Age-standardized	Ischemic heart disease	High temperature	Rate	2021	0.0034013034299999996	0.02403875365	-0.0003797344
Deaths	United States Virgin Islands	Both	Age-standardized	Ischemic heart disease	Suboptimal temperature	Percent	2021	0.0033022554497543	0.0042168789658732	0.0023573630612209
Deaths	United States Virgin Islands	Both	Age-standardized	Ischemic heart disease	Suboptimal temperature	Rate	2021	0.33900872373	0.45857322051	0.23474615392999998
Deaths	Scotland	Both	Age-standardized	Ischemic heart disease	High temperature	Percent	2021	1.12869816932e-05	0.0001112738909133	-3.593307311e-07
Deaths	Scotland	Both	Age-standardized	Ischemic heart disease	High temperature	Rate	2021	0.00076705707	0.00759873379	-2.525936e-05
Deaths	South Sudan	Both	Age-standardized	Ischemic heart disease	High temperature	Percent	2021	0.0341589870429355	0.0605147928615081	0.0161341810231693
Deaths	South Sudan	Both	Age-standardized	Ischemic heart disease	High temperature	Rate	2021	2.7667616802799997	5.048887060809999	1.22574448709
Deaths	Northern Ireland	Both	Age-standardized	Ischemic heart disease	Suboptimal temperature	Percent	2021	0.0532991520605221	0.0608571291623776	0.039328995927967
Deaths	Northern Ireland	Both	Age-standardized	Ischemic heart disease	Suboptimal temperature	Rate	2021	2.7343787758199998	3.2343595081600003	2.04423810906
Deaths	United States Virgin Islands	Both	Age-standardized	Ischemic heart disease	Low temperature	Percent	2021	0.0028886981081811	0.0038475026898678	0.0021956359494733
Deaths	United States Virgin Islands	Both	Age-standardized	Ischemic heart disease	Low temperature	Rate	2021	0.29664566129000003	0.41466339699	0.20294550019
Deaths	Scotland	Both	Age-standardized	Ischemic heart disease	Suboptimal temperature	Percent	2021	0.0540332691418276	0.0601214556881988	0.0444979340217576
Deaths	Scotland	Both	Age-standardized	Ischemic heart disease	Suboptimal temperature	Rate	2021	3.64633887803	4.11735181469	2.9220119599200003
Deaths	South Sudan	Both	Age-standardized	Ischemic heart disease	Suboptimal temperature	Percent	2021	0.0440637298020398	0.0747162345512657	0.0221967798845434
Deaths	South Sudan	Both	Age-standardized	Ischemic heart disease	Suboptimal temperature	Rate	2021	3.56911296809	6.25268557718	1.69462158223
Deaths	World Bank Regions	Both	Age-standardized	Ischemic heart disease	Low temperature	Percent	2021	0.0564818535900196	0.0675082550578556	0.0501985037740029
Deaths	World Bank Regions	Both	Age-standardized	Ischemic heart disease	Low temperature	Rate	2021	6.140591831989999	7.52309146845	5.22574389616
Deaths	Northern Ireland	Both	Age-standardized	Ischemic heart disease	Low temperature	Percent	2021	0.0532370028203487	0.0605496468983892	0.039296279644723
Deaths	Northern Ireland	Both	Age-standardized	Ischemic heart disease	Low temperature	Rate	2021	2.73117451489	3.2265019374899997	2.04423810906
Deaths	WHO region	Both	Age-standardized	Ischemic heart disease	High temperature	Percent	2021	0.0122947331068061	0.0281709468195571	0.0019402751461435
Deaths	WHO region	Both	Age-standardized	Ischemic heart disease	High temperature	Rate	2021	1.34393395386	3.08437820765	0.20024609363999998
Deaths	Scotland	Both	Age-standardized	Ischemic heart disease	Low temperature	Percent	2021	0.0540226097921663	0.0601214556881988	0.0444975048833097
Deaths	Scotland	Both	Age-standardized	Ischemic heart disease	Low temperature	Rate	2021	3.6456145018400004	4.11736138757	2.9220114385400002
Deaths	WHO region	Both	Age-standardized	Ischemic heart disease	Suboptimal temperature	Percent	2021	0.0680531533476345	0.093191996514609	0.0523808939517235
Deaths	WHO region	Both	Age-standardized	Ischemic heart disease	Suboptimal temperature	Rate	2021	7.4328843849799995	10.49533627537	5.60767400881
Deaths	Eastern Cape	Both	Age-standardized	Ischemic heart disease	High temperature	Percent	2021	8.934486587e-06	0.0010481081111332	-0.0009544511603222
Deaths	Eastern Cape	Both	Age-standardized	Ischemic heart disease	High temperature	Rate	2021	0.00060645917	0.07840072497	-0.07867381430999999
Deaths	South Sudan	Both	Age-standardized	Ischemic heart disease	Low temperature	Percent	2021	0.0102848413971473	0.0155440095899493	0.0060126213753405
Deaths	South Sudan	Both	Age-standardized	Ischemic heart disease	Low temperature	Rate	2021	0.83305509563	1.3066152467599998	0.47172717735999997
Deaths	Eastern Cape	Both	Age-standardized	Ischemic heart disease	Suboptimal temperature	Percent	2021	0.0721383067685199	0.081347063894067	0.061144340552126
Deaths	Eastern Cape	Both	Age-standardized	Ischemic heart disease	Suboptimal temperature	Rate	2021	5.707311575179999	6.680499650259999	4.62554743484
Deaths	Free State	Both	Age-standardized	Ischemic heart disease	High temperature	Percent	2021	1.1751713487e-06	0.0003739500245047	-0.0003694500289403
Deaths	Free State	Both	Age-standardized	Ischemic heart disease	High temperature	Rate	2021	0.00018311623	0.03473666594	-0.03337180407
Deaths	World Bank Regions	Both	Age-standardized	Ischemic heart disease	Suboptimal temperature	Percent	2021	0.0679861593000187	0.0931324683039297	0.052295994519349
Deaths	World Bank Regions	Both	Age-standardized	Ischemic heart disease	Suboptimal temperature	Rate	2021	7.39246479448	10.44025767539	5.57247681307
Deaths	Gauteng	Both	Age-standardized	Ischemic heart disease	High temperature	Percent	2021	-1.9240724166e-05	0.0003287135812244	-0.0003496869470234
Deaths	Gauteng	Both	Age-standardized	Ischemic heart disease	High temperature	Rate	2021	-0.00144422841	0.02584947136	-0.02830056644
Deaths	WHO region	Both	Age-standardized	Ischemic heart disease	Low temperature	Percent	2021	0.0565430947019352	0.0675792445528559	0.0502677074476905
Deaths	WHO region	Both	Age-standardized	Ischemic heart disease	Low temperature	Rate	2021	6.174780455800001	7.56599468547	5.25486627186
Deaths	Gauteng	Both	Age-standardized	Ischemic heart disease	Suboptimal temperature	Percent	2021	0.0735087277378722	0.0855863730050691	0.0652235982424443
Deaths	Gauteng	Both	Age-standardized	Ischemic heart disease	Suboptimal temperature	Rate	2021	5.76797680894	7.07868116546	4.68538818812
Deaths	Free State	Both	Age-standardized	Ischemic heart disease	Suboptimal temperature	Percent	2021	0.0781564198524763	0.0864307645534915	0.0699597467779798
Deaths	Free State	Both	Age-standardized	Ischemic heart disease	Suboptimal temperature	Rate	2021	7.115301496320001	8.4548444747	5.88005675488
Deaths	KwaZulu-Natal	Both	Age-standardized	Ischemic heart disease	High temperature	Percent	2021	-0.0002039736788775	0.0031963236354406	-0.0029707437070908
Deaths	KwaZulu-Natal	Both	Age-standardized	Ischemic heart disease	High temperature	Rate	2021	-0.013539746790000001	0.20724401466	-0.19930571674
Deaths	Eastern Cape	Both	Age-standardized	Ischemic heart disease	Low temperature	Percent	2021	0.0721313432545293	0.0810213823268018	0.0618674157338871
Deaths	Eastern Cape	Both	Age-standardized	Ischemic heart disease	Low temperature	Rate	2021	5.70685435228	6.6691060773299995	4.72124820111
Deaths	Limpopo	Both	Age-standardized	Ischemic heart disease	High temperature	Percent	2021	0.0008464532498409	0.0087051529473457	-0.0053643363340758
Deaths	Limpopo	Both	Age-standardized	Ischemic heart disease	High temperature	Rate	2021	0.04563026328	0.45791393955	-0.28792490167
Deaths	Free State	Both	Age-standardized	Ischemic heart disease	Low temperature	Percent	2021	0.0781553944680002	0.0864444040471575	0.0700622989546243
Deaths	Free State	Both	Age-standardized	Ischemic heart disease	Low temperature	Rate	2021	7.11513782824	8.43661187862	5.87508541928
Deaths	Gauteng	Both	Age-standardized	Ischemic heart disease	Low temperature	Percent	2021	0.0735261972691267	0.0856587130469719	0.0650347026099982
Deaths	Gauteng	Both	Age-standardized	Ischemic heart disease	Low temperature	Rate	2021	5.76928666988	7.0802109324	4.68655331341
Deaths	Limpopo	Both	Age-standardized	Ischemic heart disease	Suboptimal temperature	Percent	2021	0.0593230693116927	0.0757880421022328	0.0423082626626809
Deaths	Limpopo	Both	Age-standardized	Ischemic heart disease	Suboptimal temperature	Rate	2021	3.1830162079799997	4.21236110142	2.15222179347
Deaths	Limpopo	Both	Age-standardized	Ischemic heart disease	Low temperature	Percent	2021	0.0585405698980847	0.0686369525541301	0.0467809154057022
Deaths	Limpopo	Both	Age-standardized	Ischemic heart disease	Low temperature	Rate	2021	3.1408270399400005	3.9400072545100002	2.3683871498399998
Deaths	KwaZulu-Natal	Both	Age-standardized	Ischemic heart disease	Suboptimal temperature	Percent	2021	0.0616841738174678	0.0731042081984931	0.0507216490101112
Deaths	KwaZulu-Natal	Both	Age-standardized	Ischemic heart disease	Suboptimal temperature	Rate	2021	4.10065453543	5.16782397501	3.20838043394
Deaths	Mpumalanga	Both	Age-standardized	Ischemic heart disease	High temperature	Percent	2021	0.0002281857828993	0.0030385421038214	-0.0020270725216396
Deaths	Mpumalanga	Both	Age-standardized	Ischemic heart disease	High temperature	Rate	2021	0.014601921260000001	0.19443221708	-0.12301116016
Deaths	KwaZulu-Natal	Both	Age-standardized	Ischemic heart disease	Low temperature	Percent	2021	0.0618799661618168	0.0715736325107484	0.0528994872205401
Deaths	KwaZulu-Natal	Both	Age-standardized	Ischemic heart disease	Low temperature	Rate	2021	4.1136540731	5.07167319546	3.28755804824
Deaths	North-West	Both	Age-standardized	Ischemic heart disease	High temperature	Percent	2021	-7.35835303977e-05	0.0036817910383762	-0.0034972298227219
Deaths	North-West	Both	Age-standardized	Ischemic heart disease	High temperature	Rate	2021	-0.00658155393	0.34964831797	-0.33740907644
Deaths	North-West	Both	Age-standardized	Ischemic heart disease	Suboptimal temperature	Percent	2021	0.0671479844096285	0.0798555685691572	0.0520106045670917
Deaths	North-West	Both	Age-standardized	Ischemic heart disease	Suboptimal temperature	Rate	2021	6.6356324102599995	8.50679036929	4.99020398678
Deaths	Mpumalanga	Both	Age-standardized	Ischemic heart disease	Suboptimal temperature	Percent	2021	0.0664353052023595	0.0729958317841951	0.0595293115435498
Deaths	Mpumalanga	Both	Age-standardized	Ischemic heart disease	Suboptimal temperature	Rate	2021	4.20292208681	5.06925278832	3.4169413848000003
Deaths	North-West	Both	Age-standardized	Ischemic heart disease	Low temperature	Percent	2021	0.067223914655662	0.0771774916211262	0.0548437691492741
Deaths	North-West	Both	Age-standardized	Ischemic heart disease	Low temperature	Rate	2021	6.64249462408	8.247985374199999	5.27062980307
Deaths	Mpumalanga	Both	Age-standardized	Ischemic heart disease	Low temperature	Percent	2021	0.0662217753745031	0.0731900085689042	0.0599912081642865
Deaths	Mpumalanga	Both	Age-standardized	Ischemic heart disease	Low temperature	Rate	2021	4.18925784981	5.07918966587	3.39737657477
Deaths	Northern Cape	Both	Age-standardized	Ischemic heart disease	High temperature	Percent	2021	0.001100580301672	0.0089800800700316	-0.0053152071071747
Deaths	Northern Cape	Both	Age-standardized	Ischemic heart disease	High temperature	Rate	2021	0.12151412375	0.99037739897	-0.57770216392
Deaths	Western Cape	Both	Age-standardized	Ischemic heart disease	High temperature	Percent	2021	0.0001238828506853	0.0008151384835173	-0.0002708952942877
Deaths	Western Cape	Both	Age-standardized	Ischemic heart disease	High temperature	Rate	2021	0.013369331909999999	0.08932338227	-0.028920622190000002
Deaths	Western Cape	Both	Age-standardized	Ischemic heart disease	Suboptimal temperature	Percent	2021	0.0762715147082764	0.0895635429904117	0.0681887889686046
Deaths	Western Cape	Both	Age-standardized	Ischemic heart disease	Suboptimal temperature	Rate	2021	8.19469178922	9.77222871524	6.95996209693
Deaths	Northern Cape	Both	Age-standardized	Ischemic heart disease	Suboptimal temperature	Percent	2021	0.0719491855123246	0.0895436939076682	0.052829637387872
Deaths	Northern Cape	Both	Age-standardized	Ischemic heart disease	Suboptimal temperature	Rate	2021	7.93248393523	10.17247122425	5.54518260027
Deaths	Western Cape	Both	Age-standardized	Ischemic heart disease	Low temperature	Percent	2021	0.0761562567351034	0.0895949728026642	0.067724767355415
Deaths	Western Cape	Both	Age-standardized	Ischemic heart disease	Low temperature	Rate	2021	8.18225363696	9.78152980875	6.90111520713
Deaths	Northern Cape	Both	Age-standardized	Ischemic heart disease	Low temperature	Percent	2021	0.0709452844100674	0.0821578566821048	0.0577670640667267
Deaths	Northern Cape	Both	Age-standardized	Ischemic heart disease	Low temperature	Rate	2021	7.82163622543	9.41552816132	5.97713171884
Deaths	Sudan	Both	Age-standardized	Ischemic heart disease	High temperature	Percent	2021	0.087255714322856	0.1398386886807736	0.0470907595455943
Deaths	Sudan	Both	Age-standardized	Ischemic heart disease	High temperature	Rate	2021	22.355497967690003	39.112395912800004	11.07279521698
Deaths	Sudan	Both	Age-standardized	Ischemic heart disease	Low temperature	Percent	2021	0.0330194131710445	0.0438202320899426	0.0209940354480011
Deaths	Sudan	Both	Age-standardized	Ischemic heart disease	Low temperature	Rate	2021	8.45299693188	12.69085549072	4.9748899385900005
Deaths	Sudan	Both	Age-standardized	Ischemic heart disease	Suboptimal temperature	Percent	2021	0.1172486189937399	0.1775258052561939	0.0674574595411553
Deaths	Sudan	Both	Age-standardized	Ischemic heart disease	Suboptimal temperature	Rate	2021	30.03235310955	50.0593218565	15.72086954667
Deaths	Alabama	Both	Age-standardized	Ischemic heart disease	High temperature	Percent	2021	0.0028036233311509	0.0129251051482071	-0.0026462026931247
Deaths	Alabama	Both	Age-standardized	Ischemic heart disease	High temperature	Rate	2021	0.27766771528	1.31381077224	-0.25010999910000004
Deaths	Alaska	Both	Age-standardized	Ischemic heart disease	High temperature	Percent	2021	0.0001153228903724	0.000643794468841	-9.74229265178e-05
Deaths	Alaska	Both	Age-standardized	Ischemic heart disease	High temperature	Rate	2021	0.00722588094	0.04089325062	-0.006443568679999999
Deaths	Alaska	Both	Age-standardized	Ischemic heart disease	Suboptimal temperature	Percent	2021	0.0747208745257655	0.0930303832816644	0.0644375766286602
Deaths	Alaska	Both	Age-standardized	Ischemic heart disease	Suboptimal temperature	Rate	2021	4.67325773789	5.92496176745	3.7377536975299996
Deaths	Alaska	Both	Age-standardized	Ischemic heart disease	Low temperature	Percent	2021	0.0746154807398944	0.0924411017180035	0.0645324697210592
Deaths	Alaska	Both	Age-standardized	Ischemic heart disease	Low temperature	Rate	2021	4.66665370746	5.90472488921	3.73771786748
Deaths	Alabama	Both	Age-standardized	Ischemic heart disease	Suboptimal temperature	Percent	2021	0.0765515160168849	0.0926978179264214	0.0679851626457969
Deaths	Alabama	Both	Age-standardized	Ischemic heart disease	Suboptimal temperature	Rate	2021	7.53646175122	9.52586811051	6.14327312788
Deaths	Alabama	Both	Age-standardized	Ischemic heart disease	Low temperature	Percent	2021	0.0739639389660784	0.0812632103507474	0.0700921979289677
Deaths	Alabama	Both	Age-standardized	Ischemic heart disease	Low temperature	Rate	2021	7.28018661095	8.53801236326	6.136358185010001
Deaths	Arizona	Both	Age-standardized	Ischemic heart disease	High temperature	Percent	2021	0.0467598924480862	0.1027441640388984	-0.00182069159049
Deaths	Arizona	Both	Age-standardized	Ischemic heart disease	High temperature	Rate	2021	3.47030108742	7.926831429330001	-0.13721374019000002
Deaths	Arkansas	Both	Age-standardized	Ischemic heart disease	High temperature	Percent	2021	0.00578777654923	0.0198683542044402	-0.0007118926550963
Deaths	Arkansas	Both	Age-standardized	Ischemic heart disease	High temperature	Rate	2021	0.67533033564	2.27360226222	-0.07722077495
Deaths	Arkansas	Both	Age-standardized	Ischemic heart disease	Suboptimal temperature	Percent	2021	0.0870542732191079	0.1107652022245484	0.0782952382629544
Deaths	Arkansas	Both	Age-standardized	Ischemic heart disease	Suboptimal temperature	Rate	2021	10.16887766546	13.23958416695	8.17184968095
Deaths	Arkansas	Both	Age-standardized	Ischemic heart disease	Low temperature	Percent	2021	0.0817581724058563	0.0927605399017079	0.0780715688252106
Deaths	Arkansas	Both	Age-standardized	Ischemic heart disease	Low temperature	Rate	2021	9.55089155005	11.260798369	7.92388032929
Deaths	Arizona	Both	Age-standardized	Ischemic heart disease	Suboptimal temperature	Percent	2021	0.1103000318980043	0.1761264259897926	0.054258790961518
Deaths	Arizona	Both	Age-standardized	Ischemic heart disease	Suboptimal temperature	Rate	2021	8.15901035571	13.72225653717	3.8139013719499997
Deaths	Arizona	Both	Age-standardized	Ischemic heart disease	Low temperature	Percent	2021	0.0668370715465704	0.081713177435706	0.0553242389426548
Deaths	Arizona	Both	Age-standardized	Ischemic heart disease	Low temperature	Rate	2021	4.93359593876	6.44207528595	3.72376177537
Deaths	California	Both	Age-standardized	Ischemic heart disease	High temperature	Percent	2021	0.0050055038149787	0.0125958158174667	0.0002348442013966
Deaths	California	Both	Age-standardized	Ischemic heart disease	High temperature	Rate	2021	0.33648191158	0.82114311572	0.01516306209
Deaths	Colorado	Both	Age-standardized	Ischemic heart disease	High temperature	Percent	2021	0.0021430697257311	0.0078988401252329	4.44370772967e-05
Deaths	Colorado	Both	Age-standardized	Ischemic heart disease	High temperature	Rate	2021	0.1215167535	0.47222560224	0.00228222365
Deaths	Colorado	Both	Age-standardized	Ischemic heart disease	Suboptimal temperature	Percent	2021	0.0601392091187073	0.071986386575327	0.0559576958104132
Deaths	Colorado	Both	Age-standardized	Ischemic heart disease	Suboptimal temperature	Rate	2021	3.39165520508	4.3078431236300005	2.64583695363
Deaths	Colorado	Both	Age-standardized	Ischemic heart disease	Low temperature	Percent	2021	0.0581250018590061	0.0646165276045699	0.0551406782724424
Deaths	Colorado	Both	Age-standardized	Ischemic heart disease	Low temperature	Rate	2021	3.27744462662	3.93332708766	2.61597068773
Deaths	California	Both	Age-standardized	Ischemic heart disease	Suboptimal temperature	Percent	2021	0.0818040992709789	0.0923606911755973	0.0775822452405715
Deaths	California	Both	Age-standardized	Ischemic heart disease	Suboptimal temperature	Rate	2021	5.490062550339999	6.51223573052	4.42397406793
Deaths	California	Both	Age-standardized	Ischemic heart disease	Low temperature	Percent	2021	0.0771822220686913	0.0872283355751359	0.0723351175827154
Deaths	California	Both	Age-standardized	Ischemic heart disease	Low temperature	Rate	2021	5.17938068446	6.2733428362899994	4.15579062475
Deaths	Connecticut	Both	Age-standardized	Ischemic heart disease	High temperature	Percent	2021	0.0070266067897673	0.0254484528489258	-0.0002780773239355
Deaths	Connecticut	Both	Age-standardized	Ischemic heart disease	High temperature	Rate	2021	0.45162335674	1.6526124179600001	-0.01444202854
Deaths	Delaware	Both	Age-standardized	Ischemic heart disease	High temperature	Percent	2021	0.0072134979817229	0.0321077468784982	-0.0019448212069894
Deaths	Delaware	Both	Age-standardized	Ischemic heart disease	High temperature	Rate	2021	0.56044468639	2.58064778498	-0.13712238733
Deaths	Delaware	Both	Age-standardized	Ischemic heart disease	Low temperature	Percent	2021	0.0753931550411657	0.0889274364076387	0.0668822677914457
Deaths	Delaware	Both	Age-standardized	Ischemic heart disease	Low temperature	Rate	2021	5.82310901049	7.19624431944	4.80682429415
Deaths	Connecticut	Both	Age-standardized	Ischemic heart disease	Suboptimal temperature	Percent	2021	0.0698934136115405	0.1056135556977472	0.0521110574141915
Deaths	Connecticut	Both	Age-standardized	Ischemic heart disease	Suboptimal temperature	Rate	2021	4.45549714446	7.21169180916	2.98897532035
Deaths	Connecticut	Both	Age-standardized	Ischemic heart disease	Low temperature	Percent	2021	0.0633675937749343	0.0822109418304257	0.0520915399574386
Deaths	Connecticut	Both	Age-standardized	Ischemic heart disease	Low temperature	Rate	2021	4.03613219333	5.62713570599	2.95274955574
Deaths	District of Columbia	Both	Age-standardized	Ischemic heart disease	High temperature	Percent	2021	0.0075183765253105	0.0326535039239769	-0.0016192077777671
Deaths	District of Columbia	Both	Age-standardized	Ischemic heart disease	High temperature	Rate	2021	0.59263339628	2.49363228501	-0.13390553161
Deaths	Florida	Both	Age-standardized	Ischemic heart disease	High temperature	Percent	2021	0.0042737187557053	0.0215094158018211	-0.0084453485135203
Deaths	Florida	Both	Age-standardized	Ischemic heart disease	High temperature	Rate	2021	0.31866168606	1.55212362375	-0.63723098914
Deaths	District of Columbia	Both	Age-standardized	Ischemic heart disease	Suboptimal temperature	Percent	2021	0.0838292143484943	0.1206835642692808	0.0725517072755119
Deaths	District of Columbia	Both	Age-standardized	Ischemic heart disease	Suboptimal temperature	Rate	2021	6.633319199590001	9.45259585157	5.052979505980001
Deaths	Delaware	Both	Age-standardized	Ischemic heart disease	Suboptimal temperature	Percent	2021	0.0820324013834307	0.1173593681988356	0.0699804088569348
Deaths	Delaware	Both	Age-standardized	Ischemic heart disease	Suboptimal temperature	Rate	2021	6.338933312390001	9.55402831676	4.9222475254899996
Deaths	District of Columbia	Both	Age-standardized	Ischemic heart disease	Low temperature	Percent	2021	0.0769235695361492	0.0899574154166276	0.070463784014087
Deaths	District of Columbia	Both	Age-standardized	Ischemic heart disease	Low temperature	Rate	2021	6.08895259465	7.494727764179999	4.87921474891
Deaths	East Asia & Pacific - WB	Both	Age-standardized	Ischemic heart disease	High temperature	Percent	2021	0.0072251633606183	0.0225975466778195	-0.0015897246229325
Deaths	East Asia & Pacific - WB	Both	Age-standardized	Ischemic heart disease	High temperature	Rate	2021	0.66245927484	2.1567373278299997	-0.14019026124
Deaths	Georgia	Both	Age-standardized	Ischemic heart disease	High temperature	Percent	2021	0.002025472097532	0.0101418770265051	-0.0022138027718513
Deaths	Georgia	Both	Age-standardized	Ischemic heart disease	High temperature	Rate	2021	0.16305464339	0.8374662100999999	-0.17348211593
Deaths	Hawaii	Both	Age-standardized	Ischemic heart disease	High temperature	Percent	2021	-1.5576575903e-06	2.66714266845e-05	-2.83828476001e-05
Deaths	Hawaii	Both	Age-standardized	Ischemic heart disease	High temperature	Rate	2021	-7.735188999999999e-05	0.00135504116	-0.00144739398
Deaths	Georgia	Both	Age-standardized	Ischemic heart disease	Suboptimal temperature	Percent	2021	0.0777493408302246	0.0899551081813202	0.0718928979525101
Deaths	Georgia	Both	Age-standardized	Ischemic heart disease	Suboptimal temperature	Rate	2021	6.2445904815199995	7.61852045602	5.07094946971
Deaths	Georgia	Both	Age-standardized	Ischemic heart disease	Low temperature	Percent	2021	0.0758813094013194	0.0822579509536343	0.0730365196010146
Deaths	Georgia	Both	Age-standardized	Ischemic heart disease	Low temperature	Rate	2021	6.094214727	7.30166936902	5.05690228971
Deaths	Florida	Both	Age-standardized	Ischemic heart disease	Suboptimal temperature	Percent	2021	0.0421654897284014	0.065629404698427	0.0234561394906624
Deaths	Florida	Both	Age-standardized	Ischemic heart disease	Suboptimal temperature	Rate	2021	3.1518238352599997	4.88763394939	1.73441608341
Deaths	Latin America & Caribbean - WB	Both	Age-standardized	Ischemic heart disease	High temperature	Percent	2021	0.001613386238329	0.0049566170398427	-0.0011302960420657
Deaths	Latin America & Caribbean - WB	Both	Age-standardized	Ischemic heart disease	High temperature	Rate	2021	0.12941994328999998	0.39698691565000005	-0.08923504596
Deaths	Florida	Both	Age-standardized	Ischemic heart disease	Low temperature	Percent	2021	0.0380771959823429	0.0452917726295953	0.0314580415241481
Deaths	Florida	Both	Age-standardized	Ischemic heart disease	Low temperature	Rate	2021	2.8469785122	3.59084479803	2.21179412529
Deaths	Idaho	Both	Age-standardized	Ischemic heart disease	Suboptimal temperature	Percent	2021	0.0750816496016277	0.1078667257507318	0.0585075988046187
Deaths	Idaho	Both	Age-standardized	Ischemic heart disease	Suboptimal temperature	Rate	2021	5.13866694708	7.887016640730001	3.7191233669
Deaths	Idaho	Both	Age-standardized	Ischemic heart disease	Low temperature	Percent	2021	0.0655917883438379	0.0800146209986152	0.0572938615620249
Deaths	Idaho	Both	Age-standardized	Ischemic heart disease	Low temperature	Rate	2021	4.4858764527	5.8488532938799995	3.5096610406
Deaths	Hawaii	Both	Age-standardized	Ischemic heart disease	Suboptimal temperature	Percent	2021	0.0459457694622742	0.0609922185563629	0.0413419355020864
Deaths	Hawaii	Both	Age-standardized	Ischemic heart disease	Suboptimal temperature	Rate	2021	2.4499908494600002	3.31787478161	1.92048413932
Deaths	Idaho	Both	Age-standardized	Ischemic heart disease	High temperature	Percent	2021	0.0102047856111919	0.0304249843358353	0.0010769527608343
Deaths	Idaho	Both	Age-standardized	Ischemic heart disease	High temperature	Rate	2021	0.70201572025	2.1977028491999997	0.07386491758000001
Deaths	Hawaii	Both	Age-standardized	Ischemic heart disease	Low temperature	Percent	2021	0.0459472311289228	0.0609922185563629	0.0413288656741036
Deaths	Hawaii	Both	Age-standardized	Ischemic heart disease	Low temperature	Rate	2021	2.45006335026	3.31787478161	1.92223786262
Deaths	Sub-Saharan Africa - WB	Both	Age-standardized	Ischemic heart disease	High temperature	Percent	2021	0.0171955270447556	0.0299637086933375	0.0067491649636573
Deaths	Sub-Saharan Africa - WB	Both	Age-standardized	Ischemic heart disease	High temperature	Rate	2021	1.71360695514	3.02128255709	0.66653062149
Deaths	Indiana	Both	Age-standardized	Ischemic heart disease	Suboptimal temperature	Percent	2021	0.0779584970912142	0.1202809367158769	0.0577071451880152
Deaths	Indiana	Both	Age-standardized	Ischemic heart disease	Suboptimal temperature	Rate	2021	7.00613777636	11.10991642342	4.96242255681
Deaths	Illinois	Both	Age-standardized	Ischemic heart disease	Suboptimal temperature	Percent	2021	0.0744674255208326	0.1170297819959246	0.0545653630605447
Deaths	Illinois	Both	Age-standardized	Ischemic heart disease	Suboptimal temperature	Rate	2021	5.70143902796	8.879541241910001	3.88027128997
Deaths	Indiana	Both	Age-standardized	Ischemic heart disease	Low temperature	Percent	2021	0.0701266870695684	0.0898353293040521	0.0585837355784795
Deaths	Indiana	Both	Age-standardized	Ischemic heart disease	Low temperature	Rate	2021	6.3007345607	8.35334398741	4.89949811512
Deaths	Illinois	Both	Age-standardized	Ischemic heart disease	High temperature	Percent	2021	0.0089993834513408	0.0348228403531838	-0.0003141816858528
Deaths	Illinois	Both	Age-standardized	Ischemic heart disease	High temperature	Rate	2021	0.69113388397	2.6352474466199998	-0.024727470619999997
Deaths	Indiana	Both	Age-standardized	Ischemic heart disease	High temperature	Percent	2021	0.0084999381400134	0.0331855946873654	-0.0013467342591776
Deaths	Indiana	Both	Age-standardized	Ischemic heart disease	High temperature	Rate	2021	0.7655824713	3.00277266604	-0.11219575801
Deaths	Illinois	Both	Age-standardized	Ischemic heart disease	Low temperature	Percent	2021	0.0661325874171848	0.0853423580770009	0.0546569992649423
Deaths	Illinois	Both	Age-standardized	Ischemic heart disease	Low temperature	Rate	2021	5.0613466336299995	6.6922465553	3.8448581518200005
Deaths	Iowa	Both	Age-standardized	Ischemic heart disease	Suboptimal temperature	Percent	2021	0.0710633359301168	0.1097156935826054	0.0522984734272502
Deaths	Iowa	Both	Age-standardized	Ischemic heart disease	Suboptimal temperature	Rate	2021	6.003256857959999	9.317807522999999	4.0817711797000005
Deaths	Kansas	Both	Age-standardized	Ischemic heart disease	Suboptimal temperature	Percent	2021	0.0860226623651278	0.1305367397522374	0.0670920417981879
Deaths	Kansas	Both	Age-standardized	Ischemic heart disease	Suboptimal temperature	Rate	2021	7.440740344109999	11.60133768173	5.44815357014
Deaths	Kansas	Both	Age-standardized	Ischemic heart disease	Low temperature	Percent	2021	0.0764198385767402	0.0929246933453802	0.0682432424574596
Deaths	Kansas	Both	Age-standardized	Ischemic heart disease	Low temperature	Rate	2021	6.60411491858	8.4506640836	5.250418757449999
Deaths	Iowa	Both	Age-standardized	Ischemic heart disease	Low temperature	Percent	2021	0.0628760654177767	0.080280457305232	0.0514443315612443
Deaths	Iowa	Both	Age-standardized	Ischemic heart disease	Low temperature	Rate	2021	5.30977922526	7.10758989035	4.01370569147
Deaths	Iowa	Both	Age-standardized	Ischemic heart disease	High temperature	Percent	2021	0.0087997973705276	0.031933265095725	0.0006919564534209
Deaths	Iowa	Both	Age-standardized	Ischemic heart disease	High temperature	Rate	2021	0.74539112951	2.71812249071	0.05592766018
Deaths	Kansas	Both	Age-standardized	Ischemic heart disease	High temperature	Percent	2021	0.0104628894703314	0.0417013936845315	-0.0021105163879677
Deaths	Kansas	Both	Age-standardized	Ischemic heart disease	High temperature	Rate	2021	0.9115901092099999	3.75582571632	-0.16734293544
Deaths	Kentucky	Both	Age-standardized	Ischemic heart disease	High temperature	Percent	2021	0.0048500845020265	0.0251697086657866	-0.0017973922953188
Deaths	Kentucky	Both	Age-standardized	Ischemic heart disease	High temperature	Rate	2021	0.48590678134	2.51631814118	-0.18409197289999998
Deaths	Kentucky	Both	Age-standardized	Ischemic heart disease	Low temperature	Percent	2021	0.0784335026978461	0.0915141919386745	0.0713029268817566
Deaths	Kentucky	Both	Age-standardized	Ischemic heart disease	Low temperature	Rate	2021	7.81921251531	9.540463119330001	6.449549820320001
Deaths	Louisiana	Both	Age-standardized	Ischemic heart disease	Low temperature	Percent	2021	0.0610428420974789	0.0717795547377592	0.051275566148335
Deaths	Louisiana	Both	Age-standardized	Ischemic heart disease	Low temperature	Rate	2021	6.28826202941	7.64489193801	4.95240207396
Deaths	Louisiana	Both	Age-standardized	Ischemic heart disease	High temperature	Percent	2021	0.0069681720199327	0.0335971058810597	-0.0094095262684497
Deaths	Louisiana	Both	Age-standardized	Ischemic heart disease	High temperature	Rate	2021	0.71876553454	3.52406506249	-0.96496759397
Deaths	Kentucky	Both	Age-standardized	Ischemic heart disease	Suboptimal temperature	Percent	2021	0.0828767492782484	0.1139941420487639	0.0726871533039015
Deaths	Kentucky	Both	Age-standardized	Ischemic heart disease	Suboptimal temperature	Rate	2021	8.26435236075	11.56066050193	6.528789604850001
Deaths	Louisiana	Both	Age-standardized	Ischemic heart disease	Suboptimal temperature	Percent	2021	0.0675378812787501	0.1027238755651107	0.0425316309981367
Deaths	Louisiana	Both	Age-standardized	Ischemic heart disease	Suboptimal temperature	Rate	2021	6.95821715247	10.76170825022	4.218228491430001
Deaths	Maine	Both	Age-standardized	Ischemic heart disease	High temperature	Percent	2021	0.0013300435522321	0.0047357395552502	0.0002322783819098
Deaths	Maine	Both	Age-standardized	Ischemic heart disease	High temperature	Rate	2021	0.09388561021	0.3406192441	0.016395795560000002
Deaths	Maryland	Both	Age-standardized	Ischemic heart disease	High temperature	Percent	2021	0.0072937214268884	0.0326223821686099	-0.0018356807838727
Deaths	Maryland	Both	Age-standardized	Ischemic heart disease	High temperature	Rate	2021	0.54124018012	2.3822957266700002	-0.12638574702
Deaths	Maryland	Both	Age-standardized	Ischemic heart disease	Suboptimal temperature	Percent	2021	0.0825282264091812	0.118538222295789	0.0710441653948989
Deaths	Maryland	Both	Age-standardized	Ischemic heart disease	Suboptimal temperature	Rate	2021	6.1017549347	8.99716947191	4.54370551005
Deaths	Maine	Both	Age-standardized	Ischemic heart disease	Suboptimal temperature	Percent	2021	0.0563397399061997	0.0651454098406552	0.0533849297925699
Deaths	Maine	Both	Age-standardized	Ischemic heart disease	Suboptimal temperature	Rate	2021	3.9866155466	4.80846319422	3.2658234636400003
Deaths	Massachusetts	Both	Age-standardized	Ischemic heart disease	High temperature	Percent	2021	0.0062688214820963	0.0238809305971923	5.2838239491e-06
Deaths	Massachusetts	Both	Age-standardized	Ischemic heart disease	High temperature	Rate	2021	0.36193197293	1.3960117348099998	0.00034903116
Deaths	Massachusetts	Both	Age-standardized	Ischemic heart disease	Suboptimal temperature	Percent	2021	0.0682481802725209	0.1025372243466357	0.0528820628169903
Deaths	Massachusetts	Both	Age-standardized	Ischemic heart disease	Suboptimal temperature	Rate	2021	3.92720571403	5.97052339048	2.77952352141
Deaths	Michigan	Both	Age-standardized	Ischemic heart disease	Suboptimal temperature	Percent	2021	0.0634481945378125	0.0888682523607403	0.0541620717638455
Deaths	Michigan	Both	Age-standardized	Ischemic heart disease	Suboptimal temperature	Rate	2021	5.814199433350001	8.15207696633	4.56246793532
Deaths	Michigan	Both	Age-standardized	Ischemic heart disease	High temperature	Percent	2021	0.004599957470891	0.0186337474534219	0.0002207789011417
Deaths	Michigan	Both	Age-standardized	Ischemic heart disease	High temperature	Rate	2021	0.42265796698999997	1.6824118208099998	0.0193670494
Deaths	Minnesota	Both	Age-standardized	Ischemic heart disease	Suboptimal temperature	Percent	2021	0.0620006718196442	0.076468573742211	0.0527856371763356
Deaths	Minnesota	Both	Age-standardized	Ischemic heart disease	Suboptimal temperature	Rate	2021	3.4711501719199997	4.50452808442	2.67170462758
Deaths	Maryland	Both	Age-standardized	Ischemic heart disease	Low temperature	Percent	2021	0.0758201829792145	0.0889140345361849	0.0692564095021522
Deaths	Maryland	Both	Age-standardized	Ischemic heart disease	Low temperature	Rate	2021	5.6039909284	6.8713870462	4.3543588816200005
Deaths	Maine	Both	Age-standardized	Ischemic heart disease	Low temperature	Percent	2021	0.055084920418877	0.0606701713979172	0.0526975736394827
Deaths	Maine	Both	Age-standardized	Ischemic heart disease	Low temperature	Rate	2021	3.89803813288	4.61214437053	3.2320814877
Deaths	Minnesota	Both	Age-standardized	Ischemic heart disease	High temperature	Percent	2021	0.0027067989872356	0.0082562462451799	0.0006826343000441
Deaths	Minnesota	Both	Age-standardized	Ischemic heart disease	High temperature	Rate	2021	0.15193519015999998	0.47430116544999995	0.03693894599
Deaths	Mississippi	Both	Age-standardized	Ischemic heart disease	High temperature	Percent	2021	0.0041299204571003	0.0168689612105936	-0.0033903925493405
Deaths	Mississippi	Both	Age-standardized	Ischemic heart disease	High temperature	Rate	2021	0.45628557909000006	1.9239543211999999	-0.38534542768
Deaths	Massachusetts	Both	Age-standardized	Ischemic heart disease	Low temperature	Percent	2021	0.0624157491000752	0.0806630569107845	0.0524256953863863
Deaths	Massachusetts	Both	Age-standardized	Ischemic heart disease	Low temperature	Rate	2021	3.5904748517800003	4.87214953429	2.73144303012
Deaths	Michigan	Both	Age-standardized	Ischemic heart disease	Low temperature	Percent	2021	0.059141920870936	0.0714445637426448	0.0537872199572328
Deaths	Michigan	Both	Age-standardized	Ischemic heart disease	Low temperature	Rate	2021	5.41855953617	6.718125507710001	4.43720831343
Deaths	Minnesota	Both	Age-standardized	Ischemic heart disease	Low temperature	Percent	2021	0.0594628979223125	0.0689774886550654	0.0519882611031695
Deaths	Minnesota	Both	Age-standardized	Ischemic heart disease	Low temperature	Rate	2021	3.32870579248	4.12041073028	2.624683311
Deaths	Mississippi	Both	Age-standardized	Ischemic heart disease	Suboptimal temperature	Percent	2021	0.0769739543475392	0.0983452760676018	0.063848496949532
Deaths	Mississippi	Both	Age-standardized	Ischemic heart disease	Suboptimal temperature	Rate	2021	8.49861997105	11.41011229362	6.727390698920001
Deaths	Missouri	Both	Age-standardized	Ischemic heart disease	High temperature	Percent	2021	0.008289624700079	0.0359603010468563	-0.0021148043770601
Deaths	Missouri	Both	Age-standardized	Ischemic heart disease	High temperature	Rate	2021	0.78112584127	3.5529060794400005	-0.20272703375
Deaths	Mississippi	Both	Age-standardized	Ischemic heart disease	Low temperature	Percent	2021	0.0731638926302692	0.0829833574687141	0.0667497547766648
Deaths	Mississippi	Both	Age-standardized	Ischemic heart disease	Low temperature	Rate	2021	8.07768741199	9.729913076379999	6.70602876063
Deaths	Missouri	Both	Age-standardized	Ischemic heart disease	Suboptimal temperature	Percent	2021	0.0847155504221822	0.1254419537773499	0.0689809254516308
Deaths	Missouri	Both	Age-standardized	Ischemic heart disease	Suboptimal temperature	Rate	2021	7.95927389637	11.936253966299999	6.08560637288
Deaths	Montana	Both	Age-standardized	Ischemic heart disease	High temperature	Percent	2021	0.0022048043979629	0.0074772429801028	0.0001406844054457
Deaths	Montana	Both	Age-standardized	Ischemic heart disease	High temperature	Rate	2021	0.16420187990000001	0.55726014013	0.00962753605
Deaths	Missouri	Both	Age-standardized	Ischemic heart disease	Low temperature	Percent	2021	0.0771153937134991	0.0926424262636458	0.0699498408316046
Deaths	Missouri	Both	Age-standardized	Ischemic heart disease	Low temperature	Rate	2021	7.24313400471	8.99594446424	5.98080288858
Deaths	Nebraska	Both	Age-standardized	Ischemic heart disease	High temperature	Percent	2021	0.0133727415663812	0.0435357921228352	0.0002720359422385
Deaths	Nebraska	Both	Age-standardized	Ischemic heart disease	High temperature	Rate	2021	0.9361305761900001	3.08562943003	0.01968554863
Deaths	Nebraska	Both	Age-standardized	Ischemic heart disease	Low temperature	Percent	2021	0.0660802361818494	0.0874382553644799	0.051324303271566
Deaths	Nebraska	Both	Age-standardized	Ischemic heart disease	Low temperature	Rate	2021	4.610621570179999	6.300385411500001	3.2988024407600003
Deaths	Nevada	Both	Age-standardized	Ischemic heart disease	High temperature	Percent	2021	0.0274363976381627	0.0578386393750369	0.0063308491441194
Deaths	Nevada	Both	Age-standardized	Ischemic heart disease	High temperature	Rate	2021	2.4911768247999997	5.22785608603	0.5394769952799999
Deaths	Nebraska	Both	Age-standardized	Ischemic heart disease	Suboptimal temperature	Percent	2021	0.0784614881724029	0.1271673432508435	0.0518669829128453
Deaths	Nebraska	Both	Age-standardized	Ischemic heart disease	Suboptimal temperature	Rate	2021	5.47732045568	9.114691181200001	3.44631292322
Deaths	Montana	Both	Age-standardized	Ischemic heart disease	Suboptimal temperature	Percent	2021	0.063344924781194	0.0760592759720699	0.0587095645290414
Deaths	Montana	Both	Age-standardized	Ischemic heart disease	Suboptimal temperature	Rate	2021	4.717437664959999	6.01144643825	3.78715555234
Deaths	Montana	Both	Age-standardized	Ischemic heart disease	Low temperature	Percent	2021	0.0612805392952106	0.0700843560250427	0.0582160949819136
Deaths	Montana	Both	Age-standardized	Ischemic heart disease	Low temperature	Rate	2021	4.5636936088	5.54003491305	3.71529336044
Deaths	New Hampshire	Both	Age-standardized	Ischemic heart disease	High temperature	Percent	2021	0.0040393645192464	0.0150728357617222	0.0005377146058237
Deaths	New Hampshire	Both	Age-standardized	Ischemic heart disease	High temperature	Rate	2021	0.28141855479	1.09763435182	0.03494682072
Deaths	New Hampshire	Both	Age-standardized	Ischemic heart disease	Suboptimal temperature	Percent	2021	0.0623390027154306	0.0836589442024062	0.0537443922296447
Deaths	New Hampshire	Both	Age-standardized	Ischemic heart disease	Suboptimal temperature	Rate	2021	4.33069948414	6.0267182656300005	3.3070337628299997
Deaths	New Jersey	Both	Age-standardized	Ischemic heart disease	High temperature	Percent	2021	0.0080529263501908	0.0321903927200663	-0.0012505172513562
Deaths	New Jersey	Both	Age-standardized	Ischemic heart disease	High temperature	Rate	2021	0.5784949794	2.31376670977	-0.09154223342000001
Deaths	New Hampshire	Both	Age-standardized	Ischemic heart disease	Low temperature	Percent	2021	0.0585524660634827	0.0698418607049464	0.0529744160818891
Deaths	New Hampshire	Both	Age-standardized	Ischemic heart disease	Low temperature	Rate	2021	4.06689765818	5.08611970313	3.16693045372
Deaths	Nevada	Both	Age-standardized	Ischemic heart disease	Low temperature	Percent	2021	0.0800341880727194	0.0928881204516663	0.0727122374755215
Deaths	Nevada	Both	Age-standardized	Ischemic heart disease	Low temperature	Rate	2021	7.2509294100199995	8.72091245193	5.83070808579
Deaths	Nevada	Both	Age-standardized	Ischemic heart disease	Suboptimal temperature	Percent	2021	0.1052141231846769	0.1453289743727528	0.0790882045735938
Deaths	Nevada	Both	Age-standardized	Ischemic heart disease	Suboptimal temperature	Rate	2021	9.537213077239999	13.55938499565	6.63961104629
Deaths	New Mexico	Both	Age-standardized	Ischemic heart disease	Low temperature	Percent	2021	0.0749117875854383	0.0882063606902409	0.0692542775168571
Deaths	New Mexico	Both	Age-standardized	Ischemic heart disease	Low temperature	Rate	2021	6.22493448142	7.61771048677	4.9639654451399995
Deaths	New Mexico	Both	Age-standardized	Ischemic heart disease	Suboptimal temperature	Percent	2021	0.081013426646537	0.1122381237624811	0.0687412866935669
Deaths	New Mexico	Both	Age-standardized	Ischemic heart disease	Suboptimal temperature	Rate	2021	6.73133088037	9.450433433099999	5.08099684196
Deaths	New Jersey	Both	Age-standardized	Ischemic heart disease	Suboptimal temperature	Percent	2021	0.0791743179086287	0.1186488572480394	0.0633777276321404
Deaths	New Jersey	Both	Age-standardized	Ischemic heart disease	Suboptimal temperature	Rate	2021	5.67043874789	8.75021787111	4.1388256201099995
Deaths	New Jersey	Both	Age-standardized	Ischemic heart disease	Low temperature	Percent	2021	0.0717542415677631	0.089349483853433	0.0636220762208053
Deaths	New Jersey	Both	Age-standardized	Ischemic heart disease	Low temperature	Rate	2021	5.137417436530001	6.70893035943	4.0041931046400006
Deaths	New Mexico	Both	Age-standardized	Ischemic heart disease	High temperature	Percent	2021	0.0066304207973173	0.0258602682508549	-0.0010398786305509
Deaths	New Mexico	Both	Age-standardized	Ischemic heart disease	High temperature	Rate	2021	0.55026422218	2.1355783438300002	-0.09502244392
Deaths	North Carolina	Both	Age-standardized	Ischemic heart disease	Suboptimal temperature	Percent	2021	0.0809249359199579	0.0964150892199154	0.0767638548462692
Deaths	North Carolina	Both	Age-standardized	Ischemic heart disease	Suboptimal temperature	Rate	2021	6.25858416701	7.6510563804	5.12887497358
Deaths	New York	Both	Age-standardized	Ischemic heart disease	High temperature	Percent	2021	0.0057377303066643	0.0222410411514962	-0.0003041739185595
Deaths	New York	Both	Age-standardized	Ischemic heart disease	High temperature	Rate	2021	0.48782995698	1.8918423084500002	-0.024622695920000003
Deaths	New York	Both	Age-standardized	Ischemic heart disease	Low temperature	Percent	2021	0.0645371545955977	0.0804825880661642	0.0577567107044068
Deaths	New York	Both	Age-standardized	Ischemic heart disease	Low temperature	Rate	2021	5.48203379519	7.06773524177	4.28690462125
Deaths	New York	Both	Age-standardized	Ischemic heart disease	Suboptimal temperature	Percent	2021	0.0698678279362645	0.1010441419151597	0.0573919893601957
Deaths	New York	Both	Age-standardized	Ischemic heart disease	Suboptimal temperature	Rate	2021	5.93523315443	8.72761503833	4.29309160016
Deaths	North Dakota	Both	Age-standardized	Ischemic heart disease	High temperature	Percent	2021	0.0030461161241025	0.010868919853891	-0.0010774991443216
Deaths	North Dakota	Both	Age-standardized	Ischemic heart disease	High temperature	Rate	2021	0.19977848	0.72242736659	-0.07387037062
Deaths	North Carolina	Both	Age-standardized	Ischemic heart disease	High temperature	Percent	2021	0.0027445867365081	0.0123626299692347	-0.0009885771118889
Deaths	North Carolina	Both	Age-standardized	Ischemic heart disease	High temperature	Rate	2021	0.21259755318999998	0.96753848645	-0.07731196305
Deaths	North Carolina	Both	Age-standardized	Ischemic heart disease	Low temperature	Percent	2021	0.0784003257218307	0.0852538011359627	0.0750962912022549
Deaths	North Carolina	Both	Age-standardized	Ischemic heart disease	Low temperature	Rate	2021	6.06302016693	7.1537874403799995	5.04002666132
Deaths	Ohio	Both	Age-standardized	Ischemic heart disease	High temperature	Percent	2021	0.0078290877748426	0.0302525067575362	-0.0009936198797752
Deaths	Ohio	Both	Age-standardized	Ischemic heart disease	High temperature	Rate	2021	0.7219820559100001	2.83684809976	-0.09165080671
Deaths	North Dakota	Both	Age-standardized	Ischemic heart disease	Suboptimal temperature	Percent	2021	0.0579051286452022	0.0758727436967937	0.0501826683215244
Deaths	North Dakota	Both	Age-standardized	Ischemic heart disease	Suboptimal temperature	Rate	2021	3.77156729318	5.155985503619999	2.8944761914700003
Deaths	Oklahoma	Both	Age-standardized	Ischemic heart disease	High temperature	Percent	2021	0.0067024130106685	0.0206489706564316	-0.0003774883375256
Deaths	Oklahoma	Both	Age-standardized	Ischemic heart disease	High temperature	Rate	2021	0.6810040401399999	2.2276175565400003	-0.038183759819999996
Deaths	North Dakota	Both	Age-standardized	Ischemic heart disease	Low temperature	Percent	2021	0.0550380686274791	0.0657072322492059	0.0501628177211646
Deaths	North Dakota	Both	Age-standardized	Ischemic heart disease	Low temperature	Rate	2021	3.58354536574	4.48935970498	2.88415858493
Deaths	Ohio	Both	Age-standardized	Ischemic heart disease	Suboptimal temperature	Percent	2021	0.0736099305698059	0.1132747197966592	0.0542807408123889
Deaths	Ohio	Both	Age-standardized	Ischemic heart disease	Suboptimal temperature	Rate	2021	6.75880735427	10.77030210024	4.62815619827
Deaths	Oklahoma	Both	Age-standardized	Ischemic heart disease	Suboptimal temperature	Percent	2021	0.0903649209453778	0.1119515653693095	0.0822614519494711
Deaths	Oklahoma	Both	Age-standardized	Ischemic heart disease	Suboptimal temperature	Rate	2021	9.1272576456	11.981874860629999	7.413943799
Deaths	Oregon	Both	Age-standardized	Ischemic heart disease	High temperature	Percent	2021	0.0044292403228938	0.0154498575684545	-0.0002597550618614
Deaths	Oregon	Both	Age-standardized	Ischemic heart disease	High temperature	Rate	2021	0.24614670474	0.85445328296	-0.01547166047
Deaths	Ohio	Both	Age-standardized	Ischemic heart disease	Low temperature	Percent	2021	0.0663660037678789	0.0855560839870547	0.0550815594222424
Deaths	Ohio	Both	Age-standardized	Ischemic heart disease	Low temperature	Rate	2021	6.090817738559999	8.148826567	4.64463613683
Deaths	Oregon	Both	Age-standardized	Ischemic heart disease	Suboptimal temperature	Percent	2021	0.0681258770797659	0.0957003464343317	0.0538566454814854
Deaths	Oregon	Both	Age-standardized	Ischemic heart disease	Suboptimal temperature	Rate	2021	3.78743990762	5.41322240108	2.7684843905100003
Deaths	Oklahoma	Both	Age-standardized	Ischemic heart disease	Low temperature	Percent	2021	0.0842397906855772	0.092851473774543	0.0816278817131372
Deaths	Oklahoma	Both	Age-standardized	Ischemic heart disease	Low temperature	Rate	2021	8.50494333457	10.0434802606	7.196350181580001
Deaths	Oregon	Both	Age-standardized	Ischemic heart disease	Low temperature	Percent	2021	0.0640086624281243	0.0814046242139538	0.0537089800827507
Deaths	Oregon	Both	Age-standardized	Ischemic heart disease	Low temperature	Rate	2021	3.5586280071000003	4.67396611342	2.69152131545
Deaths	Pennsylvania	Both	Age-standardized	Ischemic heart disease	Suboptimal temperature	Percent	2021	0.0735522439522637	0.1104177232381911	0.0577442130316333
Deaths	Pennsylvania	Both	Age-standardized	Ischemic heart disease	Suboptimal temperature	Rate	2021	5.97201350611	9.36183807167	4.23693184623
Deaths	Pennsylvania	Both	Age-standardized	Ischemic heart disease	High temperature	Percent	2021	0.0073242836278306	0.0283440133487728	-0.0008825725204132
Deaths	Pennsylvania	Both	Age-standardized	Ischemic heart disease	High temperature	Rate	2021	0.5991962772599999	2.51203201621	-0.07285740192000001
Deaths	Pennsylvania	Both	Age-standardized	Ischemic heart disease	Low temperature	Percent	2021	0.0667682064367348	0.0838970256311023	0.058235683385693
Deaths	Pennsylvania	Both	Age-standardized	Ischemic heart disease	Low temperature	Rate	2021	5.41703900012	7.291817751390001	4.16050388462
Deaths	Rhode Island	Both	Age-standardized	Ischemic heart disease	Low temperature	Percent	2021	0.0650812208036197	0.0842409222930845	0.0533433265527885
Deaths	Rhode Island	Both	Age-standardized	Ischemic heart disease	Low temperature	Rate	2021	5.143192190570001	7.127004031329999	3.8182316483400003
Deaths	Rhode Island	Both	Age-standardized	Ischemic heart disease	High temperature	Percent	2021	0.006950099459378	0.0244796077279659	-0.000247428240932
Deaths	Rhode Island	Both	Age-standardized	Ischemic heart disease	High temperature	Rate	2021	0.5515055856	2.05293967302	-0.01984006125
Deaths	South Carolina	Both	Age-standardized	Ischemic heart disease	High temperature	Percent	2021	0.0026056818393632	0.0117344080041157	-0.0019915655726894
Deaths	South Carolina	Both	Age-standardized	Ischemic heart disease	High temperature	Rate	2021	0.21831316983	0.9847419105399999	-0.17175757465
Deaths	Rhode Island	Both	Age-standardized	Ischemic heart disease	Suboptimal temperature	Percent	2021	0.0715199320785744	0.10670776314642	0.0529896901448152
Deaths	Rhode Island	Both	Age-standardized	Ischemic heart disease	Suboptimal temperature	Rate	2021	5.654083941330001	8.820800938189999	3.8759567950800005
Deaths	South Carolina	Both	Age-standardized	Ischemic heart disease	Low temperature	Percent	2021	0.0772566927822464	0.084462222017949	0.0738848119531467
Deaths	South Carolina	Both	Age-standardized	Ischemic heart disease	Low temperature	Rate	2021	6.46213642443	7.57846089895	5.36500169824
Deaths	World Bank Regions	Both	Age-standardized	Ischemic heart disease	High temperature	Percent	2021	0.0122883613966996	0.0281803182187852	0.0019123268877894
Deaths	World Bank Regions	Both	Age-standardized	Ischemic heart disease	High temperature	Rate	2021	1.33725305026	3.0711307214400003	0.19649832550000002
Deaths	South Carolina	Both	Age-standardized	Ischemic heart disease	Suboptimal temperature	Percent	2021	0.0796546722420808	0.0947689445624715	0.0731976547164936
Deaths	South Carolina	Both	Age-standardized	Ischemic heart disease	Suboptimal temperature	Rate	2021	6.66304101361	8.41250810751	5.4365445137599995
Deaths	South Dakota	Both	Age-standardized	Ischemic heart disease	High temperature	Percent	2021	0.0044125801351929	0.0142102759991001	0.0010079379063222
Deaths	South Dakota	Both	Age-standardized	Ischemic heart disease	High temperature	Rate	2021	0.34196281372	1.13838258462	0.07560140666
Deaths	Tennessee	Both	Age-standardized	Ischemic heart disease	High temperature	Percent	2021	0.0036360698201675	0.0169226492498456	-0.0006436982676338
Deaths	Tennessee	Both	Age-standardized	Ischemic heart disease	High temperature	Rate	2021	0.38762821250999996	1.8351529809600002	-0.07023871681
Deaths	South Dakota	Both	Age-standardized	Ischemic heart disease	Suboptimal temperature	Percent	2021	0.0637331984498571	0.0823014398847387	0.0536696595503163
Deaths	South Dakota	Both	Age-standardized	Ischemic heart disease	Suboptimal temperature	Rate	2021	4.93653945782	6.73434748134	3.81951493462
Deaths	Tennessee	Both	Age-standardized	Ischemic heart disease	Low temperature	Percent	2021	0.0793720171891473	0.089725862855961	0.0759521019733019
Deaths	Tennessee	Both	Age-standardized	Ischemic heart disease	Low temperature	Rate	2021	8.43048210874	10.08186658088	7.115801942040001
Deaths	Tennessee	Both	Age-standardized	Ischemic heart disease	Suboptimal temperature	Percent	2021	0.0827071051445418	0.1049135960617856	0.0774122761986625
Deaths	Tennessee	Both	Age-standardized	Ischemic heart disease	Suboptimal temperature	Rate	2021	8.78602102	11.43317677803	7.15293605082
Deaths	South Dakota	Both	Age-standardized	Ischemic heart disease	Low temperature	Percent	2021	0.0595992337253491	0.069725884252139	0.0526268608861548
Deaths	South Dakota	Both	Age-standardized	Ischemic heart disease	Low temperature	Rate	2021	4.61616912188	5.77506518671	3.7294725638800004
Deaths	Texas	Both	Age-standardized	Ischemic heart disease	High temperature	Percent	2021	0.0103012926713877	0.039113216108995	-0.0078662134410494
Deaths	Texas	Both	Age-standardized	Ischemic heart disease	High temperature	Rate	2021	0.87774822946	3.55551927015	-0.61350633531
Deaths	Texas	Both	Age-standardized	Ischemic heart disease	Suboptimal temperature	Percent	2021	0.0742213289808536	0.1135231645217363	0.0471943449215935
Deaths	Texas	Both	Age-standardized	Ischemic heart disease	Suboptimal temperature	Rate	2021	6.2956818092899995	10.16557637478	3.7732942482
Deaths	Utah	Both	Age-standardized	Ischemic heart disease	Suboptimal temperature	Percent	2021	0.0754830436034856	0.1142813727145259	0.0564774074039469
Deaths	Utah	Both	Age-standardized	Ischemic heart disease	Suboptimal temperature	Rate	2021	4.85984356314	7.467148212280001	3.33624530525
Deaths	Utah	Both	Age-standardized	Ischemic heart disease	Low temperature	Percent	2021	0.0646203846333338	0.0804233426147919	0.054844302886616
Deaths	Utah	Both	Age-standardized	Ischemic heart disease	Low temperature	Rate	2021	4.1590594153	5.30991371374	3.1839145401399995
Deaths	Texas	Both	Age-standardized	Ischemic heart disease	Low temperature	Percent	2021	0.0646441209045821	0.0774388718624728	0.055214802253771
Deaths	Texas	Both	Age-standardized	Ischemic heart disease	Low temperature	Rate	2021	5.47964689297	6.99399658955	4.29256662167
Deaths	Utah	Both	Age-standardized	Ischemic heart disease	High temperature	Percent	2021	0.0116753706617576	0.0370156495995924	0.0018371241541593
Deaths	Utah	Both	Age-standardized	Ischemic heart disease	High temperature	Rate	2021	0.75323702849	2.4234660030199997	0.11235098167
Deaths	Vermont	Both	Age-standardized	Ischemic heart disease	High temperature	Percent	2021	0.0012838523207112	0.0046107691706841	8.39019177768e-05
Deaths	Vermont	Both	Age-standardized	Ischemic heart disease	High temperature	Rate	2021	0.09326005445	0.3316880397	0.0057831146
Deaths	Vermont	Both	Age-standardized	Ischemic heart disease	Suboptimal temperature	Percent	2021	0.057334591768236	0.0676561986743994	0.0540120755787319
Deaths	Vermont	Both	Age-standardized	Ischemic heart disease	Suboptimal temperature	Rate	2021	4.1531400596	5.0848537166900005	3.35917505461
Deaths	Virginia	Both	Age-standardized	Ischemic heart disease	Suboptimal temperature	Percent	2021	0.0836338729493033	0.1131194390580508	0.0740206875898845
Deaths	Virginia	Both	Age-standardized	Ischemic heart disease	Suboptimal temperature	Rate	2021	6.06576736212	8.57362829627	4.66782712736
Deaths	Vermont	Both	Age-standardized	Ischemic heart disease	Low temperature	Percent	2021	0.0561257853392634	0.06307249023086	0.0537363961743327
Deaths	Vermont	Both	Age-standardized	Ischemic heart disease	Low temperature	Rate	2021	4.06533404337	4.77585357941	3.32163052921
Deaths	Virginia	Both	Age-standardized	Ischemic heart disease	Low temperature	Percent	2021	0.0781444852568317	0.0897089095940711	0.0729637296774581
Deaths	Virginia	Both	Age-standardized	Ischemic heart disease	Low temperature	Rate	2021	5.66494309327	6.8990693901	4.55389111272
Deaths	Virginia	Both	Age-standardized	Ischemic heart disease	High temperature	Percent	2021	0.0059807567675544	0.0260707031863526	-0.0012576553167177
Deaths	Virginia	Both	Age-standardized	Ischemic heart disease	High temperature	Rate	2021	0.43672329308999996	1.94934378269	-0.09010794629
Deaths	Washington	Both	Age-standardized	Ischemic heart disease	High temperature	Percent	2021	0.0036714794456564	0.012386241215199	0.0002073936912987
Deaths	Washington	Both	Age-standardized	Ischemic heart disease	High temperature	Rate	2021	0.224958429	0.75961371692	0.01276422643
Deaths	West Virginia	Both	Age-standardized	Ischemic heart disease	Suboptimal temperature	Percent	2021	0.0748119600540598	0.1088142203452521	0.0593879932803201
Deaths	West Virginia	Both	Age-standardized	Ischemic heart disease	Suboptimal temperature	Rate	2021	8.1853203235	12.41129605859	6.09714715361
Deaths	West Virginia	Both	Age-standardized	Ischemic heart disease	High temperature	Percent	2021	0.0057926687726102	0.0257850366783628	-0.0018823486250697
Deaths	West Virginia	Both	Age-standardized	Ischemic heart disease	High temperature	Rate	2021	0.6336707035	2.90428017406	-0.18432151037
Deaths	Washington	Both	Age-standardized	Ischemic heart disease	Suboptimal temperature	Percent	2021	0.0654999776713452	0.0889129173114591	0.0545171838801728
Deaths	Washington	Both	Age-standardized	Ischemic heart disease	Suboptimal temperature	Rate	2021	4.00242758704	5.6596465160000005	2.9687215014999997
Deaths	Wisconsin	Both	Age-standardized	Ischemic heart disease	High temperature	Percent	2021	0.002828295588396	0.0104013494822847	0.0004641568771373
Deaths	Wisconsin	Both	Age-standardized	Ischemic heart disease	High temperature	Rate	2021	0.20868759349000002	0.78280035879	0.03298545545
Deaths	Wyoming	Both	Age-standardized	Ischemic heart disease	Suboptimal temperature	Percent	2021	0.0639233811002607	0.0761098097186045	0.0585907133594818
Deaths	Wyoming	Both	Age-standardized	Ischemic heart disease	Suboptimal temperature	Rate	2021	4.5536803545	5.635852524080001	3.74158621319
Deaths	Washington	Both	Age-standardized	Ischemic heart disease	Low temperature	Percent	2021	0.0620749788780292	0.0773516822330704	0.0539654618562779
Deaths	Washington	Both	Age-standardized	Ischemic heart disease	Low temperature	Rate	2021	3.79256869549	4.985276112499999	2.93691303732
Deaths	Wyoming	Both	Age-standardized	Ischemic heart disease	High temperature	Percent	2021	0.0018248724585812	0.0062337862091607	0.0001121372924285
Deaths	Wyoming	Both	Age-standardized	Ischemic heart disease	High temperature	Rate	2021	0.13015087377999998	0.45524688894	0.00824426888
Deaths	Wisconsin	Both	Age-standardized	Ischemic heart disease	Suboptimal temperature	Percent	2021	0.0613005985179819	0.0776852946506577	0.0538256068850608
Deaths	Wisconsin	Both	Age-standardized	Ischemic heart disease	Suboptimal temperature	Rate	2021	4.52202639043	5.92807718764	3.50492180312
Deaths	West Virginia	Both	Age-standardized	Ischemic heart disease	Low temperature	Percent	2021	0.0694639691830373	0.085880959988236	0.0610473453213405
Deaths	West Virginia	Both	Age-standardized	Ischemic heart disease	Low temperature	Rate	2021	7.60029342481	9.69595380443	6.082803703010001
Deaths	North East England	Both	Age-standardized	Ischemic heart disease	High temperature	Percent	2021	3.81447705457e-05	0.0002642140837707	-2.8678932856e-06
Deaths	North East England	Both	Age-standardized	Ischemic heart disease	High temperature	Rate	2021	0.00227431033	0.01551633253	-0.00016206721
Deaths	North East England	Both	Age-standardized	Ischemic heart disease	Suboptimal temperature	Percent	2021	0.0529989997449235	0.0595660721549754	0.0402089228399217
Deaths	North East England	Both	Age-standardized	Ischemic heart disease	Suboptimal temperature	Rate	2021	3.14657368015	3.6390328163300003	2.39128828376
Deaths	North West England	Both	Age-standardized	Ischemic heart disease	Suboptimal temperature	Percent	2021	0.0523511712193057	0.0591435316589603	0.0395578616565183
Deaths	North West England	Both	Age-standardized	Ischemic heart disease	Suboptimal temperature	Rate	2021	3.2106847425600002	3.78179901442	2.47456351041
Deaths	Wyoming	Both	Age-standardized	Ischemic heart disease	Low temperature	Percent	2021	0.0622172044118165	0.0707117739390584	0.0583114017121482
Deaths	Wyoming	Both	Age-standardized	Ischemic heart disease	Low temperature	Rate	2021	4.43199464146	5.29522918601	3.7148979526200003
Deaths	Wisconsin	Both	Age-standardized	Ischemic heart disease	Low temperature	Percent	2021	0.0586485563258433	0.0678565884217776	0.0533920640461063
Deaths	Wisconsin	Both	Age-standardized	Ischemic heart disease	Low temperature	Rate	2021	4.32634342746	5.31205606416	3.4408174623099996
Deaths	North West England	Both	Age-standardized	Ischemic heart disease	High temperature	Percent	2021	0.0001111115852517	0.0007734570918801	-1.23276943963e-05
Deaths	North West England	Both	Age-standardized	Ischemic heart disease	High temperature	Rate	2021	0.006849349449999999	0.046865794940000004	-0.00079991627
Deaths	Yorkshire and the Humber	Both	Age-standardized	Ischemic heart disease	Suboptimal temperature	Percent	2021	0.0546120618336675	0.0623812686770009	0.0427368112525533
Deaths	Yorkshire and the Humber	Both	Age-standardized	Ischemic heart disease	Suboptimal temperature	Rate	2021	3.3618734864800004	3.9456709140200004	2.6848727170399997
Deaths	Yorkshire and the Humber	Both	Age-standardized	Ischemic heart disease	High temperature	Percent	2021	0.000149213869206	0.0009642549060619	-1.42440282261e-05
Deaths	Yorkshire and the Humber	Both	Age-standardized	Ischemic heart disease	High temperature	Rate	2021	0.0091845767	0.06133569646	-0.00092802197
Deaths	East Midlands	Both	Age-standardized	Ischemic heart disease	Suboptimal temperature	Percent	2021	0.0541956621138812	0.0648913473798271	0.0406311408163117
Deaths	East Midlands	Both	Age-standardized	Ischemic heart disease	Suboptimal temperature	Rate	2021	2.86740712784	3.53523419848	2.11336900651
Deaths	North West England	Both	Age-standardized	Ischemic heart disease	Low temperature	Percent	2021	0.0522463079070101	0.0590044203213597	0.0395045077402334
Deaths	North West England	Both	Age-standardized	Ischemic heart disease	Low temperature	Rate	2021	3.2042206057600002	3.7493258539	2.47352016672
Deaths	North East England	Both	Age-standardized	Ischemic heart disease	Low temperature	Percent	2021	0.0529629227008639	0.059568983520018	0.0402045509608876
Deaths	North East England	Both	Age-standardized	Ischemic heart disease	Low temperature	Rate	2021	3.1444227261399997	3.63907038308	2.38697383293
Deaths	East Midlands	Both	Age-standardized	Ischemic heart disease	Low temperature	Percent	2021	0.0539427987070687	0.0635194169056893	0.040489466304199
Deaths	East Midlands	Both	Age-standardized	Ischemic heart disease	Low temperature	Rate	2021	2.8539616912300003	3.4654546380999998	2.10457540777
Deaths	Yorkshire and the Humber	Both	Age-standardized	Ischemic heart disease	Low temperature	Percent	2021	0.0544718395411095	0.061626621439572	0.0427017487823096
Deaths	Yorkshire and the Humber	Both	Age-standardized	Ischemic heart disease	Low temperature	Rate	2021	3.3532422997599998	3.9055780298100005	2.68390698478
Deaths	East Midlands	Both	Age-standardized	Ischemic heart disease	High temperature	Percent	2021	0.00026891440852	0.0016482914024468	-3.16139617637e-05
Deaths	East Midlands	Both	Age-standardized	Ischemic heart disease	High temperature	Rate	2021	0.01429890496	0.08715493115	-0.00158527109
Deaths	West Midlands	Both	Age-standardized	Ischemic heart disease	High temperature	Percent	2021	0.0003186204856685	0.0018354958203781	-3.27770787707e-05
Deaths	West Midlands	Both	Age-standardized	Ischemic heart disease	High temperature	Rate	2021	0.01726601887	0.09852722324999999	-0.00175001173
Deaths	West Midlands	Both	Age-standardized	Ischemic heart disease	Suboptimal temperature	Percent	2021	0.0536815629141325	0.0647937229821301	0.0398634478589021
Deaths	West Midlands	Both	Age-standardized	Ischemic heart disease	Suboptimal temperature	Rate	2021	2.90256916783	3.57493853514	2.17271579875
Deaths	East of England	Both	Age-standardized	Ischemic heart disease	Low temperature	Percent	2021	0.056579112353508	0.0719229090117597	0.0431636200444336
Deaths	East of England	Both	Age-standardized	Ischemic heart disease	Low temperature	Rate	2021	2.52235622894	3.27213537536	1.87272345625
Deaths	West Midlands	Both	Age-standardized	Ischemic heart disease	Low temperature	Percent	2021	0.0533814534018024	0.0633116541314417	0.0396692994714992
Deaths	West Midlands	Both	Age-standardized	Ischemic heart disease	Low temperature	Rate	2021	2.88630614188	3.48907734018	2.16085185772
Deaths	East of England	Both	Age-standardized	Ischemic heart disease	High temperature	Percent	2021	0.0002497564242144	0.0016571890272146	-3.2864120432e-05
Deaths	East of England	Both	Age-standardized	Ischemic heart disease	High temperature	Rate	2021	0.01122505132	0.07564833427	-0.00153499732
Deaths	Greater London	Both	Age-standardized	Ischemic heart disease	High temperature	Percent	2021	0.0003334076323173	0.0019029394429386	-5.6903088306e-05
Deaths	Greater London	Both	Age-standardized	Ischemic heart disease	High temperature	Rate	2021	0.014468270080000002	0.08332482137	-0.0023510944499999997
Deaths	Greater London	Both	Age-standardized	Ischemic heart disease	Suboptimal temperature	Percent	2021	0.0603370707911001	0.0797520385806528	0.0483570292334432
Deaths	Greater London	Both	Age-standardized	Ischemic heart disease	Suboptimal temperature	Rate	2021	2.61394392509	3.51505881706	1.9278940450500002
Deaths	Greater London	Both	Age-standardized	Ischemic heart disease	Low temperature	Percent	2021	0.060026893403944	0.078099508762282	0.0481493806684678
Deaths	Greater London	Both	Age-standardized	Ischemic heart disease	Low temperature	Rate	2021	2.6004834372	3.4346214718400003	1.9271531601099998
Deaths	East of England	Both	Age-standardized	Ischemic heart disease	Suboptimal temperature	Percent	2021	0.0568124766762237	0.0733496323125273	0.0432304737984244
Deaths	East of England	Both	Age-standardized	Ischemic heart disease	Suboptimal temperature	Rate	2021	2.5328443784999997	3.32644185577	1.86937389522
Deaths	South West England	Both	Age-standardized	Ischemic heart disease	Low temperature	Percent	2021	0.055933007122503	0.0705288493944225	0.0413084655599511
Deaths	South West England	Both	Age-standardized	Ischemic heart disease	Low temperature	Rate	2021	2.6262184997899998	3.41984348303	1.8542076064000002
Deaths	South East England	Both	Age-standardized	Ischemic heart disease	Low temperature	Percent	2021	0.0581414906964399	0.0753814707350545	0.0432130959497451
Deaths	South East England	Both	Age-standardized	Ischemic heart disease	Low temperature	Rate	2021	2.39395728307	3.1664192520000003	1.7686753246
Deaths	South East England	Both	Age-standardized	Ischemic heart disease	High temperature	Percent	2021	0.0003048768351973	0.0017976415121725	-5.18730347333e-05
Deaths	South East England	Both	Age-standardized	Ischemic heart disease	High temperature	Rate	2021	0.012601726499999999	0.07402930975000001	-0.00205866541
Deaths	South West England	Both	Age-standardized	Ischemic heart disease	Suboptimal temperature	Percent	2021	0.0562164342573605	0.072022202094928	0.0414389016835253
Deaths	South West England	Both	Age-standardized	Ischemic heart disease	Suboptimal temperature	Rate	2021	2.6395851105	3.48773817909	1.86228021377
Deaths	South West England	Both	Age-standardized	Ischemic heart disease	High temperature	Percent	2021	0.0003021275096431	0.0016605439733528	-3.96392284363e-05
Deaths	South West England	Both	Age-standardized	Ischemic heart disease	High temperature	Rate	2021	0.01424890497	0.08021535135	-0.0017826045800000002
Deaths	Wales	Both	Age-standardized	Ischemic heart disease	High temperature	Percent	2021	0.0001869351395386	0.0011745488038924	-2.38283412039e-05
Deaths	Wales	Both	Age-standardized	Ischemic heart disease	High temperature	Rate	2021	0.01087851006	0.06682986366	-0.00133582476
Deaths	Aguascalientes	Both	Age-standardized	Ischemic heart disease	High temperature	Percent	2021	2.69524285378e-05	0.0003597520286463	-0.0002208536544257
Deaths	Aguascalientes	Both	Age-standardized	Ischemic heart disease	High temperature	Rate	2021	0.00244275417	0.03190830427	-0.02003411617
Deaths	Wales	Both	Age-standardized	Ischemic heart disease	Suboptimal temperature	Percent	2021	0.0513972920720948	0.0605750467468688	0.0368227456121345
Deaths	Wales	Both	Age-standardized	Ischemic heart disease	Suboptimal temperature	Rate	2021	2.97448793384	3.59782216307	2.17149210728
Deaths	South East England	Both	Age-standardized	Ischemic heart disease	Suboptimal temperature	Percent	2021	0.0584260721923239	0.0768942263441046	0.0433782601491603
Deaths	South East England	Both	Age-standardized	Ischemic heart disease	Suboptimal temperature	Rate	2021	2.40571962377	3.2297962006799996	1.7751350221100002
Deaths	Wales	Both	Age-standardized	Ischemic heart disease	Low temperature	Percent	2021	0.051220557535226	0.0597670447512165	0.0367220861086706
Deaths	Wales	Both	Age-standardized	Ischemic heart disease	Low temperature	Rate	2021	2.96420315726	3.53978604731	2.16838370978
Deaths	Baja California	Both	Age-standardized	Ischemic heart disease	High temperature	Percent	2021	0.0284180333011115	0.0537690880115388	0.0024550479958833
Deaths	Baja California	Both	Age-standardized	Ischemic heart disease	High temperature	Rate	2021	3.5536784727399997	6.74842281579	0.30978048306
Deaths	Aguascalientes	Both	Age-standardized	Ischemic heart disease	Low temperature	Percent	2021	0.0680753488019304	0.0819840515731431	0.0620846280317552
Deaths	Aguascalientes	Both	Age-standardized	Ischemic heart disease	Low temperature	Rate	2021	6.122146302679999	7.457336322550001	5.16667172117
Deaths	Aguascalientes	Both	Age-standardized	Ischemic heart disease	Suboptimal temperature	Percent	2021	0.0681004193855078	0.0819809512157739	0.0618883386605221
Deaths	Aguascalientes	Both	Age-standardized	Ischemic heart disease	Suboptimal temperature	Rate	2021	6.124418684649999	7.45610835464	5.169620163649999
Deaths	Baja California Sur	Both	Age-standardized	Ischemic heart disease	High temperature	Percent	2021	0.0049913043332922	0.0216550330319394	-0.007848309030293
Deaths	Baja California Sur	Both	Age-standardized	Ischemic heart disease	High temperature	Rate	2021	0.61556380466	2.69511546806	-0.96813903872
Deaths	Baja California	Both	Age-standardized	Ischemic heart disease	Suboptimal temperature	Percent	2021	0.103375754976016	0.1383749735351871	0.0745570992870262
Deaths	Baja California	Both	Age-standardized	Ischemic heart disease	Suboptimal temperature	Rate	2021	12.91774893491	17.51760234915	8.88722639964
Deaths	Campeche	Both	Age-standardized	Ischemic heart disease	High temperature	Percent	2021	0.0222765686157985	0.0313185210063278	0.0135737109395666
Deaths	Campeche	Both	Age-standardized	Ischemic heart disease	High temperature	Rate	2021	2.52498231281	3.5884641107	1.49282236581
Deaths	Baja California	Both	Age-standardized	Ischemic heart disease	Low temperature	Percent	2021	0.077207689780139	0.0898128937485289	0.0681632694676932
Deaths	Baja California	Both	Age-standardized	Ischemic heart disease	Low temperature	Rate	2021	9.645414998189999	11.44694769554	8.02684508695
Deaths	Baja California Sur	Both	Age-standardized	Ischemic heart disease	Suboptimal temperature	Percent	2021	0.0467648657134912	0.0723771197042489	0.026245178637273
Deaths	Baja California Sur	Both	Age-standardized	Ischemic heart disease	Suboptimal temperature	Rate	2021	5.75016038246	8.85830059033	3.1398448087900004
Deaths	Baja California Sur	Both	Age-standardized	Ischemic heart disease	Low temperature	Percent	2021	0.042016654489881	0.0513572475321622	0.0340506042428593
Deaths	Baja California Sur	Both	Age-standardized	Ischemic heart disease	Low temperature	Rate	2021	5.1645742524900005	6.44233566909	4.00192004561
Deaths	Coahuila	Both	Age-standardized	Ischemic heart disease	High temperature	Percent	2021	0.0104477193362372	0.0331147833751636	-0.0071468918931751
Deaths	Coahuila	Both	Age-standardized	Ischemic heart disease	High temperature	Rate	2021	1.3253179809	4.11247570699	-0.9201669293100001
Deaths	Campeche	Both	Age-standardized	Ischemic heart disease	Suboptimal temperature	Percent	2021	0.0378763550682082	0.051268291893302	0.0248487255270358
Deaths	Campeche	Both	Age-standardized	Ischemic heart disease	Suboptimal temperature	Rate	2021	4.29266921542	5.8358991099	2.7177254303500002
Deaths	Colima	Both	Age-standardized	Ischemic heart disease	High temperature	Percent	2021	-0.0016966020672369	-0.0009027493195096	-0.0022057554657276
Deaths	Colima	Both	Age-standardized	Ischemic heart disease	High temperature	Rate	2021	-0.21837489541000002	-0.12202014078000001	-0.29700378187
Deaths	Campeche	Both	Age-standardized	Ischemic heart disease	Low temperature	Percent	2021	0.0159660177271603	0.0204866518249829	0.0114041387110602
Deaths	Campeche	Both	Age-standardized	Ischemic heart disease	Low temperature	Rate	2021	1.8092157776199997	2.33209928499	1.24581513648
Deaths	Chiapas	Both	Age-standardized	Ischemic heart disease	High temperature	Percent	2021	0.0016837791658602	0.0033381476870742	0.0002672582657853
Deaths	Chiapas	Both	Age-standardized	Ischemic heart disease	High temperature	Rate	2021	0.19909440851	0.40078606069	0.03196991786
Deaths	Coahuila	Both	Age-standardized	Ischemic heart disease	Suboptimal temperature	Percent	2021	0.0673898946252746	0.09572447366438	0.0473412818272179
Deaths	Coahuila	Both	Age-standardized	Ischemic heart disease	Suboptimal temperature	Rate	2021	8.53155968325	12.22762958407	5.86217632193
Deaths	Colima	Both	Age-standardized	Ischemic heart disease	Suboptimal temperature	Percent	2021	0.0186956969353782	0.0232022874671514	0.0146016838553374
Deaths	Colima	Both	Age-standardized	Ischemic heart disease	Suboptimal temperature	Rate	2021	2.40578036412	3.02793160418	1.8046375513100001
Deaths	Chihuahua	Both	Age-standardized	Ischemic heart disease	High temperature	Percent	2021	0.0064101238726484	0.0207858722307102	-0.0042471208719935
Deaths	Chihuahua	Both	Age-standardized	Ischemic heart disease	High temperature	Rate	2021	0.95202500274	3.15767196959	-0.60854812554
Deaths	Chiapas	Both	Age-standardized	Ischemic heart disease	Suboptimal temperature	Percent	2021	0.0347043853516691	0.0464523343860752	0.0294203811358348
Deaths	Chiapas	Both	Age-standardized	Ischemic heart disease	Suboptimal temperature	Rate	2021	4.1040822014	5.547888050789999	3.32283275595
Deaths	Mexico City	Both	Age-standardized	Ischemic heart disease	High temperature	Percent	2021	2.76586929e-08	0.0	0.0
Deaths	Mexico City	Both	Age-standardized	Ischemic heart disease	High temperature	Rate	2021	3.0207800000000002e-06	0.0	0.0
Deaths	Chihuahua	Both	Age-standardized	Ischemic heart disease	Suboptimal temperature	Percent	2021	0.0745690887273965	0.0970504785457582	0.0568569566987395
Deaths	Chihuahua	Both	Age-standardized	Ischemic heart disease	Suboptimal temperature	Rate	2021	11.0559342011	14.69602029121	8.23623417582
Deaths	Mexico City	Both	Age-standardized	Ischemic heart disease	Suboptimal temperature	Percent	2021	0.0658228590155007	0.0883044019095571	0.0468576344796121
Deaths	Mexico City	Both	Age-standardized	Ischemic heart disease	Suboptimal temperature	Rate	2021	7.4830141788599995	10.30829093712	5.239129870629999
Deaths	Durango	Both	Age-standardized	Ischemic heart disease	High temperature	Percent	2021	0.0057590198997787	0.0211171759103426	-0.0062815500629762
Deaths	Durango	Both	Age-standardized	Ischemic heart disease	High temperature	Rate	2021	0.7650360708899999	2.8479711503100003	-0.83033323883
Deaths	Guanajuato	Both	Age-standardized	Ischemic heart disease	High temperature	Percent	2021	-1.33808709239e-05	0.0016190169979351	-0.0013498787365666
Deaths	Guanajuato	Both	Age-standardized	Ischemic heart disease	High temperature	Rate	2021	-0.0018418861	0.21543235434000002	-0.18090149086
Deaths	Durango	Both	Age-standardized	Ischemic heart disease	Suboptimal temperature	Percent	2021	0.0618634087823246	0.0805810892649199	0.0506299722444185
Deaths	Durango	Both	Age-standardized	Ischemic heart disease	Suboptimal temperature	Rate	2021	8.18051067604	10.91518273349	6.3743018583
Deaths	Coahuila	Both	Age-standardized	Ischemic heart disease	Low temperature	Percent	2021	0.0575621177125578	0.0667041330066152	0.0530847753862667
Deaths	Coahuila	Both	Age-standardized	Ischemic heart disease	Low temperature	Rate	2021	7.284887346350001	8.61614289498	6.2196997530300004
Deaths	Guerrero	Both	Age-standardized	Ischemic heart disease	High temperature	Percent	2021	0.0002767069325735	0.0026542819334186	-0.0022656741160976
Deaths	Guerrero	Both	Age-standardized	Ischemic heart disease	High temperature	Rate	2021	0.02630571528	0.24472939509000002	-0.21133024608
Deaths	Guerrero	Both	Age-standardized	Ischemic heart disease	Suboptimal temperature	Percent	2021	0.0331893327927013	0.0415212417484046	0.026531233185805
Deaths	Guerrero	Both	Age-standardized	Ischemic heart disease	Suboptimal temperature	Rate	2021	3.07896043051	3.8913222039499997	2.36270267155
Deaths	Hidalgo	Both	Age-standardized	Ischemic heart disease	High temperature	Percent	2021	0.0001775823143525	0.0021258316585098	-0.0011820380414782
Deaths	Hidalgo	Both	Age-standardized	Ischemic heart disease	High temperature	Rate	2021	0.019689923640000002	0.23212667506999998	-0.13500948409
Deaths	Colima	Both	Age-standardized	Ischemic heart disease	Low temperature	Percent	2021	0.0203580652833097	0.0243959143012609	0.0164565273825751
Deaths	Colima	Both	Age-standardized	Ischemic heart disease	Low temperature	Rate	2021	2.61974906224	3.23377844388	2.01393329751
Deaths	Guanajuato	Both	Age-standardized	Ischemic heart disease	Suboptimal temperature	Percent	2021	0.0610620210046871	0.0787688600141231	0.0508133372470306
Deaths	Guanajuato	Both	Age-standardized	Ischemic heart disease	Suboptimal temperature	Rate	2021	8.31119852723	10.952982238859999	6.72712341851
Deaths	Jalisco	Both	Age-standardized	Ischemic heart disease	High temperature	Percent	2021	1.6206439243e-05	0.002597909471551	-0.0019908296086538
Deaths	Jalisco	Both	Age-standardized	Ischemic heart disease	High temperature	Rate	2021	0.00178822869	0.28900429969	-0.21764007793999998
Deaths	México	Both	Age-standardized	Ischemic heart disease	High temperature	Percent	2021	7.998272549e-06	8.35764055879e-05	-4.59955445526e-05
Deaths	México	Both	Age-standardized	Ischemic heart disease	High temperature	Rate	2021	0.0008158798600000001	0.00849786819	-0.00474130504
Deaths	Jalisco	Both	Age-standardized	Ischemic heart disease	Suboptimal temperature	Percent	2021	0.0467782142232869	0.0646244718712213	0.0363445731147986
Deaths	Jalisco	Both	Age-standardized	Ischemic heart disease	Suboptimal temperature	Rate	2021	5.19129501088	7.39735683146	3.78841543441
Deaths	Chiapas	Both	Age-standardized	Ischemic heart disease	Low temperature	Percent	2021	0.0330761379540403	0.0457155817341641	0.0286487672657322
Deaths	Chiapas	Both	Age-standardized	Ischemic heart disease	Low temperature	Rate	2021	3.9115539747	5.471412187099999	3.2190205398800003
Deaths	Chihuahua	Both	Age-standardized	Ischemic heart disease	Low temperature	Percent	2021	0.0686183261638842	0.0782971082921952	0.0601797282689965
Deaths	Chihuahua	Both	Age-standardized	Ischemic heart disease	Low temperature	Rate	2021	10.172142116369999	11.86510306549	8.457187072309999
Deaths	Mexico City	Both	Age-standardized	Ischemic heart disease	Low temperature	Percent	2021	0.0658228333920227	0.088304401909557	0.0468576344796121
Deaths	Mexico City	Both	Age-standardized	Ischemic heart disease	Low temperature	Rate	2021	7.48301138013	10.30829093712	5.239129870629999
Deaths	Hidalgo	Both	Age-standardized	Ischemic heart disease	Suboptimal temperature	Percent	2021	0.0625398997132063	0.0787350117957348	0.0547440996048363
Deaths	Hidalgo	Both	Age-standardized	Ischemic heart disease	Suboptimal temperature	Rate	2021	6.7579717313200005	8.77380919661	5.47347517506
Deaths	Guanajuato	Both	Age-standardized	Ischemic heart disease	Low temperature	Percent	2021	0.0610759337640742	0.0788817784106357	0.0518415223939886
Deaths	Guanajuato	Both	Age-standardized	Ischemic heart disease	Low temperature	Rate	2021	8.31311053878	10.95885259332	6.74892631088
Deaths	Durango	Both	Age-standardized	Ischemic heart disease	Low temperature	Percent	2021	0.056429411044681	0.06659283223646	0.0538351893311365
Deaths	Durango	Both	Age-standardized	Ischemic heart disease	Low temperature	Rate	2021	7.45866726712	9.01941535163	6.42017048812
Deaths	Michoacán de Ocampo	Both	Age-standardized	Ischemic heart disease	High temperature	Percent	2021	0.0007213109308253	0.0015051470225738	0.0001369511983272
Deaths	Michoacán de Ocampo	Both	Age-standardized	Ischemic heart disease	High temperature	Rate	2021	0.06938491969999999	0.14392522031	0.01371652512
Deaths	Guerrero	Both	Age-standardized	Ischemic heart disease	Low temperature	Percent	2021	0.0329223803892942	0.0407043611447497	0.0273055698871985
Deaths	Guerrero	Both	Age-standardized	Ischemic heart disease	Low temperature	Rate	2021	3.0535816112	3.8632570790700003	2.4154138558600002
Deaths	Michoacán de Ocampo	Both	Age-standardized	Ischemic heart disease	Suboptimal temperature	Percent	2021	0.059699787984132	0.0728980471635801	0.0534765938654615
Deaths	Michoacán de Ocampo	Both	Age-standardized	Ischemic heart disease	Suboptimal temperature	Rate	2021	5.72753004339	7.13035354539	4.71536483825
Deaths	Hidalgo	Both	Age-standardized	Ischemic heart disease	Low temperature	Percent	2021	0.0623713316091534	0.0794783504632342	0.053939260727011
Deaths	Hidalgo	Both	Age-standardized	Ischemic heart disease	Low temperature	Rate	2021	6.73928748062	8.77876698934	5.42092756741
Deaths	Jalisco	Both	Age-standardized	Ischemic heart disease	Low temperature	Percent	2021	0.0467644437961844	0.0648864215346935	0.0378644464921445
Deaths	Jalisco	Both	Age-standardized	Ischemic heart disease	Low temperature	Rate	2021	5.1897772605600005	7.387474946929999	4.0002915226199995
Deaths	México	Both	Age-standardized	Ischemic heart disease	Suboptimal temperature	Percent	2021	0.0684081968257103	0.0828593340204881	0.0565234432022984
Deaths	México	Both	Age-standardized	Ischemic heart disease	Suboptimal temperature	Rate	2021	6.90155797984	8.68080839206	5.46355650547
Deaths	Michoacán de Ocampo	Both	Age-standardized	Ischemic heart disease	Low temperature	Percent	2021	0.0590205152797585	0.0727052864076974	0.0530292379124903
Deaths	Michoacán de Ocampo	Both	Age-standardized	Ischemic heart disease	Low temperature	Rate	2021	5.66218869522	7.0867222421300005	4.66549206621
Deaths	Morelos	Both	Age-standardized	Ischemic heart disease	High temperature	Percent	2021	0.0003043458426903	0.0031306548077467	-0.0020139296247686
Deaths	Morelos	Both	Age-standardized	Ischemic heart disease	High temperature	Rate	2021	0.036111854879999995	0.37325774441	-0.24427205064
Deaths	Nayarit	Both	Age-standardized	Ischemic heart disease	High temperature	Percent	2021	0.0013794916994143	0.0046529946073997	-0.001294257217362
[truncated: 7,541 more rows]
