# Supplementary material for: Global burden of ischemic heart disease in older adult populations linked to non-optimal temperatures: past (1990–2021) and future (2022–2050) analysis
Source: Front Public Health. 2025 Feb 12;13:1548215. doi: 10.3389/fpubh.2025.1548215 (PMC11861215; doi:10.3389/fpubh.2025.1548215)
Supplement: SUPPLEMENTARY TABLE 5 — EAPC of the burden of ischemic heart disease attributable to non-optimal temperatures in the aging populations of global countries (1990-2021 raw data). [file Data_Sheet_5.CSV]

measure	location	sex	age	cause	rei	metric	year_start	year_end	val	upper	lower
Deaths	Samoa	Both	60-64 years	Ischemic heart disease	Non-optimal temperature	Number	1990	2021	0.9500572383889496	4.191416310008207	-20.07089708507145
Deaths	Samoa	Both	60-64 years	Ischemic heart disease	Non-optimal temperature	Percent	1990	2021	0.1007316899823568	1.7626027565438953	-11.0291249103496
Deaths	Samoa	Both	60-64 years	Ischemic heart disease	Non-optimal temperature	Rate	1990	2021	0.1697408369853236	2.114068418127659	-12.439667861637927
Deaths	Samoa	Both	65-69 years	Ischemic heart disease	Non-optimal temperature	Number	1990	2021	0.7315085189765247	3.6767173592597455	-16.763294904411072
Deaths	Samoa	Both	65-69 years	Ischemic heart disease	Non-optimal temperature	Percent	1990	2021	0.1007316899823572	1.762602756543895	-11.0291249103496
Deaths	Samoa	Both	65-69 years	Ischemic heart disease	Non-optimal temperature	Rate	1990	2021	0.14693516324331	2.09781414824106	-11.441460158180302
Deaths	Samoa	Both	70-74 years	Ischemic heart disease	Non-optimal temperature	Number	1990	2021	0.8559972360156818	3.965664697496316	-18.81300412644051
Deaths	Samoa	Both	70-74 years	Ischemic heart disease	Non-optimal temperature	Percent	1990	2021	0.1007316899823568	1.7626027565438955	-11.0291249103496
Deaths	Samoa	Both	70-74 years	Ischemic heart disease	Non-optimal temperature	Rate	1990	2021	0.1350996079425659	2.0369248088980925	-11.894161698003256
Deaths	Samoa	Both	75-79 years	Ischemic heart disease	Non-optimal temperature	Number	1990	2021	1.240485590417968	4.871448793093268	-23.36504805493737
Deaths	Samoa	Both	75-79 years	Ischemic heart disease	Non-optimal temperature	Percent	1990	2021	0.100731689982357	1.7626027565438953	-11.0291249103496
Deaths	Samoa	Both	75-79 years	Ischemic heart disease	Non-optimal temperature	Rate	1990	2021	0.1726781139942919	2.073137147833303	-12.70594557029175
Deaths	Samoa	Both	Age-standardized	Ischemic heart disease	Non-optimal temperature	Percent	1990	2021	0.1007316899823568	1.7626027565438953	-11.0291249103496
Deaths	Samoa	Both	Age-standardized	Ischemic heart disease	Non-optimal temperature	Rate	1990	2021	0.2114755167796938	2.2102711984385186	-12.626133597241289
Deaths	Samoa	Both	80-84 years	Ischemic heart disease	Non-optimal temperature	Number	1990	2021	1.3973518998934114	5.672419407390965	-21.49703772251773
Deaths	Samoa	Both	80-84 years	Ischemic heart disease	Non-optimal temperature	Percent	1990	2021	0.1007316899823571	1.7626027565438958	-11.0291249103496
Deaths	Samoa	Both	80-84 years	Ischemic heart disease	Non-optimal temperature	Rate	1990	2021	0.1477093006260508	2.1943569952666766	-10.81276083434499
Deaths	Samoa	Both	85-89 years	Ischemic heart disease	Non-optimal temperature	Number	1990	2021	1.1883295354593753	4.955013505516144	-21.28653349150165
Deaths	Samoa	Both	85-89 years	Ischemic heart disease	Non-optimal temperature	Percent	1990	2021	0.1007316899823568	1.7626027565438962	-11.0291249103496
Deaths	Samoa	Both	85-89 years	Ischemic heart disease	Non-optimal temperature	Rate	1990	2021	0.2128344966929402	2.300437932555797	-12.243374107110853
Deaths	Samoa	Both	90-94 years	Ischemic heart disease	Non-optimal temperature	Number	1990	2021	1.852851886493662	6.724533101818473	-27.707172985555964
Deaths	Samoa	Both	90-94 years	Ischemic heart disease	Non-optimal temperature	Percent	1990	2021	0.1007316899823571	1.7626027565438953	-11.0291249103496
Deaths	Samoa	Both	90-94 years	Ischemic heart disease	Non-optimal temperature	Rate	1990	2021	0.3315224871232807	2.605300918808255	-13.46514113337522
Deaths	Samoa	Both	95+ years	Ischemic heart disease	Non-optimal temperature	Number	1990	2021	1.7979707820459698	6.629557435702074	-27.501641130046472
Deaths	Samoa	Both	95+ years	Ischemic heart disease	Non-optimal temperature	Percent	1990	2021	0.1007316899823572	1.7626027565438953	-11.0291249103496
Deaths	Samoa	Both	95+ years	Ischemic heart disease	Non-optimal temperature	Rate	1990	2021	0.4310815582363873	2.9022991282827264	-14.55482699375282
Deaths	Georgia	Both	60-64 years	Ischemic heart disease	Non-optimal temperature	Number	1990	2021	-0.7400583261224158	-0.6983329860488139	-0.784976236221019
Deaths	Georgia	Both	60-64 years	Ischemic heart disease	Non-optimal temperature	Percent	1990	2021	-0.0914683755482057	-0.0389309806182304	-0.2290235144787813
Deaths	Georgia	Both	60-64 years	Ischemic heart disease	Non-optimal temperature	Rate	1990	2021	-0.6700416663826765	-0.6170773860696028	-0.7270584522816838
Deaths	Georgia	Both	65-69 years	Ischemic heart disease	Non-optimal temperature	Number	1990	2021	-0.6529641466160607	-0.599530446126306	-0.7113157280780582
Deaths	Georgia	Both	65-69 years	Ischemic heart disease	Non-optimal temperature	Percent	1990	2021	-0.0914683755482057	-0.0389309806182303	-0.2290235144787812
Deaths	Georgia	Both	65-69 years	Ischemic heart disease	Non-optimal temperature	Rate	1990	2021	-0.6933539255898781	-0.6461391080526768	-0.7449142563639664
Deaths	Georgia	Both	70-74 years	Ischemic heart disease	Non-optimal temperature	Number	1990	2021	-0.5975706488279118	-0.5363727762368337	-0.6688085447308145
Deaths	Georgia	Both	70-74 years	Ischemic heart disease	Non-optimal temperature	Percent	1990	2021	-0.0914683755482059	-0.0389309806182302	-0.2290235144787814
Deaths	Georgia	Both	70-74 years	Ischemic heart disease	Non-optimal temperature	Rate	1990	2021	-0.6568197608474532	-0.6046319656723134	-0.7175694007071662
Deaths	Georgia	Both	75-79 years	Ischemic heart disease	Non-optimal temperature	Number	1990	2021	-0.7601484913028227	-0.7265629916944725	-0.8020672688201211
Deaths	Georgia	Both	75-79 years	Ischemic heart disease	Non-optimal temperature	Percent	1990	2021	-0.0914683755482059	-0.0389309806182304	-0.2290235144787812
Deaths	Georgia	Both	75-79 years	Ischemic heart disease	Non-optimal temperature	Rate	1990	2021	-0.6809341267679319	-0.636256539294414	-0.736697175439283
Deaths	Georgia	Both	Age-standardized	Ischemic heart disease	Non-optimal temperature	Percent	1990	2021	-0.0914683755482057	-0.0389309806182305	-0.2290235144787813
Deaths	Georgia	Both	Age-standardized	Ischemic heart disease	Non-optimal temperature	Rate	1990	2021	-0.6854538704577606	-0.6448065660245232	-0.736249300245772
Deaths	Georgia	Both	80-84 years	Ischemic heart disease	Non-optimal temperature	Number	1990	2021	-0.5246731887509396	-0.4756614281014264	-0.6019787517481794
Deaths	Georgia	Both	80-84 years	Ischemic heart disease	Non-optimal temperature	Percent	1990	2021	-0.0914683755482057	-0.0389309806182304	-0.2290235144787813
Deaths	Georgia	Both	80-84 years	Ischemic heart disease	Non-optimal temperature	Rate	1990	2021	-0.6451210918512481	-0.6085289205406477	-0.7028374106892155
Deaths	Georgia	Both	85-89 years	Ischemic heart disease	Non-optimal temperature	Number	1990	2021	-0.6175188928965886	-0.5695581887962884	-0.6789516860603482
Deaths	Georgia	Both	85-89 years	Ischemic heart disease	Non-optimal temperature	Percent	1990	2021	-0.0914683755482057	-0.0389309806182304	-0.2290235144787812
Deaths	Georgia	Both	85-89 years	Ischemic heart disease	Non-optimal temperature	Rate	1990	2021	-0.687554558793267	-0.6483758828406473	-0.7377384654180283
Deaths	Georgia	Both	90-94 years	Ischemic heart disease	Non-optimal temperature	Number	1990	2021	-0.5252838563085288	-0.4612810602527185	-0.6109986027257353
Deaths	Georgia	Both	90-94 years	Ischemic heart disease	Non-optimal temperature	Percent	1990	2021	-0.0914683755482057	-0.0389309806182304	-0.2290235144787813
Deaths	Georgia	Both	90-94 years	Ischemic heart disease	Non-optimal temperature	Rate	1990	2021	-0.782757165709474	-0.7534677703466744	-0.8219825316457745
Deaths	Georgia	Both	95+ years	Ischemic heart disease	Non-optimal temperature	Number	1990	2021	-0.5228083900486679	-0.4318095167055915	-0.6545669872656221
Deaths	Georgia	Both	95+ years	Ischemic heart disease	Non-optimal temperature	Percent	1990	2021	-0.0914683755482057	-0.0389309806182304	-0.2290235144787813
Deaths	Georgia	Both	95+ years	Ischemic heart disease	Non-optimal temperature	Rate	1990	2021	-0.891307983402178	-0.8705807726852974	-0.9213192143981956
Deaths	Georgia	Both	60-64 years	Ischemic heart disease	High temperature	Number	1990	2021	-0.4275396886878263	2.7306925094075094	-1.2595915049821542
Deaths	Georgia	Both	60-64 years	Ischemic heart disease	High temperature	Percent	1990	2021	0.9932966652034017	12.515353527039345	-1.920840164947848
Deaths	Georgia	Both	60-64 years	Ischemic heart disease	High temperature	Rate	1990	2021	-0.2733444869960579	3.7355741973964633	-1.329513844884536
Deaths	Georgia	Both	65-69 years	Ischemic heart disease	High temperature	Number	1990	2021	-0.2362702547248951	4.021012781424768	-1.3454250929727398
Deaths	Georgia	Both	65-69 years	Ischemic heart disease	High temperature	Percent	1990	2021	0.993296665203402	12.515353527039345	-1.920840164947848
Deaths	Georgia	Both	65-69 years	Ischemic heart disease	High temperature	Rate	1990	2021	-0.3251569657278174	3.4366420471361305	-1.3052227824012614
Deaths	Georgia	Both	70-74 years	Ischemic heart disease	High temperature	Number	1990	2021	-0.1147756266927321	4.780699950069528	-1.4048163201079094
Deaths	Georgia	Both	70-74 years	Ischemic heart disease	High temperature	Percent	1990	2021	0.9932966652034017	12.515353527039345	-1.920840164947848
Deaths	Georgia	Both	70-74 years	Ischemic heart disease	High temperature	Rate	1990	2021	-0.245105976364674	3.929615559988436	-1.3452157779815583
Deaths	Georgia	Both	75-79 years	Ischemic heart disease	High temperature	Number	1990	2021	-0.4722319440733448	2.466870375322962	-1.2426169136397505
Deaths	Georgia	Both	75-79 years	Ischemic heart disease	High temperature	Percent	1990	2021	0.9932966652034017	12.515353527039345	-1.920840164947848
Deaths	Georgia	Both	75-79 years	Ischemic heart disease	High temperature	Rate	1990	2021	-0.2979290539263102	3.6118535159242255	-1.32274459240142
Deaths	Georgia	Both	Age-standardized	Ischemic heart disease	High temperature	Percent	1990	2021	0.993296665203402	12.515353527039345	-1.920840164947848
Deaths	Georgia	Both	Age-standardized	Ischemic heart disease	High temperature	Rate	1990	2021	-0.3085918406466824	3.5147860884346804	-1.32582218822512
Deaths	Georgia	Both	80-84 years	Ischemic heart disease	High temperature	Number	1990	2021	0.0431317128056175	5.779577499952957	-1.4903571529331208
Deaths	Georgia	Both	80-84 years	Ischemic heart disease	High temperature	Percent	1990	2021	0.9932966652034017	12.515353527039348	-1.920840164947848
Deaths	Georgia	Both	80-84 years	Ischemic heart disease	High temperature	Rate	1990	2021	-0.2211980588197332	4.061631290208236	-1.366100558431692
Deaths	Georgia	Both	85-89 years	Ischemic heart disease	High temperature	Number	1990	2021	-0.159939594621231	4.420896004155633	-1.397883520478804
Deaths	Georgia	Both	85-89 years	Ischemic heart disease	High temperature	Percent	1990	2021	0.993296665203402	12.515353527039345	-1.920840164947848
Deaths	Georgia	Both	85-89 years	Ischemic heart disease	High temperature	Rate	1990	2021	-0.3137620679185293	3.4282821093599445	-1.3250275367752384
Deaths	Georgia	Both	90-94 years	Ischemic heart disease	High temperature	Number	1990	2021	0.0450797419459524	5.3356256027502615	-1.4698917360705963
Deaths	Georgia	Both	90-94 years	Ischemic heart disease	High temperature	Percent	1990	2021	0.9932966652034024	12.515353527039345	-1.920840164947848
Deaths	Georgia	Both	90-94 years	Ischemic heart disease	High temperature	Rate	1990	2021	-0.5217434919434576	1.8993521312382984	-1.215035056022904
Deaths	Georgia	Both	95+ years	Ischemic heart disease	High temperature	Number	1990	2021	0.0540577649630819	5.18529484259381	-1.4464484688696229
Deaths	Georgia	Both	95+ years	Ischemic heart disease	High temperature	Percent	1990	2021	0.9932966652034017	12.515353527039345	-1.920840164947848
Deaths	Georgia	Both	95+ years	Ischemic heart disease	High temperature	Rate	1990	2021	-0.7599126604591492	0.4088516136362813	-1.1016895171174494
Deaths	Georgia	Both	60-64 years	Ischemic heart disease	Low temperature	Number	1990	2021	-0.7502091231467658	-0.7083342455470988	-0.7950693714968543
Deaths	Georgia	Both	60-64 years	Ischemic heart disease	Low temperature	Percent	1990	2021	-0.1267592614765549	-0.0760769100878885	-0.2813336020987674
Deaths	Georgia	Both	60-64 years	Ischemic heart disease	Low temperature	Rate	1990	2021	-0.6829266340797739	-0.6297725375199341	-0.7398702267344297
Deaths	Georgia	Both	65-69 years	Ischemic heart disease	Low temperature	Number	1990	2021	-0.6665036880768354	-0.6162441057681	-0.7273090328466852
Deaths	Georgia	Both	65-69 years	Ischemic heart disease	Low temperature	Percent	1990	2021	-0.1267592614765549	-0.0760769100878884	-0.2813336020987674
Deaths	Georgia	Both	65-69 years	Ischemic heart disease	Low temperature	Rate	1990	2021	-0.7053176670816431	-0.6609075478787279	-0.759046179841966
Deaths	Georgia	Both	70-74 years	Ischemic heart disease	Low temperature	Number	1990	2021	-0.6132569867723627	-0.5525555197913977	-0.6845733837732388
Deaths	Georgia	Both	70-74 years	Ischemic heart disease	Low temperature	Percent	1990	2021	-0.1267592614765549	-0.0760769100878883	-0.2813336020987674
Deaths	Georgia	Both	70-74 years	Ischemic heart disease	Low temperature	Rate	1990	2021	-0.6701966211374034	-0.618432146466842	-0.7310132044879374
Deaths	Georgia	Both	75-79 years	Ischemic heart disease	Low temperature	Number	1990	2021	-0.7695068394731975	-0.7356205073896676	-0.8112664683025843
Deaths	Georgia	Both	75-79 years	Ischemic heart disease	Low temperature	Percent	1990	2021	-0.1267592614765549	-0.0760769100878886	-0.2813336020987674
Deaths	Georgia	Both	75-79 years	Ischemic heart disease	Low temperature	Rate	1990	2021	-0.6933832022280343	-0.648305428085225	-0.7489345410987747
Deaths	Georgia	Both	Age-standardized	Ischemic heart disease	Low temperature	Percent	1990	2021	-0.1267592614765549	-0.0760769100878884	-0.2813336020987674
Deaths	Georgia	Both	Age-standardized	Ischemic heart disease	Low temperature	Rate	1990	2021	-0.6977263208444221	-0.6591603642368428	-0.7528825767979921
Deaths	Georgia	Both	80-84 years	Ischemic heart disease	Low temperature	Number	1990	2021	-0.5431886629959541	-0.4881601465009877	-0.6211557063772714
Deaths	Georgia	Both	80-84 years	Ischemic heart disease	Low temperature	Percent	1990	2021	-0.126759261476555	-0.0760769100878884	-0.2813336020987674
Deaths	Georgia	Both	80-84 years	Ischemic heart disease	Low temperature	Rate	1990	2021	-0.6589447414506906	-0.6178604613540921	-0.7171549214193738
Deaths	Georgia	Both	85-89 years	Ischemic heart disease	Low temperature	Number	1990	2021	-0.6324538430652454	-0.5865148643230403	-0.7004808795597195
Deaths	Georgia	Both	85-89 years	Ischemic heart disease	Low temperature	Percent	1990	2021	-0.1267592614765549	-0.0760769100878885	-0.2813336020987673
Deaths	Georgia	Both	85-89 years	Ischemic heart disease	Low temperature	Rate	1990	2021	-0.6997547877932973	-0.6622276414450873	-0.7553254736043372
Deaths	Georgia	Both	90-94 years	Ischemic heart disease	Low temperature	Number	1990	2021	-0.5439157656146056	-0.4812777646057235	-0.630129000837923
Deaths	Georgia	Both	90-94 years	Ischemic heart disease	Low temperature	Percent	1990	2021	-0.1267592614765549	-0.0760769100878885	-0.2813336020987675
Deaths	Georgia	Both	90-94 years	Ischemic heart disease	Low temperature	Rate	1990	2021	-0.791283626921474	-0.762618798361723	-0.8307371146997244
Deaths	Tonga	Both	60-64 years	Ischemic heart disease	Non-optimal temperature	Number	1990	2021	-5.802673368771323	0.6878259516236863	-1.1672578791248474
Deaths	Tonga	Both	60-64 years	Ischemic heart disease	Non-optimal temperature	Percent	1990	2021	-5.396473423914928	0.2047169789103088	-1.140689748273954
Deaths	Tonga	Both	60-64 years	Ischemic heart disease	Non-optimal temperature	Rate	1990	2021	-4.760720106767098	0.3216474462468779	-1.130970819945841
Deaths	Tonga	Both	65-69 years	Ischemic heart disease	Non-optimal temperature	Number	1990	2021	-6.0501904335703935	0.7205233206907089	-1.1611158402549997
Deaths	Tonga	Both	65-69 years	Ischemic heart disease	Non-optimal temperature	Percent	1990	2021	-5.396473423914925	0.2047169789103088	-1.140689748273954
Deaths	Tonga	Both	65-69 years	Ischemic heart disease	Non-optimal temperature	Rate	1990	2021	-4.75597369582323	0.2796032982455377	-1.119826542372662
Deaths	Tonga	Both	70-74 years	Ischemic heart disease	Non-optimal temperature	Number	1990	2021	-6.132000769062628	0.8661566296945018	-1.1859163211759056
Deaths	Tonga	Both	70-74 years	Ischemic heart disease	Non-optimal temperature	Percent	1990	2021	-5.396473423914926	0.2047169789103088	-1.140689748273954
Deaths	Tonga	Both	70-74 years	Ischemic heart disease	Non-optimal temperature	Rate	1990	2021	-4.70663529130555	0.3478489840508914	-1.1342797922896994
Deaths	Tonga	Both	75-79 years	Ischemic heart disease	Non-optimal temperature	Number	1990	2021	-8.364479954314403	1.3108484017099986	-1.2365080566065312
Deaths	Tonga	Both	75-79 years	Ischemic heart disease	Non-optimal temperature	Percent	1990	2021	-5.396473423914926	0.204716978910309	-1.1406897482739538
Deaths	Tonga	Both	75-79 years	Ischemic heart disease	Non-optimal temperature	Rate	1990	2021	-5.40178259869612	0.3812044225760621	-1.141361922970837
Deaths	Philippines	Both	60-64 years	Ischemic heart disease	Non-optimal temperature	Number	1990	2021	8.478059770314326	25.62770598529724	-32.7964206324672
Deaths	Philippines	Both	60-64 years	Ischemic heart disease	Non-optimal temperature	Percent	1990	2021	1.905207479982082	6.750364156773806	-10.586328539845404
Deaths	Philippines	Both	60-64 years	Ischemic heart disease	Non-optimal temperature	Rate	1990	2021	2.1230494173871546	7.773909816880277	-11.477016956808058
Deaths	Philippines	Both	65-69 years	Ischemic heart disease	Non-optimal temperature	Number	1990	2021	9.048317851839954	32.66748171949064	-26.421598524557723
Deaths	Philippines	Both	65-69 years	Ischemic heart disease	Non-optimal temperature	Percent	1990	2021	1.8964938794854056	8.318673470595408	-8.031966476472995
Deaths	Philippines	Both	65-69 years	Ischemic heart disease	Non-optimal temperature	Rate	1990	2021	2.293844886901658	10.036221599647448	-9.333215922468888
Deaths	Philippines	Both	70-74 years	Ischemic heart disease	Non-optimal temperature	Number	1990	2021	7.799525179719231	23.95195445880847	-27.07522991100091
Deaths	Philippines	Both	70-74 years	Ischemic heart disease	Non-optimal temperature	Percent	1990	2021	1.8181994414658984	7.304361968967234	-9.231503911691792
Deaths	Philippines	Both	70-74 years	Ischemic heart disease	Non-optimal temperature	Rate	1990	2021	2.0880371109719604	7.756445352036735	-10.15063892627738
Deaths	Philippines	Both	75-79 years	Ischemic heart disease	Non-optimal temperature	Number	1990	2021	5.047574524311672	19.37133764374319	-19.832741484869608
Deaths	Philippines	Both	75-79 years	Ischemic heart disease	Non-optimal temperature	Percent	1990	2021	1.568204356814552	7.018140458642316	-8.649569585802396
Deaths	Philippines	Both	75-79 years	Ischemic heart disease	Non-optimal temperature	Rate	1990	2021	1.420733095402102	7.154272598638649	-8.538400792963337
Deaths	Philippines	Both	Age-standardized	Ischemic heart disease	Non-optimal temperature	Percent	1990	2021	1.6942438841091092	9.72190279542917	-6.954027271365961
Deaths	Philippines	Both	Age-standardized	Ischemic heart disease	Non-optimal temperature	Rate	1990	2021	1.328353454843472	8.781618051236682	-6.394111983791017
Deaths	Philippines	Both	80-84 years	Ischemic heart disease	Non-optimal temperature	Number	1990	2021	5.625027200981354	21.066537582965157	-20.95288221787757
Deaths	Philippines	Both	80-84 years	Ischemic heart disease	Non-optimal temperature	Percent	1990	2021	1.3802374830386206	6.835175664754416	-8.166780924237553
Deaths	Philippines	Both	80-84 years	Ischemic heart disease	Non-optimal temperature	Rate	1990	2021	1.5399168796643152	7.459915647503756	-8.649578002583025
Deaths	Philippines	Both	85-89 years	Ischemic heart disease	Non-optimal temperature	Number	1990	2021	3.202153619802321	12.427217531871053	-19.278148414975306
Deaths	Philippines	Both	85-89 years	Ischemic heart disease	Non-optimal temperature	Percent	1990	2021	1.450645862234319	6.728623692708153	-10.78016871458748
Deaths	Philippines	Both	85-89 years	Ischemic heart disease	Non-optimal temperature	Rate	1990	2021	0.4113847165600209	3.509823134762281	-7.139113810200374
Deaths	Philippines	Both	90-94 years	Ischemic heart disease	Non-optimal temperature	Number	1990	2021	28.2257332802494	112.73592429651478	-124.1671853454442
Deaths	Philippines	Both	90-94 years	Ischemic heart disease	Non-optimal temperature	Percent	1990	2021	1.662287000127871	10.294008402589556	-12.234950809311504
Deaths	Philippines	Both	90-94 years	Ischemic heart disease	Non-optimal temperature	Rate	1990	2021	0.4176122711220353	4.5168313624181	-6.974300513556658
Deaths	Philippines	Both	95+ years	Ischemic heart disease	Non-optimal temperature	Number	1990	2021	50.24668551638956	258.641694177615	-157.17579664129147
Deaths	Philippines	Both	95+ years	Ischemic heart disease	Non-optimal temperature	Percent	1990	2021	1.9978530352610453	15.110938235241706	-10.52034571354084
Deaths	Philippines	Both	95+ years	Ischemic heart disease	Non-optimal temperature	Rate	1990	2021	0.6031810264563681	7.122527995482069	-5.885741808354645
Deaths	Malaysia	Both	60-64 years	Ischemic heart disease	High temperature	Number	1990	2021	17.149631720936405	69.5983615592406	-7.000191935349698
Deaths	Malaysia	Both	60-64 years	Ischemic heart disease	High temperature	Percent	1990	2021	7.01769873694765	30.95146608119098	-3.501680965640002
Deaths	Malaysia	Both	60-64 years	Ischemic heart disease	High temperature	Rate	1990	2021	4.778527708456515	21.477292912291382	-2.910356964129443
Deaths	Malaysia	Both	65-69 years	Ischemic heart disease	High temperature	Number	1990	2021	19.25752020873165	75.30715941586826	-7.396146454582947
Deaths	Malaysia	Both	65-69 years	Ischemic heart disease	High temperature	Percent	1990	2021	7.017698736947648	30.95146608119098	-3.5016809656400025
Deaths	Malaysia	Both	65-69 years	Ischemic heart disease	High temperature	Rate	1990	2021	4.245217254891378	18.75797753702052	-2.6561344825379942
Deaths	Malaysia	Both	70-74 years	Ischemic heart disease	High temperature	Number	1990	2021	15.876409786286574	60.43874526571976	-6.202498720632182
Deaths	Malaysia	Both	70-74 years	Ischemic heart disease	High temperature	Percent	1990	2021	7.017698736947647	30.951466081190976	-3.501680965640002
Deaths	Malaysia	Both	70-74 years	Ischemic heart disease	High temperature	Rate	1990	2021	3.756825223910959	16.317271677231656	-2.466388731670693
Deaths	Malaysia	Both	75-79 years	Ischemic heart disease	High temperature	Number	1990	2021	21.53806138771697	81.51631759315927	-7.806194215195076
Deaths	Malaysia	Both	75-79 years	Ischemic heart disease	High temperature	Percent	1990	2021	7.017698736947648	30.951466081190983	-3.501680965640002
Deaths	Malaysia	Both	75-79 years	Ischemic heart disease	High temperature	Rate	1990	2021	5.165920908501329	21.57466066790826	-2.8620259523147533
Deaths	Malaysia	Both	Age-standardized	Ischemic heart disease	High temperature	Percent	1990	2021	7.01769873694765	30.95146608119098	-3.501680965640002
Deaths	Malaysia	Both	Age-standardized	Ischemic heart disease	High temperature	Rate	1990	2021	5.790850444370059	24.486559202346758	-3.057549837412619
Deaths	Malaysia	Both	80-84 years	Ischemic heart disease	High temperature	Number	1990	2021	20.049132115074386	80.31100419284755	-7.653055630214361
Deaths	Malaysia	Both	80-84 years	Ischemic heart disease	High temperature	Percent	1990	2021	7.017698736947648	30.95146608119098	-3.5016809656400025
Deaths	Malaysia	Both	80-84 years	Ischemic heart disease	High temperature	Rate	1990	2021	7.103435075470592	30.30287936794246	-3.5612744534168472
Deaths	Malaysia	Both	85-89 years	Ischemic heart disease	High temperature	Number	1990	2021	26.49744693221744	102.1873896175687	-9.367389717418371
Deaths	Malaysia	Both	85-89 years	Ischemic heart disease	High temperature	Percent	1990	2021	7.017698736947649	30.95146608119098	-3.501680965640002
Deaths	Malaysia	Both	85-89 years	Ischemic heart disease	High temperature	Rate	1990	2021	8.576593333850292	34.93728792294585	-3.914128311151339
Deaths	Malaysia	Both	90-94 years	Ischemic heart disease	High temperature	Number	1990	2021	21.94988426851638	81.80462484155682	-8.474633737304377
Deaths	Malaysia	Both	90-94 years	Ischemic heart disease	High temperature	Percent	1990	2021	7.017698736947648	30.951466081190983	-3.501680965640003
Deaths	Malaysia	Both	90-94 years	Ischemic heart disease	High temperature	Rate	1990	2021	9.774771543495849	37.876052923570256	-4.50927568733956
Deaths	Malaysia	Both	95+ years	Ischemic heart disease	High temperature	Number	1990	2021	15.567230618544702	59.75798335875692	-6.188146843581958
Deaths	Malaysia	Both	95+ years	Ischemic heart disease	High temperature	Percent	1990	2021	7.017698736947648	30.951466081190983	-3.501680965640002
Deaths	Malaysia	Both	95+ years	Ischemic heart disease	High temperature	Rate	1990	2021	12.509768484931016	48.54517189308008	-5.230680693498714
Deaths	Malaysia	Both	60-64 years	Ischemic heart disease	Low temperature	Number	1990	2021	0.4486413841236922	1.05304743083087	0.1388445814775583
Deaths	Malaysia	Both	60-64 years	Ischemic heart disease	Low temperature	Percent	1990	2021	-0.3649770758378017	-0.1218248289309097	-0.4238058891833853
Deaths	Malaysia	Both	60-64 years	Ischemic heart disease	Low temperature	Rate	1990	2021	-0.5387777280285413	-0.3463453337101903	-0.6374116527057498
Deaths	Malaysia	Both	65-69 years	Ischemic heart disease	Low temperature	Number	1990	2021	0.6112355200717604	1.2781604902560324	0.2409798074771002
Deaths	Malaysia	Both	65-69 years	Ischemic heart disease	Low temperature	Percent	1990	2021	-0.3649770758378017	-0.1218248289309097	-0.4238058891833852
Deaths	Malaysia	Both	65-69 years	Ischemic heart disease	Low temperature	Rate	1990	2021	-0.5828077541331301	-0.4101229276941738	-0.6786769243184573
Deaths	Malaysia	Both	70-74 years	Ischemic heart disease	Low temperature	Number	1990	2021	0.3345735460488472	0.936972882822516	0.0439146757931255
Deaths	Malaysia	Both	70-74 years	Ischemic heart disease	Low temperature	Percent	1990	2021	-0.3649770758378018	-0.1218248289309096	-0.4238058891833854
Deaths	Malaysia	Both	70-74 years	Ischemic heart disease	Low temperature	Rate	1990	2021	-0.6238339085503852	-0.454040190791726	-0.7057597128591526
Deaths	Malaysia	Both	75-79 years	Ischemic heart disease	Low temperature	Number	1990	2021	0.7713535481327425	1.511770109235998	0.3722926323232539
Deaths	Malaysia	Both	75-79 years	Ischemic heart disease	Low temperature	Percent	1990	2021	-0.3649770758378018	-0.1218248289309098	-0.4238058891833853
Deaths	Malaysia	Both	75-79 years	Ischemic heart disease	Low temperature	Rate	1990	2021	-0.5153963914246819	-0.3128346059822446	-0.6245707344272441
Deaths	Malaysia	Both	Age-standardized	Ischemic heart disease	Low temperature	Percent	1990	2021	-0.3649770758378018	-0.1218248289309098	-0.4238058891833854
Deaths	Malaysia	Both	Age-standardized	Ischemic heart disease	Low temperature	Rate	1990	2021	-0.4641620658908131	-0.2493777806877368	-0.5435157450377883
Deaths	Malaysia	Both	80-84 years	Ischemic heart disease	Low temperature	Number	1990	2021	0.6524402642871305	1.3953018897599014	0.2781311840137567
Deaths	Malaysia	Both	80-84 years	Ischemic heart disease	Low temperature	Percent	1990	2021	-0.3649770758378016	-0.1218248289309097	-0.4238058891833853
Deaths	Malaysia	Both	80-84 years	Ischemic heart disease	Low temperature	Rate	1990	2021	-0.3638482420776558	-0.0778634841708874	-0.5079486882895063
Deaths	Malaysia	Both	85-89 years	Ischemic heart disease	Low temperature	Number	1990	2021	1.1606115597371498	2.1498783807168333	0.6496720636463122
Deaths	Malaysia	Both	85-89 years	Ischemic heart disease	Low temperature	Percent	1990	2021	-0.3649770758378017	-0.1218248289309097	-0.4238058891833853
Deaths	Malaysia	Both	85-89 years	Ischemic heart disease	Low temperature	Rate	1990	2021	-0.2475192947540257	0.0970147293154336	-0.4254652613132491
Deaths	Malaysia	Both	90-94 years	Ischemic heart disease	Low temperature	Number	1990	2021	0.8109043069806458	1.7666003035997258	0.384550215892642
Deaths	Malaysia	Both	90-94 years	Ischemic heart disease	Low temperature	Percent	1990	2021	-0.3649770758378017	-0.1218248289309097	-0.4238058891833854
Deaths	Malaysia	Both	90-94 years	Ischemic heart disease	Low temperature	Rate	1990	2021	-0.1497961398604258	0.2988948386265804	-0.3499656864411079
Deaths	Malaysia	Both	95+ years	Ischemic heart disease	Low temperature	Number	1990	2021	0.2895475541439765	0.9256431818110986	-0.0204516900549052
Deaths	Malaysia	Both	95+ years	Ischemic heart disease	Low temperature	Percent	1990	2021	-0.3649770758378015	-0.1218248289309097	-0.4238058891833853
Deaths	Malaysia	Both	95+ years	Ischemic heart disease	Low temperature	Rate	1990	2021	0.0515631313354958	0.5702680894496449	-0.2012261317621397
Deaths	Mongolia	Both	60-64 years	Ischemic heart disease	Non-optimal temperature	Number	1990	2021	0.4319683946823208	0.8552103337897221	0.1235544205973825
Deaths	Mongolia	Both	60-64 years	Ischemic heart disease	Non-optimal temperature	Percent	1990	2021	-0.0021213721130294	0.1004179198663993	-0.0395542774825097
Deaths	Mongolia	Both	60-64 years	Ischemic heart disease	Non-optimal temperature	Rate	1990	2021	-0.4981516688190394	-0.3498220956136435	-0.6062385782663324
Deaths	Mongolia	Both	65-69 years	Ischemic heart disease	Non-optimal temperature	Number	1990	2021	-0.0498469114599902	0.2268383547396435	-0.2733350234366253
Deaths	Mongolia	Both	65-69 years	Ischemic heart disease	Non-optimal temperature	Percent	1990	2021	-0.0021213721130294	0.1004179198663996	-0.0395542774825099
Deaths	Mongolia	Both	65-69 years	Ischemic heart disease	Non-optimal temperature	Rate	1990	2021	-0.4806026121193448	-0.329353717322849	-0.6027714952005009
Deaths	Mongolia	Both	70-74 years	Ischemic heart disease	Non-optimal temperature	Number	1990	2021	-0.0048487588818782	0.2701918235458924	-0.2321026442729635
Deaths	Mongolia	Both	70-74 years	Ischemic heart disease	Non-optimal temperature	Percent	1990	2021	-0.0021213721130293	0.1004179198663996	-0.0395542774825097
Deaths	Mongolia	Both	70-74 years	Ischemic heart disease	Non-optimal temperature	Rate	1990	2021	-0.4054685870311535	-0.2411515874253129	-0.5412364663259797
Deaths	Mongolia	Both	75-79 years	Ischemic heart disease	Non-optimal temperature	Number	1990	2021	-0.0765222882200269	0.1584669495947475	-0.2489593061276095
Deaths	Mongolia	Both	75-79 years	Ischemic heart disease	Non-optimal temperature	Percent	1990	2021	-0.0021213721130291	0.1004179198663996	-0.0395542774825098
Deaths	Mongolia	Both	75-79 years	Ischemic heart disease	Non-optimal temperature	Rate	1990	2021	-0.3551594802647725	-0.1910725940175751	-0.4755677747267967
Deaths	Mongolia	Both	Age-standardized	Ischemic heart disease	Non-optimal temperature	Percent	1990	2021	-0.0021213721130291	0.1004179198663994	-0.0395542774825099
Deaths	Mongolia	Both	Age-standardized	Ischemic heart disease	Non-optimal temperature	Rate	1990	2021	-0.324491427647207	-0.1788402250451756	-0.4315853090351631
Deaths	Mongolia	Both	80-84 years	Ischemic heart disease	Non-optimal temperature	Number	1990	2021	0.3306743323876903	0.6423970011693885	0.1078701020469224
Deaths	Mongolia	Both	80-84 years	Ischemic heart disease	Non-optimal temperature	Percent	1990	2021	-0.0021213721130293	0.1004179198663994	-0.0395542774825098
Deaths	Mongolia	Both	80-84 years	Ischemic heart disease	Non-optimal temperature	Rate	1990	2021	-0.2565552401121682	-0.0823964854090803	-0.3810354630307734
Deaths	Mongolia	Both	85-89 years	Ischemic heart disease	Non-optimal temperature	Number	1990	2021	0.6000261288973465	0.9070946860559708	0.3820587778071021
Deaths	Mongolia	Both	85-89 years	Ischemic heart disease	Non-optimal temperature	Percent	1990	2021	-0.0021213721130293	0.1004179198663995	-0.0395542774825098
Deaths	Mongolia	Both	85-89 years	Ischemic heart disease	Non-optimal temperature	Rate	1990	2021	-0.2067724775355231	-0.0545404443064556	-0.3148317765437283
Deaths	Mongolia	Both	90-94 years	Ischemic heart disease	Non-optimal temperature	Number	1990	2021	0.3445688887822874	0.6306249499436336	0.122526851331878
Deaths	Mongolia	Both	90-94 years	Ischemic heart disease	Non-optimal temperature	Percent	1990	2021	-0.0021213721130294	0.1004179198663994	-0.0395542774825099
Deaths	Mongolia	Both	90-94 years	Ischemic heart disease	Non-optimal temperature	Rate	1990	2021	-0.186389273692829	-0.0132941785825795	-0.3207489073776172
Deaths	Malaysia	Both	60-64 years	Ischemic heart disease	Non-optimal temperature	Number	1990	2021	1.8159075662831623	9.578346313748613	0.9949011040598568
Deaths	Malaysia	Both	60-64 years	Ischemic heart disease	Non-optimal temperature	Percent	1990	2021	0.2347933741079471	3.4380004618339965	-0.0034798878832024
Deaths	Malaysia	Both	60-64 years	Ischemic heart disease	Non-optimal temperature	Rate	1990	2021	-0.1034639078957532	2.367961853084441	-0.3648581148815942
Deaths	Malaysia	Both	65-69 years	Ischemic heart disease	Non-optimal temperature	Number	1990	2021	2.1329004165591923	10.556478112503829	1.1861620765510144
Deaths	Malaysia	Both	65-69 years	Ischemic heart disease	Non-optimal temperature	Percent	1990	2021	0.2347933741079471	3.4380004618339965	-0.0034798878832024
Deaths	Malaysia	Both	65-69 years	Ischemic heart disease	Non-optimal temperature	Rate	1990	2021	-0.1888077536899303	1.9922832497213556	-0.4339437933290605
Deaths	Malaysia	Both	70-74 years	Ischemic heart disease	Non-optimal temperature	Number	1990	2021	1.594724994275851	8.447673671992817	0.838593524509776
Deaths	Malaysia	Both	70-74 years	Ischemic heart disease	Non-optimal temperature	Percent	1990	2021	0.2347933741079471	3.4380004618339965	-0.0034798878832024
Deaths	Malaysia	Both	70-74 years	Ischemic heart disease	Non-optimal temperature	Rate	1990	2021	-0.2686446075804015	1.6629438962031462	-0.4817696320094004
Deaths	Malaysia	Both	75-79 years	Ischemic heart disease	Non-optimal temperature	Number	1990	2021	2.446383230506449	10.80747643481954	1.369136125682955
Deaths	Malaysia	Both	75-79 years	Ischemic heart disease	Non-optimal temperature	Percent	1990	2021	0.2347933741079471	3.438000461833997	-0.0034798878832023
Deaths	Malaysia	Both	75-79 years	Ischemic heart disease	Non-optimal temperature	Rate	1990	2021	-0.0571448868592966	2.230267438430526	-0.3518561458708459
Deaths	Malaysia	Both	Age-standardized	Ischemic heart disease	Non-optimal temperature	Percent	1990	2021	0.2347933741079471	3.4380004618339965	-0.0034798878832024
Deaths	Malaysia	Both	Age-standardized	Ischemic heart disease	Non-optimal temperature	Rate	1990	2021	0.0421885587710873	2.683630074612644	-0.2017957642624266
Deaths	Malaysia	Both	80-84 years	Ischemic heart disease	Non-optimal temperature	Number	1990	2021	2.213671459074916	10.77369575109637	1.2363091909218007
Deaths	Malaysia	Both	80-84 years	Ischemic heart disease	Non-optimal temperature	Percent	1990	2021	0.2347933741079471	3.4380004618339965	-0.0034798878832022
Deaths	Malaysia	Both	80-84 years	Ischemic heart disease	Non-optimal temperature	Rate	1990	2021	0.2371901074180878	3.5326039380515435	-0.1390720416289746
Deaths	Malaysia	Both	85-89 years	Ischemic heart disease	Non-optimal temperature	Number	1990	2021	3.20392225836178	14.802786810778183	1.860287860163207
Deaths	Malaysia	Both	85-89 years	Ischemic heart disease	Non-optimal temperature	Percent	1990	2021	0.2347933741079471	3.4380004618339965	-0.0034798878832022
Deaths	Malaysia	Both	85-89 years	Ischemic heart disease	Non-optimal temperature	Rate	1990	2021	0.4641087943434644	4.503669602541962	-0.0038415667442115
Deaths	Malaysia	Both	90-94 years	Ischemic heart disease	Non-optimal temperature	Number	1990	2021	2.521196948472924	12.176285329004614	1.424235435263666
Deaths	Malaysia	Both	90-94 years	Ischemic heart disease	Non-optimal temperature	Percent	1990	2021	0.2347933741079468	3.4380004618339965	-0.0034798878832025
Deaths	Malaysia	Both	90-94 years	Ischemic heart disease	Non-optimal temperature	Rate	1990	2021	0.6531714162715114	5.186151640280952	0.1381575034104428
Deaths	Malaysia	Both	95+ years	Ischemic heart disease	Non-optimal temperature	Number	1990	2021	1.5094237006089328	7.7582560776513425	0.717132061029564
Deaths	Malaysia	Both	95+ years	Ischemic heart disease	Non-optimal temperature	Percent	1990	2021	0.2347933741079471	3.4380004618339965	-0.0034798878832024
Deaths	Malaysia	Both	95+ years	Ischemic heart disease	Non-optimal temperature	Rate	1990	2021	1.0463126280065913	6.141930637964597	0.4002374408064824
Deaths	Maldives	Both	60-64 years	Ischemic heart disease	Non-optimal temperature	Number	1990	2021	1.2367470797845803	12.5838475418225	-19.016288667915976
Deaths	Maldives	Both	60-64 years	Ischemic heart disease	Non-optimal temperature	Percent	1990	2021	1.6231431430181702	14.548872866624391	-23.082405405440817
Deaths	Maldives	Both	60-64 years	Ischemic heart disease	Non-optimal temperature	Rate	1990	2021	-0.3211040998031553	3.1229598502171507	-6.468291262769419
Deaths	Maldives	Both	65-69 years	Ischemic heart disease	Non-optimal temperature	Number	1990	2021	1.3845124978886991	13.54378697680483	-20.49789842077592
Deaths	Maldives	Both	65-69 years	Ischemic heart disease	Non-optimal temperature	Percent	1990	2021	1.6231431430181702	14.548872866624396	-23.082405405440813
Deaths	Maldives	Both	65-69 years	Ischemic heart disease	Non-optimal temperature	Rate	1990	2021	-0.2559234334874377	3.538324327246287	-7.084232866880485
Deaths	Maldives	Both	70-74 years	Ischemic heart disease	Non-optimal temperature	Number	1990	2021	2.201706359239574	16.68945201377803	-27.708129572327454
Deaths	Maldives	Both	70-74 years	Ischemic heart disease	Non-optimal temperature	Percent	1990	2021	1.6231431430181702	14.548872866624396	-23.082405405440817
Deaths	Maldives	Both	70-74 years	Ischemic heart disease	Non-optimal temperature	Rate	1990	2021	0.0053022479198015	4.554302574500971	-9.386072826232288
Deaths	Maldives	Both	75-79 years	Ischemic heart disease	Non-optimal temperature	Number	1990	2021	4.767724911922874	36.18745416484741	-45.97479743143714
Deaths	Maldives	Both	75-79 years	Ischemic heart disease	Non-optimal temperature	Percent	1990	2021	1.6231431430181704	14.548872866624396	-23.082405405440817
Deaths	Maldives	Both	75-79 years	Ischemic heart disease	Non-optimal temperature	Rate	1990	2021	0.3205230591625969	7.514083366687761	-11.296998902740608
Deaths	Maldives	Both	Age-standardized	Ischemic heart disease	Non-optimal temperature	Percent	1990	2021	1.6231431430181702	14.548872866624396	-23.082405405440817
Deaths	Maldives	Both	Age-standardized	Ischemic heart disease	Non-optimal temperature	Rate	1990	2021	0.237026136631241	6.353276148194539	-10.91585686671672
Deaths	Maldives	Both	80-84 years	Ischemic heart disease	Non-optimal temperature	Number	1990	2021	10.965399714195696	70.63301225086332	-99.82863344785162
Deaths	Maldives	Both	80-84 years	Ischemic heart disease	Non-optimal temperature	Percent	1990	2021	1.6231431430181702	14.548872866624396	-23.082405405440817
Deaths	Maldives	Both	80-84 years	Ischemic heart disease	Non-optimal temperature	Rate	1990	2021	0.8367916294429777	9.99628265139128	-16.17104409399203
Deaths	Maldives	Both	85-89 years	Ischemic heart disease	Non-optimal temperature	Number	1990	2021	18.076267104274542	107.75212879886716	-151.67520312216706
Deaths	Maldives	Both	85-89 years	Ischemic heart disease	Non-optimal temperature	Percent	1990	2021	1.6231431430181702	14.548872866624391	-23.082405405440817
Deaths	Maldives	Both	85-89 years	Ischemic heart disease	Non-optimal temperature	Rate	1990	2021	0.9910688254773596	10.350909073148951	-16.72659357667473
Deaths	Maldives	Both	90-94 years	Ischemic heart disease	Non-optimal temperature	Number	1990	2021	44.82645296691974	254.52815095328532	-389.8350018584915
Deaths	Maldives	Both	90-94 years	Ischemic heart disease	Non-optimal temperature	Percent	1990	2021	1.6231431430181702	14.5488728666244	-23.082405405440817
Deaths	Maldives	Both	90-94 years	Ischemic heart disease	Non-optimal temperature	Rate	1990	2021	1.2371434292315275	11.47430440015679	-19.98204231714999
Deaths	Kiribati	Both	60-64 years	Ischemic heart disease	Non-optimal temperature	Number	1990	2021	-1.1745629535773705	6.32195530934853	-6.928925237109606
Deaths	Kiribati	Both	60-64 years	Ischemic heart disease	Non-optimal temperature	Percent	1990	2021	-1.0727373596054892	2.50197831851617	-3.397093826050752
Deaths	Kiribati	Both	60-64 years	Ischemic heart disease	Non-optimal temperature	Rate	1990	2021	-1.07296739787881	2.0605808125909206	-3.4782935777845205
Deaths	Kiribati	Both	65-69 years	Ischemic heart disease	Non-optimal temperature	Number	1990	2021	-1.1314829387985903	4.44345183108964	-5.117664128115618
Deaths	Kiribati	Both	65-69 years	Ischemic heart disease	Non-optimal temperature	Percent	1990	2021	-1.0727373596054892	2.5019783185161693	-3.397093826050752
Deaths	Kiribati	Both	65-69 years	Ischemic heart disease	Non-optimal temperature	Rate	1990	2021	-1.0729807878964086	2.021436903822295	-3.285546513551744
Deaths	Kiribati	Both	70-74 years	Ischemic heart disease	Non-optimal temperature	Number	1990	2021	-1.1207446074166745	4.166123945018693	-4.847212489477744
Deaths	Kiribati	Both	70-74 years	Ischemic heart disease	Non-optimal temperature	Percent	1990	2021	-1.0727373596054892	2.5019783185161697	-3.397093826050752
Deaths	Kiribati	Both	70-74 years	Ischemic heart disease	Non-optimal temperature	Rate	1990	2021	-1.0757723105516672	2.241959672447476	-3.4142873603041237
Deaths	Kiribati	Both	75-79 years	Ischemic heart disease	Non-optimal temperature	Number	1990	2021	-1.135084931241896	5.068784335790593	-5.492882675917339
Deaths	Kiribati	Both	75-79 years	Ischemic heart disease	Non-optimal temperature	Percent	1990	2021	-1.0727373596054892	2.5019783185161693	-3.3970938260507517
Deaths	Kiribati	Both	75-79 years	Ischemic heart disease	Non-optimal temperature	Rate	1990	2021	-1.0737978892430886	2.315421417736657	-3.4544947763700398
Deaths	Kiribati	Both	Age-standardized	Ischemic heart disease	Non-optimal temperature	Percent	1990	2021	-1.0727373596054892	2.5019783185161693	-3.397093826050752
Deaths	Kiribati	Both	Age-standardized	Ischemic heart disease	Non-optimal temperature	Rate	1990	2021	-1.0804488996498904	2.423035961458168	-3.6837432963714942
Deaths	Kiribati	Both	80-84 years	Ischemic heart disease	Non-optimal temperature	Number	1990	2021	-1.1728878563976384	5.299138614237764	-6.623616999442822
Deaths	Kiribati	Both	80-84 years	Ischemic heart disease	Non-optimal temperature	Percent	1990	2021	-1.0727373596054892	2.5019783185161693	-3.397093826050752
Deaths	Kiribati	Both	80-84 years	Ischemic heart disease	Non-optimal temperature	Rate	1990	2021	-1.0889075424072874	2.239330657132115	-3.891943814204951
Deaths	Kiribati	Both	85-89 years	Ischemic heart disease	Non-optimal temperature	Number	1990	2021	-1.1944121227358866	6.870503040384558	-7.312686768945923
Deaths	Kiribati	Both	85-89 years	Ischemic heart disease	Non-optimal temperature	Percent	1990	2021	-1.0727373596054892	2.5019783185161697	-3.397093826050752
Deaths	Kiribati	Both	85-89 years	Ischemic heart disease	Non-optimal temperature	Rate	1990	2021	-1.099455221109302	3.026305608453645	-4.229375049066268
Deaths	Kiribati	Both	90-94 years	Ischemic heart disease	Non-optimal temperature	Number	1990	2021	-1.1859190303474365	5.707526465005648	-7.716464836316671
Deaths	Kiribati	Both	90-94 years	Ischemic heart disease	Non-optimal temperature	Percent	1990	2021	-1.0727373596054892	2.50197831851617	-3.397093826050752
Deaths	Kiribati	Both	90-94 years	Ischemic heart disease	Non-optimal temperature	Rate	1990	2021	-1.1025058869571638	2.698174136876533	-4.703102280474726
Deaths	Kiribati	Both	95+ years	Ischemic heart disease	Non-optimal temperature	Number	1990	2021	-1.1519589656039648	5.285357244744947	-6.349132593576338
Deaths	Kiribati	Both	95+ years	Ischemic heart disease	Non-optimal temperature	Percent	1990	2021	-1.0727373596054892	2.5019783185161693	-3.397093826050752
Deaths	Kiribati	Both	95+ years	Ischemic heart disease	Non-optimal temperature	Rate	1990	2021	-1.111173888352134	3.5983966908650773	-4.913450367179263
Deaths	Micronesia (Federated States of)	Both	60-64 years	Ischemic heart disease	Non-optimal temperature	Number	1990	2021	-2.033976624781688	11.05476983312822	-12.022358976935616
Deaths	Micronesia (Federated States of)	Both	60-64 years	Ischemic heart disease	Non-optimal temperature	Percent	1990	2021	-1.5420922517693807	4.63719333511142	-6.879584584663204
Deaths	Micronesia (Federated States of)	Both	60-64 years	Ischemic heart disease	Non-optimal temperature	Rate	1990	2021	-1.5047023331089582	4.8841470049246665	-6.380208951240485
Deaths	Micronesia (Federated States of)	Both	65-69 years	Ischemic heart disease	Non-optimal temperature	Number	1990	2021	-1.7284147458086483	7.660568369017557	-9.180623995695136
Deaths	Micronesia (Federated States of)	Both	65-69 years	Ischemic heart disease	Non-optimal temperature	Percent	1990	2021	-1.5420922517693807	4.637193335111419	-6.879584584663203
Deaths	Micronesia (Federated States of)	Both	65-69 years	Ischemic heart disease	Non-optimal temperature	Rate	1990	2021	-1.5131689787428009	5.101379812577896	-6.763258480838791
Deaths	Micronesia (Federated States of)	Both	70-74 years	Ischemic heart disease	Non-optimal temperature	Number	1990	2021	-1.6069935765034689	6.157065257718376	-7.789288361542688
Deaths	Micronesia (Federated States of)	Both	70-74 years	Ischemic heart disease	Non-optimal temperature	Percent	1990	2021	-1.5420922517693807	4.63719333511142	-6.879584584663204
Deaths	Micronesia (Federated States of)	Both	70-74 years	Ischemic heart disease	Non-optimal temperature	Rate	1990	2021	-1.515279980904412	5.075669648058758	-6.763461942122006
Deaths	Micronesia (Federated States of)	Both	75-79 years	Ischemic heart disease	Non-optimal temperature	Number	1990	2021	-1.45235791764222	3.686777697547935	-5.739888875540519
Deaths	Micronesia (Federated States of)	Both	75-79 years	Ischemic heart disease	Non-optimal temperature	Percent	1990	2021	-1.5420922517693807	4.63719333511142	-6.879584584663203
Deaths	Micronesia (Federated States of)	Both	75-79 years	Ischemic heart disease	Non-optimal temperature	Rate	1990	2021	-1.5233721588209417	4.422540129870306	-6.483989063998365
Deaths	Micronesia (Federated States of)	Both	Age-standardized	Ischemic heart disease	Non-optimal temperature	Percent	1990	2021	-1.5420922517693807	4.63719333511142	-6.879584584663203
Deaths	Micronesia (Federated States of)	Both	Age-standardized	Ischemic heart disease	Non-optimal temperature	Rate	1990	2021	-1.5403621144783883	5.21083491423663	-7.091953771085334
Deaths	Micronesia (Federated States of)	Both	80-84 years	Ischemic heart disease	Non-optimal temperature	Number	1990	2021	-1.5546131412602833	5.559016029587838	-6.796505165712502
Deaths	Micronesia (Federated States of)	Both	80-84 years	Ischemic heart disease	Non-optimal temperature	Percent	1990	2021	-1.5420922517693807	4.63719333511142	-6.879584584663204
Deaths	Micronesia (Federated States of)	Both	80-84 years	Ischemic heart disease	Non-optimal temperature	Rate	1990	2021	-1.5500076485809389	5.5045501360474685	-6.748371141975143
Deaths	Micronesia (Federated States of)	Both	85-89 years	Ischemic heart disease	Non-optimal temperature	Number	1990	2021	-1.786098411055648	7.987117439231418	-9.347153223848345
Deaths	Micronesia (Federated States of)	Both	85-89 years	Ischemic heart disease	Non-optimal temperature	Percent	1990	2021	-1.5420922517693807	4.637193335111419	-6.879584584663204
Deaths	Micronesia (Federated States of)	Both	85-89 years	Ischemic heart disease	Non-optimal temperature	Rate	1990	2021	-1.5875511593071878	5.7172140230626205	-7.23888750392045
Deaths	Micronesia (Federated States of)	Both	90-94 years	Ischemic heart disease	Non-optimal temperature	Number	1990	2021	-2.036800271603979	11.54705572293206	-12.811917524122642
Deaths	Micronesia (Federated States of)	Both	90-94 years	Ischemic heart disease	Non-optimal temperature	Percent	1990	2021	-1.5420922517693805	4.63719333511142	-6.879584584663203
Deaths	Micronesia (Federated States of)	Both	90-94 years	Ischemic heart disease	Non-optimal temperature	Rate	1990	2021	-1.6276616518789613	6.595778991347533	-8.150738544444284
Deaths	Micronesia (Federated States of)	Both	95+ years	Ischemic heart disease	Non-optimal temperature	Number	1990	2021	-2.206983093968842	13.59889278577963	-14.083447731647825
Deaths	Micronesia (Federated States of)	Both	95+ years	Ischemic heart disease	Non-optimal temperature	Percent	1990	2021	-1.5420922517693805	4.637193335111419	-6.879584584663203
Deaths	Micronesia (Federated States of)	Both	95+ years	Ischemic heart disease	Non-optimal temperature	Rate	1990	2021	-1.64168965804876	6.761466226335791	-7.9557835092896925
Deaths	Micronesia (Federated States of)	Both	60-64 years	Ischemic heart disease	High temperature	Number	1990	2021	-1.8746778670625044	13.452089864665144	-8.864445666130873
Deaths	Micronesia (Federated States of)	Both	60-64 years	Ischemic heart disease	High temperature	Percent	1990	2021	-1.4588425847256588	5.873740878912802	-5.2799719261031015
Deaths	Micronesia (Federated States of)	Both	60-64 years	Ischemic heart disease	High temperature	Rate	1990	2021	-1.4269457835358892	6.054321440329321	-4.838775443441894
Deaths	Micronesia (Federated States of)	Both	65-69 years	Ischemic heart disease	High temperature	Number	1990	2021	-1.616412473161549	8.745744070715013	-7.046851602668913
Deaths	Micronesia (Federated States of)	Both	65-69 years	Ischemic heart disease	High temperature	Percent	1990	2021	-1.4588425847256588	5.873740878912802	-5.279971926103102
Deaths	Micronesia (Federated States of)	Both	65-69 years	Ischemic heart disease	High temperature	Rate	1990	2021	-1.4342632561418986	5.865887271825399	-5.260013514836281
Deaths	Micronesia (Federated States of)	Both	70-74 years	Ischemic heart disease	High temperature	Number	1990	2021	-1.5138117966324856	7.982992832732357	-5.665791870315454
Deaths	Micronesia (Federated States of)	Both	70-74 years	Ischemic heart disease	High temperature	Percent	1990	2021	-1.4588425847256588	5.873740878912802	-5.279971926103103
Deaths	Micronesia (Federated States of)	Both	70-74 years	Ischemic heart disease	High temperature	Rate	1990	2021	-1.4361774868893298	6.625708993459751	-4.960814807446928
Deaths	Micronesia (Federated States of)	Both	75-79 years	Ischemic heart disease	High temperature	Number	1990	2021	-1.3827075246130796	4.812395826659734	-4.388752584976104
Deaths	Micronesia (Federated States of)	Both	75-79 years	Ischemic heart disease	High temperature	Percent	1990	2021	-1.4588425847256588	5.873740878912802	-5.2799719261031015
Deaths	Micronesia (Federated States of)	Both	75-79 years	Ischemic heart disease	High temperature	Rate	1990	2021	-1.44278757051001	5.724865494952516	-4.920742153366604
Deaths	Micronesia (Federated States of)	Both	Age-standardized	Ischemic heart disease	High temperature	Percent	1990	2021	-1.4588425847256588	5.873740878912802	-5.279971926103102
Deaths	Micronesia (Federated States of)	Both	Age-standardized	Ischemic heart disease	High temperature	Rate	1990	2021	-1.457231678084947	6.593372892147945	-5.083601001594546
Deaths	Micronesia (Federated States of)	Both	80-84 years	Ischemic heart disease	High temperature	Number	1990	2021	-1.4693027947359183	6.384988948030885	-5.087046579430344
Deaths	Micronesia (Federated States of)	Both	80-84 years	Ischemic heart disease	High temperature	Percent	1990	2021	-1.4588425847256588	5.873740878912802	-5.279971926103102
Deaths	Micronesia (Federated States of)	Both	80-84 years	Ischemic heart disease	High temperature	Rate	1990	2021	-1.4654057168905563	6.323664197485105	-5.053107854035314
Deaths	Micronesia (Federated States of)	Both	85-89 years	Ischemic heart disease	High temperature	Number	1990	2021	-1.6652458956739455	9.480414822982414	-7.064212788709807
Deaths	Micronesia (Federated States of)	Both	85-89 years	Ischemic heart disease	High temperature	Percent	1990	2021	-1.4588425847256588	5.873740878912804	-5.279971926103102
Deaths	Micronesia (Federated States of)	Both	85-89 years	Ischemic heart disease	High temperature	Rate	1990	2021	-1.4972227290253413	6.833344772945505	-5.532556234921176
Deaths	Micronesia (Federated States of)	Both	90-94 years	Ischemic heart disease	High temperature	Number	1990	2021	-1.8772509252629088	12.867044921120696	-9.582019365209913
Deaths	Micronesia (Federated States of)	Both	90-94 years	Ischemic heart disease	High temperature	Percent	1990	2021	-1.4588425847256588	5.873740878912803	-5.2799719261031015
Deaths	Micronesia (Federated States of)	Both	90-94 years	Ischemic heart disease	High temperature	Rate	1990	2021	-1.5310731294572628	7.394878512526982	-6.195411882841775
Deaths	Micronesia (Federated States of)	Both	95+ years	Ischemic heart disease	High temperature	Number	1990	2021	-2.0216161986401344	14.823693613850146	-10.55775487236714
Deaths	Micronesia (Federated States of)	Both	95+ years	Ischemic heart disease	High temperature	Percent	1990	2021	-1.4588425847256588	5.873740878912802	-5.279971926103102
Deaths	Micronesia (Federated States of)	Both	95+ years	Ischemic heart disease	High temperature	Rate	1990	2021	-1.5431397941182643	7.41262863985233	-6.081357383056662
Deaths	Micronesia (Federated States of)	Both	60-64 years	Ischemic heart disease	Low temperature	Number	1990	2021	-0.4172165366139301	-0.1181204052393603	-0.614170833357595
Deaths	Micronesia (Federated States of)	Both	60-64 years	Ischemic heart disease	Low temperature	Percent	1990	2021	-0.6959151073681827	-0.6330598842088797	-0.7595529704459458
Deaths	Micronesia (Federated States of)	Both	60-64 years	Ischemic heart disease	Low temperature	Rate	1990	2021	-0.71553305305101	-0.5695389254173409	-0.811669939224186
Deaths	Micronesia (Federated States of)	Both	65-69 years	Ischemic heart disease	Low temperature	Number	1990	2021	-0.5946349879494482	-0.3964618022568109	-0.7371425412309656
Deaths	Micronesia (Federated States of)	Both	65-69 years	Ischemic heart disease	Low temperature	Percent	1990	2021	-0.695915107368183	-0.6330598842088797	-0.7595529704459458
Deaths	Micronesia (Federated States of)	Both	65-69 years	Ischemic heart disease	Low temperature	Rate	1990	2021	-0.7144199091945748	-0.5748066848587595	-0.8148166351002611
Deaths	Micronesia (Federated States of)	Both	70-74 years	Ischemic heart disease	Low temperature	Number	1990	2021	-0.6624512881396406	-0.506456391052501	-0.7721765821128656
Deaths	Micronesia (Federated States of)	Both	70-74 years	Ischemic heart disease	Low temperature	Percent	1990	2021	-0.6959151073681829	-0.6330598842088797	-0.7595529704459458
Deaths	Micronesia (Federated States of)	Both	70-74 years	Ischemic heart disease	Low temperature	Rate	1990	2021	-0.7134531557918048	-0.5810282822778625	-0.8065995243397939
Deaths	Micronesia (Federated States of)	Both	75-79 years	Ischemic heart disease	Low temperature	Number	1990	2021	-0.7472104927295576	-0.6466162116577501	-0.8281537892196112
Deaths	Micronesia (Federated States of)	Both	75-79 years	Ischemic heart disease	Low temperature	Percent	1990	2021	-0.6959151073681829	-0.6330598842088796	-0.7595529704459458
Deaths	Micronesia (Federated States of)	Both	75-79 years	Ischemic heart disease	Low temperature	Rate	1990	2021	-0.7075258661614605	-0.5911396065288104	-0.8011761951904955
Deaths	Micronesia (Federated States of)	Both	Age-standardized	Ischemic heart disease	Low temperature	Percent	1990	2021	-0.695915107368183	-0.6330598842088796	-0.7595529704459458
Deaths	Micronesia (Federated States of)	Both	Age-standardized	Ischemic heart disease	Low temperature	Rate	1990	2021	-0.6971683518516278	-0.5897137870471789	-0.7861679500594787
Deaths	Micronesia (Federated States of)	Both	80-84 years	Ischemic heart disease	Low temperature	Number	1990	2021	-0.6869278324054686	-0.5522797023445605	-0.7919500892054441
Deaths	Micronesia (Federated States of)	Both	80-84 years	Ischemic heart disease	Low temperature	Percent	1990	2021	-0.695915107368183	-0.6330598842088796	-0.7595529704459458
Deaths	Micronesia (Federated States of)	Both	80-84 years	Ischemic heart disease	Low temperature	Rate	1990	2021	-0.6895275753049724	-0.5559975597118789	-0.7936777300956785
Deaths	Micronesia (Federated States of)	Both	85-89 years	Ischemic heart disease	Low temperature	Number	1990	2021	-0.5582838552924314	-0.3687918921464242	-0.701342015096208
Deaths	Micronesia (Federated States of)	Both	85-89 years	Ischemic heart disease	Low temperature	Percent	1990	2021	-0.695915107368183	-0.6330598842088797	-0.7595529704459458
Deaths	Micronesia (Federated States of)	Both	85-89 years	Ischemic heart disease	Low temperature	Rate	1990	2021	-0.6698494370964198	-0.528218031842314	-0.7767749650696738
Deaths	Micronesia (Federated States of)	Both	90-94 years	Ischemic heart disease	Low temperature	Number	1990	2021	-0.4150465315204691	-0.1264416650573733	-0.5980679131787434
Deaths	Micronesia (Federated States of)	Both	90-94 years	Ischemic heart disease	Low temperature	Percent	1990	2021	-0.695915107368183	-0.6330598842088797	-0.7595529704459458
Deaths	Micronesia (Federated States of)	Both	90-94 years	Ischemic heart disease	Low temperature	Rate	1990	2021	-0.6458788926335952	-0.4711623033484743	-0.7566769951100579
Deaths	Micronesia (Federated States of)	Both	95+ years	Ischemic heart disease	Low temperature	Number	1990	2021	-0.3170706008300033	0.0110927783071342	-0.525733946812986
Deaths	Micronesia (Federated States of)	Both	95+ years	Ischemic heart disease	Low temperature	Percent	1990	2021	-0.695915107368183	-0.6330598842088797	-0.7595529704459458
Deaths	Micronesia (Federated States of)	Both	95+ years	Ischemic heart disease	Low temperature	Rate	1990	2021	-0.636922227979315	-0.46245495698366	-0.7478575938516281
Deaths	Fiji	Both	60-64 years	Ischemic heart disease	Non-optimal temperature	Number	1990	2021	0.3448566626889957	0.9796424772194824	-0.1101293512418188
Deaths	Fiji	Both	60-64 years	Ischemic heart disease	Non-optimal temperature	Percent	1990	2021	-0.372401229382467	-0.1893092911013842	-0.4696888343003612
Deaths	Fiji	Both	60-64 years	Ischemic heart disease	Non-optimal temperature	Rate	1990	2021	-0.4858890730668354	-0.2432235663504797	-0.6598208294042692
Deaths	Fiji	Both	65-69 years	Ischemic heart disease	Non-optimal temperature	Number	1990	2021	0.3244580241672504	0.9855110090347108	-0.1061057195127194
Deaths	Fiji	Both	65-69 years	Ischemic heart disease	Non-optimal temperature	Percent	1990	2021	-0.372401229382467	-0.189309291101384	-0.4696888343003613
Deaths	Fiji	Both	65-69 years	Ischemic heart disease	Non-optimal temperature	Rate	1990	2021	-0.4619299249502538	-0.1933726564757509	-0.6368493724889894
Deaths	Fiji	Both	70-74 years	Ischemic heart disease	Non-optimal temperature	Number	1990	2021	0.2774292997058357	0.9314919662592884	-0.1289399527632599
Deaths	Fiji	Both	70-74 years	Ischemic heart disease	Non-optimal temperature	Percent	1990	2021	-0.3724012293824669	-0.189309291101384	-0.4696888343003612
Deaths	Fiji	Both	70-74 years	Ischemic heart disease	Non-optimal temperature	Rate	1990	2021	-0.450805639081936	-0.1696100157774547	-0.6255125304597275
Deaths	Fiji	Both	75-79 years	Ischemic heart disease	Non-optimal temperature	Number	1990	2021	0.5144999748941296	1.1161089357875411	0.0703449542382585
Deaths	Fiji	Both	75-79 years	Ischemic heart disease	Non-optimal temperature	Percent	1990	2021	-0.3724012293824669	-0.1893092911013841	-0.4696888343003612
Deaths	Fiji	Both	75-79 years	Ischemic heart disease	Non-optimal temperature	Rate	1990	2021	-0.3916279966949026	-0.1499627244517589	-0.5700442952579432
Deaths	Fiji	Both	Age-standardized	Ischemic heart disease	Non-optimal temperature	Percent	1990	2021	-0.372401229382467	-0.1893092911013841	-0.4696888343003612
Deaths	Fiji	Both	Age-standardized	Ischemic heart disease	Non-optimal temperature	Rate	1990	2021	-0.4244260954781507	-0.2057278445934773	-0.5871248858143812
Deaths	Fiji	Both	80-84 years	Ischemic heart disease	Non-optimal temperature	Number	1990	2021	0.5511907965662785	1.1533111611820432	0.1116792020377545
Deaths	Fiji	Both	80-84 years	Ischemic heart disease	Non-optimal temperature	Percent	1990	2021	-0.3724012293824668	-0.1893092911013839	-0.4696888343003613
Deaths	Fiji	Both	80-84 years	Ischemic heart disease	Non-optimal temperature	Rate	1990	2021	-0.3541826645873471	-0.10349798393128	-0.5371673802584924
Deaths	Fiji	Both	85-89 years	Ischemic heart disease	Non-optimal temperature	Number	1990	2021	0.5373286695545084	1.077345769192819	0.1126341464171799
Deaths	Fiji	Both	85-89 years	Ischemic heart disease	Non-optimal temperature	Percent	1990	2021	-0.372401229382467	-0.1893092911013839	-0.4696888343003611
Deaths	Fiji	Both	85-89 years	Ischemic heart disease	Non-optimal temperature	Rate	1990	2021	-0.3489053983300095	-0.1201955424955528	-0.5287734492222468
Deaths	Fiji	Both	90-94 years	Ischemic heart disease	Non-optimal temperature	Number	1990	2021	0.8852700042664383	1.768652825989674	0.3027992371163966
Deaths	Fiji	Both	90-94 years	Ischemic heart disease	Non-optimal temperature	Percent	1990	2021	-0.3724012293824668	-0.1893092911013841	-0.4696888343003612
Deaths	Fiji	Both	90-94 years	Ischemic heart disease	Non-optimal temperature	Rate	1990	2021	-0.152092839339331	0.2452118535952013	-0.4140612222364015
Deaths	Fiji	Both	95+ years	Ischemic heart disease	Non-optimal temperature	Number	1990	2021	-0.0387902861096506	0.5569317691607594	-0.3876250072085617
Deaths	Fiji	Both	95+ years	Ischemic heart disease	Non-optimal temperature	Percent	1990	2021	-0.372401229382467	-0.189309291101384	-0.4696888343003612
Deaths	Fiji	Both	95+ years	Ischemic heart disease	Non-optimal temperature	Rate	1990	2021	-0.0096431960608953	0.6041431423082783	-0.369055751404584
Deaths	Fiji	Both	60-64 years	Ischemic heart disease	High temperature	Number	1990	2021	0.8982553106740987	9.83178359450056	-10.047409003194982
Deaths	Fiji	Both	60-64 years	Ischemic heart disease	High temperature	Percent	1990	2021	-0.113880290087138	3.828874264823309	-5.443904871170984
Deaths	Fiji	Both	60-64 years	Ischemic heart disease	High temperature	Rate	1990	2021	-0.2743361992383955	3.1407671602515794	-4.458637606535532
Deaths	Fiji	Both	65-69 years	Ischemic heart disease	High temperature	Number	1990	2021	0.8549392811203591	9.025158438022416	-10.254665133239742
Deaths	Fiji	Both	65-69 years	Ischemic heart disease	High temperature	Percent	1990	2021	-0.1138802900871382	3.828874264823309	-5.443904871170984
Deaths	Fiji	Both	65-69 years	Ischemic heart disease	High temperature	Rate	1990	2021	-0.2464183084754991	3.0727887594051424	-4.759770617066954
Deaths	Fiji	Both	70-74 years	Ischemic heart disease	High temperature	Number	1990	2021	0.8264244644993775	9.09016413392722	-9.482850168644363
Deaths	Fiji	Both	70-74 years	Ischemic heart disease	High temperature	Percent	1990	2021	-0.113880290087138	3.828874264823309	-5.443904871170984
Deaths	Fiji	Both	70-74 years	Ischemic heart disease	High temperature	Rate	1990	2021	-0.2147807970454121	3.337978817588273	-4.646959936025535
Deaths	Fiji	Both	75-79 years	Ischemic heart disease	High temperature	Number	1990	2021	1.1598473490460444	11.108875220706084	-11.652121965307252
Deaths	Fiji	Both	75-79 years	Ischemic heart disease	High temperature	Percent	1990	2021	-0.1138802900871379	3.828874264823309	-5.443904871170984
Deaths	Fiji	Both	75-79 years	Ischemic heart disease	High temperature	Rate	1990	2021	-0.1323930799905098	3.864114095681901	-5.278938849066156
Deaths	Fiji	Both	Age-standardized	Ischemic heart disease	High temperature	Percent	1990	2021	-0.113880290087138	3.828874264823309	-5.443904871170984
Deaths	Fiji	Both	Age-standardized	Ischemic heart disease	High temperature	Rate	1990	2021	-0.1844693596967049	3.5662888902603616	-4.863901724035222
Deaths	Fiji	Both	80-84 years	Ischemic heart disease	High temperature	Number	1990	2021	1.1958262830213646	10.909026283090292	-10.989651890658322
Deaths	Fiji	Both	80-84 years	Ischemic heart disease	High temperature	Percent	1990	2021	-0.113880290087138	3.828874264823309	-5.443904871170984
Deaths	Fiji	Both	80-84 years	Ischemic heart disease	High temperature	Rate	1990	2021	-0.0857973872272561	3.9581622315769063	-5.159056629272147
Deaths	Fiji	Both	85-89 years	Ischemic heart disease	High temperature	Number	1990	2021	1.1781794329707975	11.204327874244036	-11.540531173294475
Deaths	Fiji	Both	85-89 years	Ischemic heart disease	High temperature	Percent	1990	2021	-0.1138802900871382	3.828874264823309	-5.443904871170982
Deaths	Fiji	Both	85-89 years	Ischemic heart disease	High temperature	Rate	1990	2021	-0.0774901305347711	4.168817932884543	-5.464161165780526
Deaths	Fiji	Both	90-94 years	Ischemic heart disease	High temperature	Number	1990	2021	1.660575538314878	14.109574464667665	-14.112268777523571
Deaths	Fiji	Both	90-94 years	Ischemic heart disease	High temperature	Percent	1990	2021	-0.113880290087138	3.828874264823309	-5.443904871170984
Deaths	Fiji	Both	90-94 years	Ischemic heart disease	High temperature	Rate	1990	2021	0.1966036935349126	5.79558702686319	-6.897291403252126
Deaths	Fiji	Both	95+ years	Ischemic heart disease	High temperature	Number	1990	2021	0.3690008299936902	6.647718456763052	-8.482188852513362
Deaths	Fiji	Both	95+ years	Ischemic heart disease	High temperature	Percent	1990	2021	-0.113880290087138	3.828874264823309	-5.443904871170984
Deaths	Fiji	Both	95+ years	Ischemic heart disease	High temperature	Rate	1990	2021	0.4105135091645545	6.879622832369716	-8.709073817463768
Deaths	Timor-Leste	Both	Age-standardized	Ischemic heart disease	Non-optimal temperature	Percent	1990	2021	0.364732809026871	3.762145475828353	-3.4425298420157207
Deaths	Timor-Leste	Both	Age-standardized	Ischemic heart disease	Non-optimal temperature	Rate	1990	2021	0.7455491263055577	5.00093586689752	-4.946418309018601
Deaths	Timor-Leste	Both	80-84 years	Ischemic heart disease	Non-optimal temperature	Number	1990	2021	7.183454896498363	31.110266860193757	-19.006445773510787
Deaths	Timor-Leste	Both	80-84 years	Ischemic heart disease	Non-optimal temperature	Percent	1990	2021	0.364732809026871	3.762145475828354	-3.4425298420157207
Deaths	Timor-Leste	Both	80-84 years	Ischemic heart disease	Non-optimal temperature	Rate	1990	2021	0.8902494910294039	6.416967082603599	-5.159206030840515
Deaths	Timor-Leste	Both	85-89 years	Ischemic heart disease	Non-optimal temperature	Number	1990	2021	5.0537083001429925	21.322271719859216	-15.056610023344634
Deaths	Timor-Leste	Both	85-89 years	Ischemic heart disease	Non-optimal temperature	Percent	1990	2021	0.3647328090268709	3.762145475828354	-3.4425298420157207
Deaths	Timor-Leste	Both	85-89 years	Ischemic heart disease	Non-optimal temperature	Rate	1990	2021	1.019669526641022	6.447271940231304	-5.6896390616236445
Deaths	Timor-Leste	Both	90-94 years	Ischemic heart disease	Non-optimal temperature	Number	1990	2021	4.907159215907909	19.25114108415826	-11.950649052135256
Deaths	Timor-Leste	Both	90-94 years	Ischemic heart disease	Non-optimal temperature	Percent	1990	2021	0.3647328090268708	3.762145475828355	-3.4425298420157207
Deaths	Timor-Leste	Both	90-94 years	Ischemic heart disease	Non-optimal temperature	Rate	1990	2021	1.1029510532173448	6.20941435895225	-4.89843546041308
Deaths	Georgia	Both	95+ years	Ischemic heart disease	Low temperature	Number	1990	2021	-0.5416850721712333	-0.4552088422504901	-0.6652673102513302
Deaths	Georgia	Both	95+ years	Ischemic heart disease	Low temperature	Percent	1990	2021	-0.1267592614765549	-0.0760769100878883	-0.2813336020987675
Deaths	Georgia	Both	95+ years	Ischemic heart disease	Low temperature	Rate	1990	2021	-0.8956076077119746	-0.8759105392349721	-0.9237564736863112
Deaths	Solomon Islands	Both	80-84 years	Ischemic heart disease	Low temperature	Number	1990	2021	0.4851264658749873	1.4591341170381562	-0.0850444177634431
Deaths	Solomon Islands	Both	80-84 years	Ischemic heart disease	Low temperature	Percent	1990	2021	-0.5695349498139004	-0.3256528128939228	-0.7449853810740794
Deaths	Solomon Islands	Both	80-84 years	Ischemic heart disease	Low temperature	Rate	1990	2021	-0.5870305351196563	-0.3161879989904324	-0.745578086534942
Deaths	Solomon Islands	Both	85-89 years	Ischemic heart disease	Low temperature	Number	1990	2021	0.7661036170589067	2.100476011371936	0.1119209755138765
Deaths	Solomon Islands	Both	85-89 years	Ischemic heart disease	Low temperature	Percent	1990	2021	-0.5695349498139004	-0.3256528128939228	-0.7449853810740794
Deaths	Solomon Islands	Both	85-89 years	Ischemic heart disease	Low temperature	Rate	1990	2021	-0.5686415735669447	-0.2427304714510277	-0.7284210973338516
Deaths	Solomon Islands	Both	90-94 years	Ischemic heart disease	Low temperature	Number	1990	2021	1.3980526520583003	2.858267128338416	0.4781883759028468
Deaths	Solomon Islands	Both	90-94 years	Ischemic heart disease	Low temperature	Percent	1990	2021	-0.5695349498139005	-0.3256528128939228	-0.7449853810740794
Deaths	Solomon Islands	Both	90-94 years	Ischemic heart disease	Low temperature	Rate	1990	2021	-0.5439912870517771	-0.266319934262536	-0.7189107677798845
Deaths	Solomon Islands	Both	95+ years	Ischemic heart disease	Low temperature	Number	1990	2021	1.2686833385208232	2.7964285539688607	0.3702436628024086
Deaths	Solomon Islands	Both	95+ years	Ischemic heart disease	Low temperature	Percent	1990	2021	-0.5695349498139005	-0.3256528128939229	-0.7449853810740794
Deaths	Solomon Islands	Both	95+ years	Ischemic heart disease	Low temperature	Rate	1990	2021	-0.5244469064462048	-0.2042065489523207	-0.7127745412045794
Deaths	Fiji	Both	90-94 years	Ischemic heart disease	Low temperature	Number	1990	2021	0.8958907527575332	1.6887845023986472	0.3881700737388824
Deaths	Fiji	Both	90-94 years	Ischemic heart disease	Low temperature	Percent	1990	2021	-0.3688474221525121	-0.1824649267843936	-0.4410527829135983
Deaths	Fiji	Both	90-94 years	Ischemic heart disease	Low temperature	Rate	1990	2021	-0.1473161184045064	0.2092907795158705	-0.3756653725597057
Deaths	Uzbekistan	Both	60-64 years	Ischemic heart disease	Non-optimal temperature	Number	1990	2021	1.5205698003857209	2.0314494291051983	1.0805535302523084
Deaths	Uzbekistan	Both	60-64 years	Ischemic heart disease	Non-optimal temperature	Percent	1990	2021	0.0267182415403846	0.0677364671004893	-0.0079238418700619
Deaths	Uzbekistan	Both	60-64 years	Ischemic heart disease	Non-optimal temperature	Rate	1990	2021	0.0319677152341851	0.2411312476738125	-0.1481830526144023
Deaths	Uzbekistan	Both	65-69 years	Ischemic heart disease	Non-optimal temperature	Number	1990	2021	1.9445295178568809	2.5207054472398647	1.4834798071224782
Deaths	Uzbekistan	Both	65-69 years	Ischemic heart disease	Non-optimal temperature	Percent	1990	2021	0.0267182415403846	0.0677364671004892	-0.0079238418700621
Deaths	Uzbekistan	Both	65-69 years	Ischemic heart disease	Non-optimal temperature	Rate	1990	2021	0.0184013471836442	0.2176788002164459	-0.14105830288374
Deaths	Uzbekistan	Both	70-74 years	Ischemic heart disease	Non-optimal temperature	Number	1990	2021	1.2341999221964668	1.590252959181141	0.8931142163899766
Deaths	Uzbekistan	Both	70-74 years	Ischemic heart disease	Non-optimal temperature	Percent	1990	2021	0.0267182415403845	0.0677364671004894	-0.0079238418700621
Deaths	Uzbekistan	Both	70-74 years	Ischemic heart disease	Non-optimal temperature	Rate	1990	2021	0.1202534024535438	0.2987824687977362	-0.0507708727967825
Deaths	Uzbekistan	Both	75-79 years	Ischemic heart disease	Non-optimal temperature	Number	1990	2021	0.979914061886933	1.2490601665765522	0.7081654581671663
Deaths	Uzbekistan	Both	75-79 years	Ischemic heart disease	Non-optimal temperature	Percent	1990	2021	0.0267182415403846	0.0677364671004893	-0.0079238418700622
Deaths	Uzbekistan	Both	75-79 years	Ischemic heart disease	Non-optimal temperature	Rate	1990	2021	0.1928768435812345	0.3550344654723369	0.0291512441257191
Deaths	Uzbekistan	Both	Age-standardized	Ischemic heart disease	Non-optimal temperature	Percent	1990	2021	0.0267182415403845	0.0677364671004895	-0.007923841870062
Deaths	Uzbekistan	Both	Age-standardized	Ischemic heart disease	Non-optimal temperature	Rate	1990	2021	0.0938798946901822	0.2377180817650392	-0.0512502991423727
Deaths	Uzbekistan	Both	80-84 years	Ischemic heart disease	Non-optimal temperature	Number	1990	2021	1.1005198503530034	1.3631767200714615	0.8501255362250631
Deaths	Uzbekistan	Both	80-84 years	Ischemic heart disease	Non-optimal temperature	Percent	1990	2021	0.0267182415403848	0.0677364671004894	-0.0079238418700622
Deaths	Uzbekistan	Both	80-84 years	Ischemic heart disease	Non-optimal temperature	Rate	1990	2021	0.4369454167997012	0.616626453886526	0.2656530759925503
Deaths	Uzbekistan	Both	85-89 years	Ischemic heart disease	Non-optimal temperature	Number	1990	2021	0.4489303391555543	0.6199710933539143	0.2874384131752883
Deaths	Uzbekistan	Both	85-89 years	Ischemic heart disease	Non-optimal temperature	Percent	1990	2021	0.0267182415403846	0.0677364671004895	-0.0079238418700621
Deaths	Uzbekistan	Both	85-89 years	Ischemic heart disease	Non-optimal temperature	Rate	1990	2021	0.233397656320943	0.3789955913373175	0.0959281330208092
Deaths	Uzbekistan	Both	90-94 years	Ischemic heart disease	Non-optimal temperature	Number	1990	2021	0.675138618133964	0.8446224167216054	0.5156790705690433
Deaths	Uzbekistan	Both	90-94 years	Ischemic heart disease	Non-optimal temperature	Percent	1990	2021	0.0267182415403845	0.0677364671004894	-0.0079238418700623
Deaths	Uzbekistan	Both	90-94 years	Ischemic heart disease	Non-optimal temperature	Rate	1990	2021	-0.0917578430481758	0.0001344511961656	-0.1782150961131549
Deaths	Uzbekistan	Both	95+ years	Ischemic heart disease	Non-optimal temperature	Number	1990	2021	0.4802416916317502	0.6321526419179458	0.3275627282172999
Deaths	Uzbekistan	Both	95+ years	Ischemic heart disease	Non-optimal temperature	Percent	1990	2021	0.0267182415403848	0.0677364671004896	-0.007923841870062
Deaths	Uzbekistan	Both	95+ years	Ischemic heart disease	Non-optimal temperature	Rate	1990	2021	-0.2669951853667384	-0.1917699984362542	-0.3426006867579599
Deaths	Mongolia	Both	95+ years	Ischemic heart disease	Non-optimal temperature	Number	1990	2021	-0.4414041759583652	-0.3129876308608426	-0.5596155858876468
Deaths	Mongolia	Both	95+ years	Ischemic heart disease	Non-optimal temperature	Percent	1990	2021	-0.0021213721130291	0.1004179198663997	-0.0395542774825097
Deaths	Mongolia	Both	95+ years	Ischemic heart disease	Non-optimal temperature	Rate	1990	2021	-0.1890677810350718	-0.0026411924611098	-0.3606792339588239
Deaths	Timor-Leste	Both	95+ years	Ischemic heart disease	Non-optimal temperature	Number	1990	2021	4.199374964021257	17.775004102760978	-14.153043073091826
Deaths	Timor-Leste	Both	95+ years	Ischemic heart disease	Non-optimal temperature	Percent	1990	2021	0.364732809026871	3.762145475828354	-3.4425298420157207
Deaths	Timor-Leste	Both	95+ years	Ischemic heart disease	Non-optimal temperature	Rate	1990	2021	1.2060045294217756	6.965908282669837	-6.580607822229311
Deaths	Timor-Leste	Both	60-64 years	Ischemic heart disease	High temperature	Number	1990	2021	-0.8571825415640709	-0.0327403453763173	-1.3236971631982892
Deaths	Timor-Leste	Both	60-64 years	Ischemic heart disease	High temperature	Percent	1990	2021	-0.9582874023565036	-0.7197923472606726	-1.08325276302956
Deaths	Timor-Leste	Both	60-64 years	Ischemic heart disease	High temperature	Rate	1990	2021	-0.9511513929442816	-0.6691630889737533	-1.110715844570345
Deaths	Timor-Leste	Both	65-69 years	Ischemic heart disease	High temperature	Number	1990	2021	-0.8055829201363534	0.3962609039188137	-1.3873427518755417
Deaths	Timor-Leste	Both	65-69 years	Ischemic heart disease	High temperature	Percent	1990	2021	-0.9582874023565036	-0.7197923472606726	-1.08325276302956
Deaths	Timor-Leste	Both	65-69 years	Ischemic heart disease	High temperature	Rate	1990	2021	-0.9508126059565324	-0.6467469045584363	-1.0979974628759244
Deaths	Timor-Leste	Both	70-74 years	Ischemic heart disease	High temperature	Number	1990	2021	-0.7422478895909489	0.9561523874314009	-1.5940035094833016
Deaths	Timor-Leste	Both	70-74 years	Ischemic heart disease	High temperature	Percent	1990	2021	-0.9582874023565036	-0.7197923472606726	-1.08325276302956
Deaths	Timor-Leste	Both	70-74 years	Ischemic heart disease	High temperature	Rate	1990	2021	-0.948991356827506	-0.6128812332005401	-1.1175521434542588
Deaths	Timor-Leste	Both	75-79 years	Ischemic heart disease	High temperature	Number	1990	2021	-0.566973574556194	1.966134423577743	-1.8774575336359536
Deaths	Timor-Leste	Both	75-79 years	Ischemic heart disease	High temperature	Percent	1990	2021	-0.9582874023565036	-0.7197923472606726	-1.08325276302956
Deaths	Timor-Leste	Both	75-79 years	Ischemic heart disease	High temperature	Rate	1990	2021	-0.945970703634334	-0.6299113716498064	-1.1094815705173526
Deaths	Timor-Leste	Both	Age-standardized	Ischemic heart disease	High temperature	Percent	1990	2021	-0.9582874023565036	-0.7197923472606726	-1.08325276302956
Deaths	Timor-Leste	Both	Age-standardized	Ischemic heart disease	High temperature	Rate	1990	2021	-0.9455354724831676	-0.6297068928525067	-1.116861180897459
Deaths	Timor-Leste	Both	80-84 years	Ischemic heart disease	High temperature	Number	1990	2021	-0.7462719194402175	0.8058216940281678	-1.5651622458411167
Deaths	Timor-Leste	Both	80-84 years	Ischemic heart disease	High temperature	Percent	1990	2021	-0.9582874023565036	-0.7197923472606726	-1.08325276302956
Deaths	Timor-Leste	Both	80-84 years	Ischemic heart disease	High temperature	Rate	1990	2021	-0.94139280032652	-0.5828835643137482	-1.1305435981577077
Deaths	Timor-Leste	Both	85-89 years	Ischemic heart disease	High temperature	Number	1990	2021	-0.8144262888749167	0.2836341879445729	-1.4005595018622916
Deaths	Timor-Leste	Both	85-89 years	Ischemic heart disease	High temperature	Percent	1990	2021	-0.9582874023565036	-0.7197923472606726	-1.08325276302956
Deaths	Timor-Leste	Both	85-89 years	Ischemic heart disease	High temperature	Rate	1990	2021	-0.9380879370589824	-0.5717473118608959	-1.1336367362627413
Deaths	Timor-Leste	Both	90-94 years	Ischemic heart disease	High temperature	Number	1990	2021	-0.8188877322366025	0.2231861872828036	-1.3735360059354726
Deaths	Timor-Leste	Both	90-94 years	Ischemic heart disease	High temperature	Percent	1990	2021	-0.9582874023565036	-0.7197923472606726	-1.08325276302956
Deaths	Timor-Leste	Both	90-94 years	Ischemic heart disease	High temperature	Rate	1990	2021	-0.9355239599403484	-0.5645452260876765	-1.1329789681275533
Deaths	Timor-Leste	Both	95+ years	Ischemic heart disease	High temperature	Number	1990	2021	-0.8378504771662642	0.1153949922743567	-1.3404854827019317
Deaths	Timor-Leste	Both	95+ years	Ischemic heart disease	High temperature	Percent	1990	2021	-0.9582874023565036	-0.7197923472606726	-1.08325276302956
Deaths	Timor-Leste	Both	95+ years	Ischemic heart disease	High temperature	Rate	1990	2021	-0.9312027725851588	-0.5267572694644501	-1.144462079046113
Deaths	Timor-Leste	Both	60-64 years	Ischemic heart disease	Low temperature	Number	1990	2021	2.326184250231755	5.046679509702768	0.9887556596301534
Deaths	Timor-Leste	Both	60-64 years	Ischemic heart disease	Low temperature	Percent	1990	2021	0.0034331064076911	0.6358781234910894	-0.2319617202516478
Deaths	Timor-Leste	Both	60-64 years	Ischemic heart disease	Low temperature	Rate	1990	2021	0.1376723071107015	1.068177620552213	-0.3197754335427276
Deaths	Timor-Leste	Both	65-69 years	Ischemic heart disease	Low temperature	Number	1990	2021	3.504607637120855	7.49599521575295	1.797922916001406
Deaths	Timor-Leste	Both	65-69 years	Ischemic heart disease	Low temperature	Percent	1990	2021	0.0034331064076911	0.6358781234910897	-0.2319617202516478
Deaths	Timor-Leste	Both	65-69 years	Ischemic heart disease	Low temperature	Rate	1990	2021	0.1396627858708375	1.149481232624955	-0.2921273322841299
Deaths	Timor-Leste	Both	70-74 years	Ischemic heart disease	Low temperature	Number	1990	2021	5.051723375883268	9.263839687046469	2.651516613042752
Deaths	Timor-Leste	Both	70-74 years	Ischemic heart disease	Low temperature	Percent	1990	2021	0.0034331064076912	0.6358781234910897	-0.2319617202516478
Deaths	Timor-Leste	Both	70-74 years	Ischemic heart disease	Low temperature	Rate	1990	2021	0.1976243289305347	1.031193984582207	-0.2773719382644863
Deaths	Timor-Leste	Both	75-79 years	Ischemic heart disease	Low temperature	Number	1990	2021	9.236917086514746	16.830262570482795	5.439128332885369
Deaths	Timor-Leste	Both	75-79 years	Ischemic heart disease	Low temperature	Percent	1990	2021	0.0034331064076913	0.6358781234910895	-0.2319617202516477
Deaths	Timor-Leste	Both	75-79 years	Ischemic heart disease	Low temperature	Rate	1990	2021	0.2772740752973484	1.2247061243685469	-0.1965811955299083
Deaths	Timor-Leste	Both	Age-standardized	Ischemic heart disease	Low temperature	Percent	1990	2021	0.0034331064076913	0.6358781234910895	-0.2319617202516478
Deaths	Timor-Leste	Both	Age-standardized	Ischemic heart disease	Low temperature	Rate	1990	2021	0.2852288198785169	1.3584813773227635	-0.1619809132759084
Deaths	Timor-Leste	Both	80-84 years	Ischemic heart disease	Low temperature	Number	1990	2021	5.01199726510084	10.392944029933956	2.8250865051988727
Deaths	Timor-Leste	Both	80-84 years	Ischemic heart disease	Low temperature	Percent	1990	2021	0.0034331064076912	0.6358781234910897	-0.2319617202516478
Deaths	Timor-Leste	Both	80-84 years	Ischemic heart disease	Low temperature	Rate	1990	2021	0.3886768992017874	1.6315910488031202	-0.1164651224888607
Deaths	Timor-Leste	Both	85-89 years	Ischemic heart disease	Low temperature	Number	1990	2021	3.464548874811135	7.724808759150655	1.8340181545368408
Deaths	Timor-Leste	Both	85-89 years	Ischemic heart disease	Low temperature	Percent	1990	2021	0.0034331064076911	0.6358781234910894	-0.2319617202516478
Deaths	Timor-Leste	Both	85-89 years	Ischemic heart disease	Low temperature	Rate	1990	2021	0.4894859259146201	1.9108159004309788	-0.0545001805702673
Deaths	Timor-Leste	Both	90-94 years	Ischemic heart disease	Low temperature	Number	1990	2021	3.344127167682505	6.975917873954266	1.7568507737570918
Deaths	Timor-Leste	Both	90-94 years	Ischemic heart disease	Low temperature	Percent	1990	2021	0.0034331064076912	0.6358781234910895	-0.2319617202516478
Deaths	Timor-Leste	Both	90-94 years	Ischemic heart disease	Low temperature	Rate	1990	2021	0.5465110163251138	1.839429966308975	-0.0185600173730102
Deaths	Timor-Leste	Both	95+ years	Ischemic heart disease	Low temperature	Number	1990	2021	2.8342608436771237	6.262111499589359	1.412202538800945
Deaths	Timor-Leste	Both	95+ years	Ischemic heart disease	Low temperature	Percent	1990	2021	0.0034331064076913	0.6358781234910895	-0.2319617202516477
Deaths	Timor-Leste	Both	95+ years	Ischemic heart disease	Low temperature	Rate	1990	2021	0.6268103082903016	2.0811878297136386	0.0234556582858971
Deaths	Solomon Islands	Both	60-64 years	Ischemic heart disease	Non-optimal temperature	Number	1990	2021	-1.3021036014713054	3.340299900875048	-5.371214316537348
Deaths	Solomon Islands	Both	60-64 years	Ischemic heart disease	Non-optimal temperature	Percent	1990	2021	-1.1611001101939151	0.948021398456098	-3.1377671770565905
Deaths	Solomon Islands	Both	60-64 years	Ischemic heart disease	Non-optimal temperature	Rate	1990	2021	-1.1334107015022052	0.9167015940413774	-2.9303535791880364
Deaths	Solomon Islands	Both	65-69 years	Ischemic heart disease	Non-optimal temperature	Number	1990	2021	-1.293581786143562	3.0214273897050887	-4.962188626867071
Deaths	Solomon Islands	Both	65-69 years	Ischemic heart disease	Non-optimal temperature	Percent	1990	2021	-1.1611001101939156	0.948021398456098	-3.13776717705659
Deaths	Solomon Islands	Both	65-69 years	Ischemic heart disease	Non-optimal temperature	Rate	1990	2021	-1.1362504473527808	0.8663326769737296	-2.8388401405894794
Deaths	Solomon Islands	Both	70-74 years	Ischemic heart disease	Non-optimal temperature	Number	1990	2021	-1.3423548227372666	3.455891557225112	-5.76289311281942
Deaths	Solomon Islands	Both	70-74 years	Ischemic heart disease	Non-optimal temperature	Percent	1990	2021	-1.1611001101939156	0.9480213984560976	-3.13776717705659
Deaths	Solomon Islands	Both	70-74 years	Ischemic heart disease	Non-optimal temperature	Rate	1990	2021	-1.1408359746987915	0.8330392590833027	-2.95933180834688
Deaths	Solomon Islands	Both	75-79 years	Ischemic heart disease	Non-optimal temperature	Number	1990	2021	-1.422844157514524	4.938851212309817	-6.720527280137569
Deaths	Solomon Islands	Both	75-79 years	Ischemic heart disease	Non-optimal temperature	Percent	1990	2021	-1.1611001101939156	0.948021398456098	-3.13776717705659
Deaths	Solomon Islands	Both	75-79 years	Ischemic heart disease	Non-optimal temperature	Rate	1990	2021	-1.1402949433412208	0.9704441448131566	-2.898006715680448
Deaths	Solomon Islands	Both	Age-standardized	Ischemic heart disease	Non-optimal temperature	Percent	1990	2021	-1.1611001101939151	0.948021398456098	-3.13776717705659
Deaths	Solomon Islands	Both	Age-standardized	Ischemic heart disease	Non-optimal temperature	Rate	1990	2021	-1.1500482620133012	0.96440938568782	-3.06855873273822
Deaths	Solomon Islands	Both	80-84 years	Ischemic heart disease	Non-optimal temperature	Number	1990	2021	-1.5519587732088571	6.601390999981475	-8.453346888076133
Deaths	Solomon Islands	Both	80-84 years	Ischemic heart disease	Non-optimal temperature	Percent	1990	2021	-1.1611001101939156	0.948021398456098	-3.13776717705659
Deaths	Solomon Islands	Both	80-84 years	Ischemic heart disease	Non-optimal temperature	Rate	1990	2021	-1.1534833055943	1.1137205791825466	-3.07255391824353
Deaths	Solomon Islands	Both	85-89 years	Ischemic heart disease	Non-optimal temperature	Number	1990	2021	-1.683171757221262	7.45155387760167	-9.936091202727011
Deaths	Solomon Islands	Both	85-89 years	Ischemic heart disease	Non-optimal temperature	Percent	1990	2021	-1.1611001101939151	0.948021398456098	-3.13776717705659
Deaths	Solomon Islands	Both	85-89 years	Ischemic heart disease	Non-optimal temperature	Rate	1990	2021	-1.1668599120300878	1.064232781328845	-3.182577625932137
Deaths	Solomon Islands	Both	90-94 years	Ischemic heart disease	Non-optimal temperature	Number	1990	2021	-1.97991833411356	10.44390379600502	-13.392359070921486
Deaths	Solomon Islands	Both	90-94 years	Ischemic heart disease	Non-optimal temperature	Percent	1990	2021	-1.1611001101939156	0.948021398456098	-3.13776717705659
Deaths	Solomon Islands	Both	90-94 years	Ischemic heart disease	Non-optimal temperature	Rate	1990	2021	-1.1863392356919054	1.176148983484726	-3.356505269170272
Deaths	Solomon Islands	Both	95+ years	Ischemic heart disease	Non-optimal temperature	Number	1990	2021	-1.9201282050808823	10.197882146661756	-12.115317581576658
Deaths	Solomon Islands	Both	95+ years	Ischemic heart disease	Non-optimal temperature	Percent	1990	2021	-1.1611001101939151	0.9480213984560976	-3.13776717705659
Deaths	Solomon Islands	Both	95+ years	Ischemic heart disease	Non-optimal temperature	Rate	1990	2021	-1.1928739048604329	1.3472590491927496	-3.3299521674091768
Deaths	Solomon Islands	Both	60-64 years	Ischemic heart disease	High temperature	Number	1990	2021	0.9045695251267374	13.250807411012143	-1.6082435729468392
Deaths	Solomon Islands	Both	60-64 years	Ischemic heart disease	High temperature	Percent	1990	2021	-0.0590163497323879	5.126090426106977	-1.3366259081375942
Deaths	Solomon Islands	Both	60-64 years	Ischemic heart disease	High temperature	Rate	1990	2021	-0.1589310581886138	5.293239155100035	-1.2686038873944143
Deaths	Solomon Islands	Both	65-69 years	Ischemic heart disease	High temperature	Number	1990	2021	0.7562232873848537	11.036512761472617	-1.5595743630658252
Deaths	Solomon Islands	Both	65-69 years	Ischemic heart disease	High temperature	Percent	1990	2021	-0.0590163497323879	5.126090426106979	-1.3366259081375944
Deaths	Solomon Islands	Both	65-69 years	Ischemic heart disease	High temperature	Rate	1990	2021	-0.1849419144805311	4.5861103301420165	-1.259696823486125
Deaths	Solomon Islands	Both	70-74 years	Ischemic heart disease	High temperature	Number	1990	2021	1.016620782384589	13.21305600796804	-1.6142955810120654
Deaths	Solomon Islands	Both	70-74 years	Ischemic heart disease	High temperature	Percent	1990	2021	-0.0590163497323879	5.126090426106979	-1.3366259081375944
Deaths	Solomon Islands	Both	70-74 years	Ischemic heart disease	High temperature	Rate	1990	2021	-0.1704140423255175	4.846885930585723	-1.252705413095316
Deaths	Solomon Islands	Both	75-79 years	Ischemic heart disease	High temperature	Number	1990	2021	1.567859034309095	16.71571865819314	-1.8387907847833815
Deaths	Solomon Islands	Both	75-79 years	Ischemic heart disease	High temperature	Percent	1990	2021	-0.0590163497323881	5.126090426106978	-1.3366259081375944
Deaths	Solomon Islands	Both	75-79 years	Ischemic heart disease	High temperature	Rate	1990	2021	-0.1480132069360266	4.877876520771944	-1.278301363599379
Deaths	Solomon Islands	Both	Age-standardized	Ischemic heart disease	High temperature	Percent	1990	2021	-0.0590163497323879	5.126090426106979	-1.3366259081375944
Deaths	Solomon Islands	Both	Age-standardized	Ischemic heart disease	High temperature	Rate	1990	2021	-0.1128849830558607	5.061522041993894	-1.268753173989642
Deaths	Solomon Islands	Both	80-84 years	Ischemic heart disease	High temperature	Number	1990	2021	2.24389788258896	21.21896701370583	-2.1393358198076413
Deaths	Solomon Islands	Both	80-84 years	Ischemic heart disease	High temperature	Percent	1990	2021	-0.0590163497323879	5.126090426106978	-1.3366259081375944
Deaths	Solomon Islands	Both	80-84 years	Ischemic heart disease	High temperature	Rate	1990	2021	-0.0979685545432833	5.17843337162404	-1.3168153787817385
Deaths	Solomon Islands	Both	85-89 years	Ischemic heart disease	High temperature	Number	1990	2021	2.8659873978984622	25.07905995123756	-2.22470275411102
Deaths	Solomon Islands	Both	85-89 years	Ischemic heart disease	High temperature	Percent	1990	2021	-0.0590163497323879	5.126090426106979	-1.3366259081375944
Deaths	Solomon Islands	Both	85-89 years	Ischemic heart disease	High temperature	Rate	1990	2021	-0.0557596822407291	5.369627554555833	-1.2991250613830423
Deaths	Solomon Islands	Both	90-94 years	Ischemic heart disease	High temperature	Number	1990	2021	4.270089585113318	33.86853244528176	-2.7581437887151248
Deaths	Solomon Islands	Both	90-94 years	Ischemic heart disease	High temperature	Percent	1990	2021	-0.0590163497323879	5.126090426106977	-1.3366259081375942
Deaths	Solomon Islands	Both	90-94 years	Ischemic heart disease	High temperature	Rate	1990	2021	0.0021492925798058	5.63052772803743	-1.334324972215165
Deaths	Timor-Leste	Both	60-64 years	Ischemic heart disease	Non-optimal temperature	Number	1990	2021	3.510419015276827	16.803464956862808	-10.52455682269958
Deaths	Timor-Leste	Both	60-64 years	Ischemic heart disease	Non-optimal temperature	Percent	1990	2021	0.364732809026871	3.762145475828354	-3.4425298420157207
Deaths	Timor-Leste	Both	60-64 years	Ischemic heart disease	Non-optimal temperature	Rate	1990	2021	0.5427223572441686	5.0894128311224485	-4.257734304385758
Deaths	Timor-Leste	Both	65-69 years	Ischemic heart disease	Non-optimal temperature	Number	1990	2021	5.120948055398721	21.1961893345972	-14.278126011677568
Deaths	Timor-Leste	Both	65-69 years	Ischemic heart disease	Non-optimal temperature	Percent	1990	2021	0.364732809026871	3.762145475828353	-3.4425298420157207
Deaths	Timor-Leste	Both	65-69 years	Ischemic heart disease	Non-optimal temperature	Rate	1990	2021	0.5485958544982217	4.615621383830851	-4.359357196154064
Deaths	Timor-Leste	Both	70-74 years	Ischemic heart disease	Non-optimal temperature	Number	1990	2021	7.235666466233405	23.865220356453463	-19.77074908644233
Deaths	Timor-Leste	Both	70-74 years	Ischemic heart disease	Non-optimal temperature	Percent	1990	2021	0.364732809026871	3.762145475828353	-3.4425298420157207
Deaths	Timor-Leste	Both	70-74 years	Ischemic heart disease	Non-optimal temperature	Rate	1990	2021	0.6298224344200001	3.920778924195472	-4.714694869854799
Deaths	Timor-Leste	Both	75-79 years	Ischemic heart disease	Non-optimal temperature	Number	1990	2021	12.899708163757476	44.44701715473207	-30.099244463811505
Deaths	Timor-Leste	Both	75-79 years	Ischemic heart disease	Non-optimal temperature	Percent	1990	2021	0.3647328090268708	3.762145475828354	-3.4425298420157207
Deaths	Timor-Leste	Both	75-79 years	Ischemic heart disease	Non-optimal temperature	Rate	1990	2021	0.7342855023367996	4.670486174768495	-4.630752330047492
Deaths	Mongolia	Both	60-64 years	Ischemic heart disease	High temperature	Number	1990	2021	3.2331176870013185	18.378158765536	-5.359002529107615
Deaths	Mongolia	Both	60-64 years	Ischemic heart disease	High temperature	Percent	1990	2021	1.916150057559807	13.482429673541194	-4.1212990388955815
Deaths	Mongolia	Both	60-64 years	Ischemic heart disease	High temperature	Rate	1990	2021	0.4835404571799326	5.791278825676463	-2.5276581193899545
Deaths	Mongolia	Both	65-69 years	Ischemic heart disease	High temperature	Number	1990	2021	1.8085708890232195	12.212974036943075	-4.137870136816025
Deaths	Mongolia	Both	65-69 years	Ischemic heart disease	High temperature	Percent	1990	2021	1.9161500575598067	13.482429673541194	-4.121299038895582
Deaths	Mongolia	Both	65-69 years	Ischemic heart disease	High temperature	Rate	1990	2021	0.5352940500123252	6.222819442147364	-2.7153041675371328
Deaths	Mongolia	Both	70-74 years	Ischemic heart disease	High temperature	Number	1990	2021	1.9556302989083985	12.163776681437977	-4.477200194593314
Deaths	Mongolia	Both	70-74 years	Ischemic heart disease	High temperature	Percent	1990	2021	1.9161500575598076	13.482429673541194	-4.1212990388955815
Deaths	Mongolia	Both	70-74 years	Ischemic heart disease	High temperature	Rate	1990	2021	0.7657768841740977	6.86441138497533	-3.077377447215313
Deaths	Mongolia	Both	75-79 years	Ischemic heart disease	High temperature	Number	1990	2021	1.719186872597562	11.80545675367837	-3.882448706519576
Deaths	Mongolia	Both	75-79 years	Ischemic heart disease	High temperature	Percent	1990	2021	1.916150057559807	13.48242967354119	-4.1212990388955815
Deaths	Mongolia	Both	75-79 years	Ischemic heart disease	High temperature	Rate	1990	2021	0.898737623892746	7.9417181196207824	-3.012739125495073
Deaths	Mongolia	Both	Age-standardized	Ischemic heart disease	High temperature	Percent	1990	2021	1.9161500575598067	13.482429673541192	-4.1212990388955815
Deaths	Mongolia	Both	Age-standardized	Ischemic heart disease	High temperature	Rate	1990	2021	0.9981120975190912	8.352011601267733	-3.1819463094573197
Deaths	Mongolia	Both	80-84 years	Ischemic heart disease	High temperature	Number	1990	2021	2.9367180316735824	17.349208228462036	-5.370556885136546
Deaths	Mongolia	Both	80-84 years	Ischemic heart disease	High temperature	Percent	1990	2021	1.9161500575598076	13.48242967354119	-4.1212990388955815
Deaths	Mongolia	Both	80-84 years	Ischemic heart disease	High temperature	Rate	1990	2021	1.1994355196978137	9.251661412197668	-3.441820312424706
Deaths	Mongolia	Both	85-89 years	Ischemic heart disease	High temperature	Number	1990	2021	3.719413240040986	22.06481642535742	-6.204448104959997
Deaths	Mongolia	Both	85-89 years	Ischemic heart disease	High temperature	Percent	1990	2021	1.916150057559807	13.482429673541192	-4.1212990388955815
Deaths	Mongolia	Both	85-89 years	Ischemic heart disease	High temperature	Rate	1990	2021	1.3396920864433803	10.434592759927384	-3.580152537219736
Deaths	Mongolia	Both	90-94 years	Ischemic heart disease	High temperature	Number	1990	2021	2.970103246565728	17.87600545093114	-5.284537016091511
Deaths	Mongolia	Both	90-94 years	Ischemic heart disease	High temperature	Percent	1990	2021	1.9161500575598076	13.482429673541192	-4.1212990388955815
Deaths	Mongolia	Both	90-94 years	Ischemic heart disease	High temperature	Rate	1990	2021	1.4023451776265403	10.422040650233232	-3.592611879268776
Deaths	Mongolia	Both	95+ years	Ischemic heart disease	High temperature	Number	1990	2021	0.6512986363720413	7.077552808843417	-2.840458246513089
Deaths	Mongolia	Both	95+ years	Ischemic heart disease	High temperature	Percent	1990	2021	1.916150057559807	13.48242967354119	-4.1212990388955815
Deaths	Mongolia	Both	95+ years	Ischemic heart disease	High temperature	Rate	1990	2021	1.3972453959253528	10.726453262195433	-3.671854721287562
Deaths	Mongolia	Both	60-64 years	Ischemic heart disease	Low temperature	Number	1990	2021	0.4268632702933834	0.8381152036326558	0.1158169432079204
Deaths	Mongolia	Both	60-64 years	Ischemic heart disease	Low temperature	Percent	1990	2021	-0.0056418624701063	0.0983714973035006	-0.0411300701257623
Deaths	Mongolia	Both	60-64 years	Ischemic heart disease	Low temperature	Rate	1990	2021	-0.499940813163686	-0.3558132631369661	-0.6089502583075064
Deaths	Mongolia	Both	65-69 years	Ischemic heart disease	Low temperature	Number	1990	2021	-0.0532490325034022	0.2246996908323921	-0.2749733934931924
Deaths	Mongolia	Both	65-69 years	Ischemic heart disease	Low temperature	Percent	1990	2021	-0.0056418624701063	0.0983714973035007	-0.0411300701257621
Deaths	Mongolia	Both	65-69 years	Ischemic heart disease	Low temperature	Rate	1990	2021	-0.4824623679887041	-0.3305228093990405	-0.6036671036429997
Deaths	Mongolia	Both	70-74 years	Ischemic heart disease	Low temperature	Number	1990	2021	-0.0084226948595286	0.2687289207635607	-0.232800695045137
Deaths	Mongolia	Both	70-74 years	Ischemic heart disease	Low temperature	Percent	1990	2021	-0.0056418624701061	0.0983714973035007	-0.0411300701257621
Deaths	Mongolia	Both	70-74 years	Ischemic heart disease	Low temperature	Rate	1990	2021	-0.4076037571629457	-0.2420255667987784	-0.5416535015410873
Deaths	Mongolia	Both	75-79 years	Ischemic heart disease	Low temperature	Number	1990	2021	-0.0798099920059733	0.1504257764729755	-0.2497749455806628
Deaths	Mongolia	Both	75-79 years	Ischemic heart disease	Low temperature	Percent	1990	2021	-0.0056418624701063	0.0983714973035007	-0.0411300701257621
Deaths	Mongolia	Both	75-79 years	Ischemic heart disease	Low temperature	Rate	1990	2021	-0.3574551984949173	-0.196687536521309	-0.4761373145891174
Deaths	Mongolia	Both	Age-standardized	Ischemic heart disease	Low temperature	Percent	1990	2021	-0.0056418624701063	0.0983714973035007	-0.041130070125762
Deaths	Mongolia	Both	Age-standardized	Ischemic heart disease	Low temperature	Rate	1990	2021	-0.3269132650455781	-0.1790899271872429	-0.4325839166012403
Deaths	Mongolia	Both	80-84 years	Ischemic heart disease	Low temperature	Number	1990	2021	0.325905479763063	0.638490733098309	0.1045309929206443
Deaths	Mongolia	Both	80-84 years	Ischemic heart disease	Low temperature	Percent	1990	2021	-0.0056418624701063	0.0983714973035005	-0.0411300701257621
Deaths	Mongolia	Both	80-84 years	Ischemic heart disease	Low temperature	Rate	1990	2021	-0.2592195873593984	-0.0845789086042059	-0.3829010157976708
Deaths	Mongolia	Both	85-89 years	Ischemic heart disease	Low temperature	Number	1990	2021	0.5943032066942745	0.8960124703677121	0.3801534021708151
Deaths	Mongolia	Both	85-89 years	Ischemic heart disease	Low temperature	Percent	1990	2021	-0.0056418624701063	0.0983714973035007	-0.0411300701257621
Deaths	Mongolia	Both	85-89 years	Ischemic heart disease	Low temperature	Rate	1990	2021	-0.2096096683278569	-0.0600345536432027	-0.3157763838648459
Deaths	Mongolia	Both	90-94 years	Ischemic heart disease	Low temperature	Number	1990	2021	0.3397212395811236	0.6232476235494241	0.1204016682793499
Deaths	Mongolia	Both	90-94 years	Ischemic heart disease	Low temperature	Percent	1990	2021	-0.0056418624701063	0.0983714973035007	-0.0411300701257622
Deaths	Mongolia	Both	90-94 years	Ischemic heart disease	Low temperature	Rate	1990	2021	-0.1893226298193497	-0.0177582651279955	-0.3220348747544684
Deaths	Mongolia	Both	95+ years	Ischemic heart disease	Low temperature	Number	1990	2021	-0.4434327460813247	-0.3190228409142256	-0.5611183711446621
Deaths	Mongolia	Both	95+ years	Ischemic heart disease	Low temperature	Percent	1990	2021	-0.0056418624701063	0.0983714973035009	-0.041130070125762
Deaths	Mongolia	Both	95+ years	Ischemic heart disease	Low temperature	Rate	1990	2021	-0.1920127240517158	-0.0114027085159533	-0.3628608775204993
Deaths	Fiji	Both	60-64 years	Ischemic heart disease	Low temperature	Number	1990	2021	0.3524466064322461	0.9528971258038516	-0.0696397401468401
Deaths	Fiji	Both	60-64 years	Ischemic heart disease	Low temperature	Percent	1990	2021	-0.3688474221525119	-0.1824649267843936	-0.4410527829135984
Deaths	Fiji	Both	60-64 years	Ischemic heart disease	Low temperature	Rate	1990	2021	-0.4829875943282671	-0.2534477618271561	-0.6443424873112304
Deaths	Fiji	Both	65-69 years	Ischemic heart disease	Low temperature	Number	1990	2021	0.3317470846335692	1.0025932905890953	-0.0854484938574076
Deaths	Fiji	Both	65-69 years	Ischemic heart disease	Low temperature	Percent	1990	2021	-0.368847422152512	-0.1824649267843936	-0.4410527829135984
Deaths	Fiji	Both	65-69 years	Ischemic heart disease	Low temperature	Rate	1990	2021	-0.4589686945899183	-0.1864328634809767	-0.6284572341532639
Deaths	Fiji	Both	70-74 years	Ischemic heart disease	Low temperature	Number	1990	2021	0.2848953335255567	0.8757301027467084	-0.1129000165738232
Deaths	Fiji	Both	70-74 years	Ischemic heart disease	Low temperature	Percent	1990	2021	-0.368847422152512	-0.1824649267843936	-0.4410527829135983
Deaths	Fiji	Both	70-74 years	Ischemic heart disease	Low temperature	Rate	1990	2021	-0.4475958303878978	-0.1935832415383198	-0.618616616527933
Deaths	Fiji	Both	75-79 years	Ischemic heart disease	Low temperature	Number	1990	2021	0.5233090554860818	1.1091186408537546	0.1005578413021432
Deaths	Fiji	Both	75-79 years	Ischemic heart disease	Low temperature	Percent	1990	2021	-0.368847422152512	-0.1824649267843934	-0.4410527829135983
Deaths	Fiji	Both	75-79 years	Ischemic heart disease	Low temperature	Rate	1990	2021	-0.3880894043569406	-0.1527707137571789	-0.5579078311223324
Deaths	Fiji	Both	Age-standardized	Ischemic heart disease	Low temperature	Percent	1990	2021	-0.368847422152512	-0.1824649267843934	-0.4410527829135984
Deaths	Fiji	Both	Age-standardized	Ischemic heart disease	Low temperature	Rate	1990	2021	-0.4211441657804136	-0.2065933746975555	-0.5762667227201939
Deaths	Fiji	Both	80-84 years	Ischemic heart disease	Low temperature	Number	1990	2021	0.5599857612684649	1.0759770009728018	0.1294546582784454
Deaths	Fiji	Both	80-84 years	Ischemic heart disease	Low temperature	Percent	1990	2021	-0.3688474221525119	-0.1824649267843935	-0.4410527829135984
Deaths	Fiji	Both	80-84 years	Ischemic heart disease	Low temperature	Rate	1990	2021	-0.3505209998317363	-0.1356950169418311	-0.5297668091549772
Deaths	Fiji	Both	85-89 years	Ischemic heart disease	Low temperature	Number	1990	2021	0.5461330996559627	1.1023376424976292	0.1264712450361196
Deaths	Fiji	Both	85-89 years	Ischemic heart disease	Low temperature	Percent	1990	2021	-0.3688474221525121	-0.1824649267843935	-0.4410527829135983
Deaths	Fiji	Both	85-89 years	Ischemic heart disease	Low temperature	Rate	1990	2021	-0.345176516521346	-0.1096109003714339	-0.5229131147394601
Deaths	Sri Lanka	Both	95+ years	Ischemic heart disease	Low temperature	Number	1990	2021	7.144611645436597	10.370459589347549	4.559218635657217
Deaths	Sri Lanka	Both	95+ years	Ischemic heart disease	Low temperature	Percent	1990	2021	-0.0506189638132324	0.2502867047742891	-0.1469644679845062
Deaths	Sri Lanka	Both	95+ years	Ischemic heart disease	Low temperature	Rate	1990	2021	-0.247530344501784	0.0505013845376658	-0.4863913083006168
Deaths	Solomon Islands	Both	95+ years	Ischemic heart disease	High temperature	Number	1990	2021	3.977440331747117	32.8136196978528	-2.744543960189596
Deaths	Solomon Islands	Both	95+ years	Ischemic heart disease	High temperature	Percent	1990	2021	-0.0590163497323878	5.126090426106979	-1.3366259081375944
Deaths	Solomon Islands	Both	95+ years	Ischemic heart disease	High temperature	Rate	1990	2021	0.0433528150672087	6.087887136355359	-1.3656849164545215
Deaths	Solomon Islands	Both	60-64 years	Ischemic heart disease	Low temperature	Number	1990	2021	-0.1283012972834387	0.6977904606921996	-0.4777297855233361
Deaths	Solomon Islands	Both	60-64 years	Ischemic heart disease	Low temperature	Percent	1990	2021	-0.5695349498139004	-0.3256528128939228	-0.7449853810740794
Deaths	Solomon Islands	Both	60-64 years	Ischemic heart disease	Low temperature	Rate	1990	2021	-0.6150528002261345	-0.2502458916028098	-0.7693624460360596
Deaths	Solomon Islands	Both	65-69 years	Ischemic heart disease	Low temperature	Number	1990	2021	-0.1989804831588376	0.3931114789057137	-0.517563277872715
Deaths	Solomon Islands	Both	65-69 years	Ischemic heart disease	Low temperature	Percent	1990	2021	-0.5695349498139004	-0.3256528128939228	-0.7449853810740794
Deaths	Solomon Islands	Both	65-69 years	Ischemic heart disease	Low temperature	Rate	1990	2021	-0.6282491875890864	-0.3534610416179605	-0.7761025298173351
Deaths	Solomon Islands	Both	70-74 years	Ischemic heart disease	Low temperature	Number	1990	2021	-0.0838622599771323	0.5462664134941242	-0.4361141525654201
Deaths	Solomon Islands	Both	70-74 years	Ischemic heart disease	Low temperature	Percent	1990	2021	-0.5695349498139005	-0.3256528128939228	-0.7449853810740794
Deaths	Solomon Islands	Both	70-74 years	Ischemic heart disease	Low temperature	Rate	1990	2021	-0.6231244807861629	-0.3639057404032167	-0.7680318556422121
Deaths	Solomon Islands	Both	75-79 years	Ischemic heart disease	Low temperature	Number	1990	2021	0.1800625275244314	1.0327043056317533	-0.2898353538656936
Deaths	Solomon Islands	Both	75-79 years	Ischemic heart disease	Low temperature	Percent	1990	2021	-0.5695349498139005	-0.3256528128939228	-0.7449853810740794
Deaths	Solomon Islands	Both	75-79 years	Ischemic heart disease	Low temperature	Rate	1990	2021	-0.6084685043036178	-0.3255715366523258	-0.764375344859936
Deaths	Solomon Islands	Both	Age-standardized	Ischemic heart disease	Low temperature	Percent	1990	2021	-0.5695349498139005	-0.3256528128939228	-0.7449853810740794
Deaths	Solomon Islands	Both	Age-standardized	Ischemic heart disease	Low temperature	Rate	1990	2021	-0.5952920374258006	-0.3262568470122776	-0.7436802381520654
Deaths	Fiji	Both	95+ years	Ischemic heart disease	Low temperature	Number	1990	2021	-0.033208112955887	0.5132273642096804	-0.3568006403692609
Deaths	Fiji	Both	95+ years	Ischemic heart disease	Low temperature	Percent	1990	2021	-0.368847422152512	-0.1824649267843935	-0.4410527829135983
Deaths	Fiji	Both	95+ years	Ischemic heart disease	Low temperature	Rate	1990	2021	-0.0038917527663607	0.5591134737771208	-0.3372966867745955
Deaths	China	Both	60-64 years	Ischemic heart disease	Non-optimal temperature	Number	1990	2021	0.7232697240613082	1.2518675199993683	0.3287325136417768
Deaths	China	Both	60-64 years	Ischemic heart disease	Non-optimal temperature	Percent	1990	2021	-0.0391785703492321	0.0673034988722776	-0.086044988609495
Deaths	China	Both	60-64 years	Ischemic heart disease	Non-optimal temperature	Rate	1990	2021	-0.1658675527036704	0.0899952220000595	-0.3568395661277302
Deaths	China	Both	65-69 years	Ischemic heart disease	Non-optimal temperature	Number	1990	2021	1.4549488170403682	2.18472416575554	0.9213742799729728
Deaths	China	Both	65-69 years	Ischemic heart disease	Non-optimal temperature	Percent	1990	2021	-0.0285265267158908	0.0743566260359965	-0.0754621978635564
Deaths	China	Both	65-69 years	Ischemic heart disease	Non-optimal temperature	Rate	1990	2021	-0.1268268042490077	0.1327388001313486	-0.3166079436636265
Deaths	China	Both	70-74 years	Ischemic heart disease	Non-optimal temperature	Number	1990	2021	1.9100192553337985	2.6978108008948487	1.330682918938547
Deaths	China	Both	70-74 years	Ischemic heart disease	Non-optimal temperature	Percent	1990	2021	-0.0240032064595678	0.0772204650192491	-0.064938754626589
Deaths	China	Both	70-74 years	Ischemic heart disease	Non-optimal temperature	Rate	1990	2021	0.0274555715800871	0.3056052131148618	-0.1770937095138688
Deaths	China	Both	75-79 years	Ischemic heart disease	Non-optimal temperature	Number	1990	2021	2.302391129229195	3.105158001977032	1.6586524292571736
Deaths	China	Both	75-79 years	Ischemic heart disease	Non-optimal temperature	Percent	1990	2021	-0.0156936702047248	0.0931793573072453	-0.0546718926743489
Deaths	China	Both	75-79 years	Ischemic heart disease	Non-optimal temperature	Rate	1990	2021	0.1348043336307483	0.4106600062148968	-0.0864043112170186
Deaths	China	Both	Age-standardized	Ischemic heart disease	Non-optimal temperature	Percent	1990	2021	-0.0192718635009556	0.0834943062707407	-0.0568373679241653
Deaths	China	Both	Age-standardized	Ischemic heart disease	Non-optimal temperature	Rate	1990	2021	0.1553989860786043	0.4186848642805399	-0.0425193707779954
Deaths	China	Both	80-84 years	Ischemic heart disease	Non-optimal temperature	Number	1990	2021	3.867218740299529	4.890942669500072	3.0261010758970164
Deaths	China	Both	80-84 years	Ischemic heart disease	Non-optimal temperature	Percent	1990	2021	-0.0203582465900883	0.083037120137285	-0.058987969651514
Deaths	China	Both	80-84 years	Ischemic heart disease	Non-optimal temperature	Rate	1990	2021	0.3026705842762932	0.5766617731143004	0.0775524423156339
Deaths	China	Both	85-89 years	Ischemic heart disease	Non-optimal temperature	Number	1990	2021	7.286010007182811	8.938532553586501	5.935677736381392
Deaths	China	Both	85-89 years	Ischemic heart disease	Non-optimal temperature	Percent	1990	2021	-0.0155878575006296	0.0861447498922743	-0.0524482264760743
Deaths	China	Both	85-89 years	Ischemic heart disease	Non-optimal temperature	Rate	1990	2021	0.4673175903323591	0.7599524530294846	0.2281957099553383
Deaths	China	Both	90-94 years	Ischemic heart disease	Non-optimal temperature	Number	1990	2021	12.16177123409849	14.639944173442682	10.18352400128222
Deaths	China	Both	90-94 years	Ischemic heart disease	Non-optimal temperature	Percent	1990	2021	-0.00932815423099	0.0980590076655183	-0.0478438916784052
Deaths	China	Both	90-94 years	Ischemic heart disease	Non-optimal temperature	Rate	1990	2021	0.3773325859675951	0.63666457725605	0.1703160432549309
Deaths	China	Both	95+ years	Ischemic heart disease	Non-optimal temperature	Number	1990	2021	19.01593065157647	22.82128245387534	15.17310865750582
Deaths	China	Both	95+ years	Ischemic heart disease	Non-optimal temperature	Percent	1990	2021	-0.0204800510704261	0.0733548127786793	-0.0583571333960019
Deaths	China	Both	95+ years	Ischemic heart disease	Non-optimal temperature	Rate	1990	2021	0.2681720376958038	0.5092720311597956	0.0246980027605874
Deaths	China	Both	60-64 years	Ischemic heart disease	High temperature	Number	1990	2021	1.4899791638250182	5.268680635614369	-3.953919022985677
Deaths	China	Both	60-64 years	Ischemic heart disease	High temperature	Percent	1990	2021	0.3912134844256006	2.318317580808453	-2.597231158530037
Deaths	China	Both	60-64 years	Ischemic heart disease	High temperature	Rate	1990	2021	0.2052509161150567	2.034295703623753	-2.429816626703855
Deaths	China	Both	65-69 years	Ischemic heart disease	High temperature	Number	1990	2021	2.484107586924888	7.861721288347141	-6.690686611494542
Deaths	China	Both	65-69 years	Ischemic heart disease	High temperature	Percent	1990	2021	0.3824865989018019	2.054790138017083	-3.56226069947812
Deaths	China	Both	65-69 years	Ischemic heart disease	High temperature	Rate	1990	2021	0.2392231295816304	2.151926200453019	-3.024056461008642
Deaths	China	Both	70-74 years	Ischemic heart disease	High temperature	Number	1990	2021	3.131234314779414	9.8877216792942	-7.94082661022661
Deaths	China	Both	70-74 years	Ischemic heart disease	High temperature	Percent	1990	2021	0.3881563818358651	2.3921176764260745	-3.4513974071894027
Deaths	China	Both	70-74 years	Ischemic heart disease	High temperature	Rate	1990	2021	0.4586362981766789	2.844184288712185	-3.4506336028455724
Deaths	China	Both	75-79 years	Ischemic heart disease	High temperature	Number	1990	2021	3.621597028603756	11.665110120222032	-7.027399930653225
Deaths	China	Both	75-79 years	Ischemic heart disease	High temperature	Percent	1990	2021	0.3776342950075224	2.4948958797519256	-2.8029060167249904
Deaths	China	Both	75-79 years	Ischemic heart disease	High temperature	Rate	1990	2021	0.5881245228449519	3.352125865143429	-3.071202136322186
Deaths	China	Both	Age-standardized	Ischemic heart disease	High temperature	Percent	1990	2021	0.3905707541401576	2.547873938759458	-2.545619323733018
Deaths	China	Both	Age-standardized	Ischemic heart disease	High temperature	Rate	1990	2021	0.6376693325818568	3.6035929129536615	-2.7898999117626464
Deaths	China	Both	80-84 years	Ischemic heart disease	High temperature	Number	1990	2021	5.795586640900653	18.56260778145026	-9.83813995436999
Deaths	China	Both	80-84 years	Ischemic heart disease	High temperature	Percent	1990	2021	0.3670668135089976	2.6222976026950526	-2.801910944361889
Deaths	China	Both	80-84 years	Ischemic heart disease	High temperature	Rate	1990	2021	0.8187822023913088	4.235769146274597	-3.3654545958553506
Deaths	China	Both	85-89 years	Ischemic heart disease	High temperature	Number	1990	2021	10.4541819113755	29.07389863205652	-13.753008490418722
Deaths	China	Both	85-89 years	Ischemic heart disease	High temperature	Percent	1990	2021	0.3600361253393346	2.348589260560272	-2.521682480343016
Deaths	China	Both	85-89 years	Ischemic heart disease	High temperature	Rate	1990	2021	1.0283493004303346	4.325598259528532	-3.258350360599131
Deaths	China	Both	90-94 years	Ischemic heart disease	High temperature	Number	1990	2021	16.81657392158231	47.48761512231247	-21.615582128015085
Deaths	China	Both	90-94 years	Ischemic heart disease	High temperature	Percent	1990	2021	0.3427692777656473	2.231948019908528	-2.558112726312309
Deaths	China	Both	90-94 years	Ischemic heart disease	High temperature	Rate	1990	2021	0.8644411451948922	4.074056609554075	-3.157347407014952
Deaths	China	Both	95+ years	Ischemic heart disease	High temperature	Number	1990	2021	28.55333714470908	78.42191407075453	-36.88809510980393
Deaths	China	Both	95+ years	Ischemic heart disease	High temperature	Percent	1990	2021	0.4374458805836016	2.6635572170704367	-2.74618274517644
Deaths	China	Both	95+ years	Ischemic heart disease	High temperature	Rate	1990	2021	0.8724443264677768	4.0320243589011975	-3.273802777231162
Deaths	China	Both	60-64 years	Ischemic heart disease	Low temperature	Number	1990	2021	0.6715844415978672	1.1663164869541618	0.2795866973650098
Deaths	China	Both	60-64 years	Ischemic heart disease	Low temperature	Percent	1990	2021	-0.0679956424483215	0.0148269091208216	-0.108687305386325
Deaths	China	Both	60-64 years	Ischemic heart disease	Low temperature	Rate	1990	2021	-0.1908853259219171	0.0485850518065348	-0.3806281347034623
Deaths	China	Both	65-69 years	Ischemic heart disease	Low temperature	Number	1990	2021	1.3849308648259966	2.1002494960484466	0.8547435935943837
Deaths	China	Both	65-69 years	Ischemic heart disease	Low temperature	Percent	1990	2021	-0.0563259750330234	0.0354986879794273	-0.0960688146775781
Deaths	China	Both	65-69 years	Ischemic heart disease	Low temperature	Rate	1990	2021	-0.1517307039436125	0.10269295282237	-0.3403070647843739
Deaths	China	Both	70-74 years	Ischemic heart disease	Low temperature	Number	1990	2021	1.8262340671973416	2.600466979700837	1.269503433693404
Deaths	China	Both	70-74 years	Ischemic heart disease	Low temperature	Percent	1990	2021	-0.0521179225314584	0.0390128048128018	-0.0902523936068801
Deaths	China	Both	70-74 years	Ischemic heart disease	Low temperature	Rate	1990	2021	-0.0021268987794816	0.2712355259516712	-0.1986946672622785
Deaths	China	Both	75-79 years	Ischemic heart disease	Low temperature	Number	1990	2021	2.2109251307691014	3.022365437547651	1.5772278473761565
Deaths	China	Both	75-79 years	Ischemic heart disease	Low temperature	Percent	1990	2021	-0.0428494187133535	0.0456355582431765	-0.0819057932277136
Deaths	China	Both	75-79 years	Ischemic heart disease	Low temperature	Rate	1990	2021	0.1033737709352238	0.3822099052939938	-0.1143843307746101
Deaths	China	Both	Age-standardized	Ischemic heart disease	Low temperature	Percent	1990	2021	-0.0479472812905116	0.0397893097249631	-0.0829883531055768
Deaths	China	Both	Age-standardized	Ischemic heart disease	Low temperature	Rate	1990	2021	0.1214519582304865	0.3770470601157442	-0.0791569856044093
Deaths	China	Both	80-84 years	Ischemic heart disease	Low temperature	Number	1990	2021	3.730942655832892	4.714995576728036	2.891098726412932
Deaths	China	Both	80-84 years	Ischemic heart disease	Low temperature	Percent	1990	2021	-0.0475864820849727	0.040298044681924	-0.0816188151522763
Deaths	China	Both	80-84 years	Ischemic heart disease	Low temperature	Rate	1990	2021	0.2661974245423407	0.5295709982030914	0.0414201871480179
Deaths	China	Both	85-89 years	Ischemic heart disease	Low temperature	Number	1990	2021	7.05485683022631	8.63883035065708	5.7594944625828415
Deaths	China	Both	85-89 years	Ischemic heart disease	Low temperature	Percent	1990	2021	-0.0428341684150309	0.0444213495141845	-0.0768992089372633
Deaths	China	Both	85-89 years	Ischemic heart disease	Low temperature	Rate	1990	2021	0.4263841226783869	0.7068800679082398	0.1969965179989131
Deaths	China	Both	90-94 years	Ischemic heart disease	Low temperature	Number	1990	2021	11.808687225049514	14.131297581992271	9.949345883565597
Deaths	China	Both	90-94 years	Ischemic heart disease	Low temperature	Percent	1990	2021	-0.0358074139462008	0.0535273395292546	-0.0722310337812239
Deaths	China	Both	90-94 years	Ischemic heart disease	Low temperature	Rate	1990	2021	0.3403835991938935	0.583436519064991	0.1458101354470176
Deaths	Myanmar	Both	60-64 years	Ischemic heart disease	Non-optimal temperature	Number	1990	2021	0.1615321271618095	1.1457150381131065	-0.2437582360691185
Deaths	Myanmar	Both	60-64 years	Ischemic heart disease	Non-optimal temperature	Percent	1990	2021	0.0075289050823204	0.5275844426055916	-0.1167468133013859
Deaths	Myanmar	Both	60-64 years	Ischemic heart disease	Non-optimal temperature	Rate	1990	2021	-0.4334100409966511	0.0466697967692235	-0.6311087915672188
Deaths	Myanmar	Both	65-69 years	Ischemic heart disease	Non-optimal temperature	Number	1990	2021	0.3180101428061774	1.1632063858057449	-0.1300836147255423
Deaths	Myanmar	Both	65-69 years	Ischemic heart disease	Non-optimal temperature	Percent	1990	2021	0.0075289050823204	0.5275844426055913	-0.116746813301386
Deaths	Myanmar	Both	65-69 years	Ischemic heart disease	Non-optimal temperature	Rate	1990	2021	-0.3882801348238253	0.0039955503346428	-0.5962511086738338
Deaths	Myanmar	Both	70-74 years	Ischemic heart disease	Non-optimal temperature	Number	1990	2021	0.3775933506121129	1.3271436445131073	-0.0838144678252734
Deaths	Myanmar	Both	70-74 years	Ischemic heart disease	Non-optimal temperature	Percent	1990	2021	0.0075289050823204	0.5275844426055915	-0.116746813301386
Deaths	Myanmar	Both	70-74 years	Ischemic heart disease	Non-optimal temperature	Rate	1990	2021	-0.3284252321115427	0.1344791641252949	-0.5533608768947575
Deaths	Myanmar	Both	75-79 years	Ischemic heart disease	Non-optimal temperature	Number	1990	2021	0.671611157991726	1.7298878071917958	0.126186089274824
Deaths	Myanmar	Both	75-79 years	Ischemic heart disease	Non-optimal temperature	Percent	1990	2021	0.0075289050823204	0.5275844426055917	-0.1167468133013859
Deaths	Myanmar	Both	75-79 years	Ischemic heart disease	Non-optimal temperature	Rate	1990	2021	-0.2428864997705699	0.2364328289239947	-0.4899228281145656
Deaths	Myanmar	Both	Age-standardized	Ischemic heart disease	Non-optimal temperature	Percent	1990	2021	0.0075289050823205	0.5275844426055916	-0.1167468133013859
Deaths	Myanmar	Both	Age-standardized	Ischemic heart disease	Non-optimal temperature	Rate	1990	2021	-0.2787917378872407	0.1689420220903722	-0.4731415613536538
Deaths	Myanmar	Both	80-84 years	Ischemic heart disease	Non-optimal temperature	Number	1990	2021	1.2425514591613722	2.815141465404197	0.5356078035046481
Deaths	Myanmar	Both	80-84 years	Ischemic heart disease	Non-optimal temperature	Percent	1990	2021	0.0075289050823204	0.5275844426055917	-0.1167468133013858
Deaths	Myanmar	Both	80-84 years	Ischemic heart disease	Non-optimal temperature	Rate	1990	2021	-0.1262188069857769	0.4865205645740433	-0.4016702657739605
Deaths	Myanmar	Both	85-89 years	Ischemic heart disease	Non-optimal temperature	Number	1990	2021	2.1823968825548072	4.421321494024312	1.1084015679362167
Deaths	Myanmar	Both	85-89 years	Ischemic heart disease	Non-optimal temperature	Percent	1990	2021	0.0075289050823204	0.5275844426055916	-0.116746813301386
Deaths	Myanmar	Both	85-89 years	Ischemic heart disease	Non-optimal temperature	Rate	1990	2021	-0.041165612904536	0.6334070399783747	-0.3647530462887143
Deaths	Myanmar	Both	90-94 years	Ischemic heart disease	Non-optimal temperature	Number	1990	2021	3.986287916000616	7.464509259819803	2.4368548477659493
Deaths	Myanmar	Both	90-94 years	Ischemic heart disease	Non-optimal temperature	Percent	1990	2021	0.0075289050823205	0.5275844426055919	-0.116746813301386
Deaths	Myanmar	Both	90-94 years	Ischemic heart disease	Non-optimal temperature	Rate	1990	2021	0.039363259397725	0.7643786483442683	-0.2836072210775957
Deaths	Myanmar	Both	95+ years	Ischemic heart disease	Non-optimal temperature	Number	1990	2021	4.626045568382416	7.85365254501515	2.84271133510745
Deaths	Myanmar	Both	95+ years	Ischemic heart disease	Non-optimal temperature	Percent	1990	2021	0.0075289050823204	0.5275844426055918	-0.116746813301386
Deaths	Myanmar	Both	95+ years	Ischemic heart disease	Non-optimal temperature	Rate	1990	2021	0.0420201186969951	0.6398168062672077	-0.2882776236243282
Deaths	Myanmar	Both	60-64 years	Ischemic heart disease	High temperature	Number	1990	2021	1.552634785887189	3.2298587357176105	-1.7064031372123267
Deaths	Myanmar	Both	60-64 years	Ischemic heart disease	High temperature	Percent	1990	2021	1.2173672667112985	1.5962609203495406	-1.5741446541622643
Deaths	Myanmar	Both	60-64 years	Ischemic heart disease	High temperature	Rate	1990	2021	0.245163353527167	1.06330538055478	-1.3445801585625994
Deaths	Myanmar	Both	65-69 years	Ischemic heart disease	High temperature	Number	1990	2021	1.8998722271743889	3.52672547372974	-1.7548360913087158
Deaths	Samoa	Both	60-64 years	Ischemic heart disease	High temperature	Number	1990	2021	-0.311476606338609	1.826210535632746	-0.9102927539790128
Deaths	Samoa	Both	60-64 years	Ischemic heart disease	High temperature	Percent	1990	2021	-0.6183231322503611	0.3621686021176484	-0.9515023296786989
Deaths	Samoa	Both	60-64 years	Ischemic heart disease	High temperature	Rate	1990	2021	-0.5869895944947591	0.6953009441810063	-0.9461891543599356
Deaths	Samoa	Both	65-69 years	Ischemic heart disease	High temperature	Number	1990	2021	-0.4002195815059395	1.5594349799425151	-0.9237542368941976
Deaths	Samoa	Both	65-69 years	Ischemic heart disease	High temperature	Percent	1990	2021	-0.6183231322503611	0.3621686021176485	-0.9515023296786989
Deaths	Samoa	Both	65-69 years	Ischemic heart disease	High temperature	Rate	1990	2021	-0.6027110206756345	0.6953459624132561	-0.9494955145782048
Deaths	Samoa	Both	70-74 years	Ischemic heart disease	High temperature	Number	1990	2021	-0.3492087907754085	1.565682932541278	-0.9191724887996668
Deaths	Samoa	Both	70-74 years	Ischemic heart disease	High temperature	Percent	1990	2021	-0.6183231322503611	0.3621686021176485	-0.9515023296786989
Deaths	Samoa	Both	70-74 years	Ischemic heart disease	High temperature	Rate	1990	2021	-0.6019860201790402	0.5691325581305621	-0.9505671266669408
Deaths	Samoa	Both	75-79 years	Ischemic heart disease	High temperature	Number	1990	2021	-0.2095369409397824	2.130704707636609	-0.897182253103562
Deaths	Samoa	Both	75-79 years	Ischemic heart disease	High temperature	Percent	1990	2021	-0.6183231322503611	0.3621686021176482	-0.9515023296786989
Deaths	Samoa	Both	75-79 years	Ischemic heart disease	High temperature	Rate	1990	2021	-0.5862688279517246	0.6386219611166813	-0.9461848261683464
Deaths	Samoa	Both	Age-standardized	Ischemic heart disease	High temperature	Percent	1990	2021	-0.6183231322503611	0.3621686021176485	-0.9515023296786989
Deaths	Samoa	Both	Age-standardized	Ischemic heart disease	High temperature	Rate	1990	2021	-0.5774951861027078	0.6597845534102004	-0.946318745780534
Deaths	Samoa	Both	80-84 years	Ischemic heart disease	High temperature	Number	1990	2021	-0.1699188264740649	2.412944997574477	-0.8986748195958936
Deaths	Samoa	Both	80-84 years	Ischemic heart disease	High temperature	Percent	1990	2021	-0.6183231322503611	0.3621686021176484	-0.9515023296786989
Deaths	Samoa	Both	80-84 years	Ischemic heart disease	High temperature	Rate	1990	2021	-0.6026065747074246	0.6339147859000338	-0.95149153866707
Deaths	Samoa	Both	85-89 years	Ischemic heart disease	High temperature	Number	1990	2021	-0.2334938162478396	2.134066038791314	-0.9075277555035284
Deaths	Samoa	Both	85-89 years	Ischemic heart disease	High temperature	Percent	1990	2021	-0.6183231322503611	0.3621686021176482	-0.9515023296786989
Deaths	Samoa	Both	85-89 years	Ischemic heart disease	High temperature	Rate	1990	2021	-0.5751804623027558	0.7369885774365181	-0.948749250835112
Deaths	Samoa	Both	90-94 years	Ischemic heart disease	High temperature	Number	1990	2021	-0.0158396665392193	3.3817354374690067	-0.8726287099801104
Deaths	Samoa	Both	90-94 years	Ischemic heart disease	High temperature	Percent	1990	2021	-0.6183231322503611	0.3621686021176484	-0.9515023296786989
Deaths	Samoa	Both	90-94 years	Ischemic heart disease	High temperature	Rate	1990	2021	-0.5406590783272718	1.0451041623425417	-0.9405515099895948
Deaths	Samoa	Both	95+ years	Ischemic heart disease	High temperature	Number	1990	2021	-0.0254407304325815	3.3631178195897498	-0.8820608223702615
Deaths	Samoa	Both	95+ years	Ischemic heart disease	High temperature	Percent	1990	2021	-0.6183231322503611	0.3621686021176483	-0.9515023296786989
Deaths	Samoa	Both	95+ years	Ischemic heart disease	High temperature	Rate	1990	2021	-0.5015409713941247	1.231609239129236	-0.9396775037171524
Deaths	Samoa	Both	60-64 years	Ischemic heart disease	Low temperature	Number	1990	2021	0.8468854366847016	3.8849540409461705	0.2923778110974133
Deaths	Samoa	Both	60-64 years	Ischemic heart disease	Low temperature	Percent	1990	2021	0.0409918685112084	1.4966285833325186	-0.0716511496726593
Deaths	Samoa	Both	60-64 years	Ischemic heart disease	Low temperature	Rate	1990	2021	0.107853284505831	1.930237182787506	-0.2247678310697748
Deaths	Samoa	Both	65-69 years	Ischemic heart disease	Low temperature	Number	1990	2021	0.6375558111743754	3.0520011853544915	0.1779024068028526
Deaths	Samoa	Both	65-69 years	Ischemic heart disease	Low temperature	Percent	1990	2021	0.0409918685112085	1.4966285833325184	-0.0716511496726591
Deaths	Samoa	Both	65-69 years	Ischemic heart disease	Low temperature	Rate	1990	2021	0.0847017620909415	1.684007956099262	-0.2197683843740683
Deaths	Samoa	Both	70-74 years	Ischemic heart disease	Low temperature	Number	1990	2021	0.7569975266268197	3.408449639646813	0.2699211975445088
Deaths	Samoa	Both	70-74 years	Ischemic heart disease	Low temperature	Percent	1990	2021	0.0409918685112084	1.496628583332518	-0.0716511496726595
Deaths	Samoa	Both	70-74 years	Ischemic heart disease	Low temperature	Rate	1990	2021	0.0745528953003834	1.6961405763404742	-0.2233355602699037
Deaths	Samoa	Both	75-79 years	Ischemic heart disease	Low temperature	Number	1990	2021	1.1215965478646988	4.350417954063382	0.4711748783422246
Deaths	Samoa	Both	75-79 years	Ischemic heart disease	Low temperature	Percent	1990	2021	0.0409918685112083	1.496628583332518	-0.0716511496726591
Deaths	Samoa	Both	75-79 years	Ischemic heart disease	Low temperature	Rate	1990	2021	0.110451166946647	1.800427756503342	-0.2299818445302736
Deaths	Samoa	Both	Age-standardized	Ischemic heart disease	Low temperature	Percent	1990	2021	0.0409918685112084	1.496628583332518	-0.0716511496726591
Deaths	Samoa	Both	Age-standardized	Ischemic heart disease	Low temperature	Rate	1990	2021	0.1463876031224165	1.8247830770715607	-0.1166008371771156
Deaths	Samoa	Both	80-84 years	Ischemic heart disease	Low temperature	Number	1990	2021	1.2669966482053665	4.287710590963869	0.6236864815830524
Deaths	Samoa	Both	80-84 years	Ischemic heart disease	Low temperature	Percent	1990	2021	0.0409918685112084	1.496628583332518	-0.0716511496726592
Deaths	Samoa	Both	80-84 years	Ischemic heart disease	Low temperature	Rate	1990	2021	0.085302970226884	1.5314408888148332	-0.2226756212567238
Deaths	Samoa	Both	85-89 years	Ischemic heart disease	Low temperature	Number	1990	2021	1.071337798790822	4.08445828614282	0.4457121375919433
Deaths	Samoa	Both	85-89 years	Ischemic heart disease	Low temperature	Percent	1990	2021	0.0409918685112084	1.4966285833325184	-0.0716511496726593
Deaths	Samoa	Both	85-89 years	Ischemic heart disease	Low temperature	Rate	1990	2021	0.147994347272824	1.817951458638872	-0.1987451961200527
Deaths	Samoa	Both	90-94 years	Ischemic heart disease	Low temperature	Number	1990	2021	1.697235680692941	5.709783735051424	0.8637559781719842
Deaths	Samoa	Both	90-94 years	Ischemic heart disease	Low temperature	Percent	1990	2021	0.0409918685112086	1.4966285833325184	-0.0716511496726592
Deaths	Samoa	Both	90-94 years	Ischemic heart disease	Low temperature	Rate	1990	2021	0.2588911393952596	2.131683060467525	-0.1301220343070336
Deaths	Samoa	Both	95+ years	Ischemic heart disease	Low temperature	Number	1990	2021	1.647721663398655	5.705678033839259	0.7874161393692807
Deaths	Samoa	Both	95+ years	Ischemic heart disease	Low temperature	Percent	1990	2021	0.0409918685112085	1.4966285833325186	-0.0716511496726593
Deaths	Samoa	Both	95+ years	Ischemic heart disease	Low temperature	Rate	1990	2021	0.3542334566703589	2.4297613939631644	-0.0857880681387941
Deaths	Bosnia and Herzegovina	Both	60-64 years	Ischemic heart disease	High temperature	Number	1990	2021	0.7006653906943213	15.217009347426682	-8.58343919696322
Deaths	Bosnia and Herzegovina	Both	60-64 years	Ischemic heart disease	High temperature	Percent	1990	2021	1.558688974602732	21.166137694120557	-13.503098017753077
Deaths	Bosnia and Herzegovina	Both	60-64 years	Ischemic heart disease	High temperature	Rate	1990	2021	0.3721912080876602	12.084783032439592	-7.118739553400278
Deaths	Bosnia and Herzegovina	Both	65-69 years	Ischemic heart disease	High temperature	Number	1990	2021	1.4312766799047787	22.234848207018697	-12.576087440753923
Deaths	Bosnia and Herzegovina	Both	65-69 years	Ischemic heart disease	High temperature	Percent	1990	2021	1.5586889746027328	21.166137694120565	-13.503098017753077
Deaths	Bosnia and Herzegovina	Both	65-69 years	Ischemic heart disease	High temperature	Rate	1990	2021	0.3846967904017672	12.233055704294053	-7.59298518227467
Deaths	Bosnia and Herzegovina	Both	70-74 years	Ischemic heart disease	High temperature	Number	1990	2021	3.053468712077357	39.329247020070895	-20.2398795261636
Deaths	Bosnia and Herzegovina	Both	70-74 years	Ischemic heart disease	High temperature	Percent	1990	2021	1.558688974602732	21.16613769412056	-13.503098017753077
Deaths	Bosnia and Herzegovina	Both	70-74 years	Ischemic heart disease	High temperature	Rate	1990	2021	0.4467507940444459	13.394182931684783	-7.867034867904879
Deaths	Bosnia and Herzegovina	Both	75-79 years	Ischemic heart disease	High temperature	Number	1990	2021	1.7374334002523923	24.692157098026435	-14.319222149643636
Deaths	Bosnia and Herzegovina	Both	75-79 years	Ischemic heart disease	High temperature	Percent	1990	2021	1.5586889746027317	21.166137694120557	-13.503098017753072
Deaths	Bosnia and Herzegovina	Both	75-79 years	Ischemic heart disease	High temperature	Rate	1990	2021	0.6655745973558242	14.632235732128668	-9.10399919389457
Deaths	Bosnia and Herzegovina	Both	Age-standardized	Ischemic heart disease	High temperature	Percent	1990	2021	1.5586889746027328	21.16613769412056	-13.503098017753077
Deaths	Bosnia and Herzegovina	Both	Age-standardized	Ischemic heart disease	High temperature	Rate	1990	2021	0.7698207321204867	15.650558389720192	-9.486109849717234
Deaths	Bosnia and Herzegovina	Both	80-84 years	Ischemic heart disease	High temperature	Number	1990	2021	3.655763571495886	43.43405446282148	-23.87015592642025
Deaths	Bosnia and Herzegovina	Both	80-84 years	Ischemic heart disease	High temperature	Percent	1990	2021	1.5586889746027328	21.16613769412056	-13.503098017753077
Deaths	Bosnia and Herzegovina	Both	80-84 years	Ischemic heart disease	High temperature	Rate	1990	2021	1.0322805561354709	18.39584421080101	-10.983018358064273
Deaths	Bosnia and Herzegovina	Both	85-89 years	Ischemic heart disease	High temperature	Number	1990	2021	5.807294933077342	62.758574125867895	-34.192669815410014
Deaths	Bosnia and Herzegovina	Both	85-89 years	Ischemic heart disease	High temperature	Percent	1990	2021	1.558688974602732	21.16613769412056	-13.503098017753072
Deaths	Bosnia and Herzegovina	Both	85-89 years	Ischemic heart disease	High temperature	Rate	1990	2021	1.6357163820611662	23.686680975704625	-13.851869128178588
Deaths	Bosnia and Herzegovina	Both	90-94 years	Ischemic heart disease	High temperature	Number	1990	2021	8.286542536063289	85.1286706110438	-45.003475186143234
Deaths	Bosnia and Herzegovina	Both	90-94 years	Ischemic heart disease	High temperature	Percent	1990	2021	1.5586889746027328	21.16613769412056	-13.503098017753072
Deaths	Bosnia and Herzegovina	Both	90-94 years	Ischemic heart disease	High temperature	Rate	1990	2021	1.2564211508848946	19.92733149174188	-11.691855632693102
Deaths	Bosnia and Herzegovina	Both	95+ years	Ischemic heart disease	High temperature	Number	1990	2021	8.051523112514095	86.6589277981634	-43.3733587372478
Deaths	Bosnia and Herzegovina	Both	95+ years	Ischemic heart disease	High temperature	Percent	1990	2021	1.5586889746027328	21.16613769412056	-13.503098017753077
Deaths	Bosnia and Herzegovina	Both	95+ years	Ischemic heart disease	High temperature	Rate	1990	2021	1.07273810712205	19.07330675933582	-10.703215060017865
Deaths	Bosnia and Herzegovina	Both	60-64 years	Ischemic heart disease	Low temperature	Number	1990	2021	-0.3385833321268492	-0.178776813337763	-0.488453685547452
Deaths	Bosnia and Herzegovina	Both	60-64 years	Ischemic heart disease	Low temperature	Percent	1990	2021	-0.0052526577083942	0.0195406908771398	-0.0399952485919509
Deaths	Bosnia and Herzegovina	Both	60-64 years	Ischemic heart disease	Low temperature	Rate	1990	2021	-0.4663323299784228	-0.3373915628661142	-0.5872560475080549
Deaths	Bosnia and Herzegovina	Both	65-69 years	Ischemic heart disease	Low temperature	Number	1990	2021	-0.0576382467249131	0.2236014078412381	-0.3028168569720616
Deaths	Bosnia and Herzegovina	Both	65-69 years	Ischemic heart disease	Low temperature	Percent	1990	2021	-0.0052526577083942	0.0195406908771397	-0.039995248591951
Deaths	Bosnia and Herzegovina	Both	65-69 years	Ischemic heart disease	Low temperature	Rate	1990	2021	-0.4632921436121778	-0.3031163601523114	-0.602929905735446
Deaths	Bosnia and Herzegovina	Both	70-74 years	Ischemic heart disease	Low temperature	Number	1990	2021	0.576766445007855	0.9296582032487032	0.2384719744190979
Deaths	Bosnia and Herzegovina	Both	70-74 years	Ischemic heart disease	Low temperature	Percent	1990	2021	-0.005252657708394	0.0195406908771397	-0.0399952485919511
Deaths	Bosnia and Herzegovina	Both	70-74 years	Ischemic heart disease	Low temperature	Rate	1990	2021	-0.4372256779629436	-0.3112727059008902	-0.5579686338631273
Deaths	Bosnia and Herzegovina	Both	75-79 years	Ischemic heart disease	Low temperature	Number	1990	2021	0.0613063926785804	0.3179974801082035	-0.15180769462626
Deaths	Bosnia and Herzegovina	Both	75-79 years	Ischemic heart disease	Low temperature	Percent	1990	2021	-0.0052526577083942	0.0195406908771397	-0.0399952485919509
Deaths	Bosnia and Herzegovina	Both	75-79 years	Ischemic heart disease	Low temperature	Rate	1990	2021	-0.3542546213201733	-0.1980725003045517	-0.4839225833319196
Deaths	Bosnia and Herzegovina	Both	Age-standardized	Ischemic heart disease	Low temperature	Percent	1990	2021	-0.005252657708394	0.0195406908771398	-0.0399952485919511
Deaths	Bosnia and Herzegovina	Both	Age-standardized	Ischemic heart disease	Low temperature	Rate	1990	2021	-0.3124408431709237	-0.1725605875615843	-0.4440497273559913
Deaths	Bosnia and Herzegovina	Both	80-84 years	Ischemic heart disease	Low temperature	Number	1990	2021	0.8176884124886056	1.1678976152756664	0.498311507910811
Deaths	Bosnia and Herzegovina	Both	80-84 years	Ischemic heart disease	Low temperature	Percent	1990	2021	-0.0052526577083942	0.0195406908771397	-0.0399952485919509
Deaths	Bosnia and Herzegovina	Both	80-84 years	Ischemic heart disease	Low temperature	Rate	1990	2021	-0.2065634860778683	-0.0536941785036498	-0.3459742321960707
Deaths	Bosnia and Herzegovina	Both	85-89 years	Ischemic heart disease	Low temperature	Number	1990	2021	1.6534790063430955	2.1507889989287454	1.1857295067804403
Deaths	Bosnia and Herzegovina	Both	85-89 years	Ischemic heart disease	Low temperature	Percent	1990	2021	-0.005252657708394	0.0195406908771398	-0.039995248591951
Deaths	Bosnia and Herzegovina	Both	85-89 years	Ischemic heart disease	Low temperature	Rate	1990	2021	0.0274004806946418	0.2199539262713224	-0.1537074382097709
Deaths	Bosnia and Herzegovina	Both	90-94 years	Ischemic heart disease	Low temperature	Number	1990	2021	2.5971629175772697	3.2994633321280484	1.951358055727182
Deaths	Bosnia and Herzegovina	Both	90-94 years	Ischemic heart disease	Low temperature	Percent	1990	2021	-0.0052526577083942	0.0195406908771398	-0.0399952485919511
Deaths	Bosnia and Herzegovina	Both	90-94 years	Ischemic heart disease	Low temperature	Rate	1990	2021	-0.1259702457744857	0.0446729730029713	-0.2828863148027519
Deaths	Bosnia and Herzegovina	Both	95+ years	Ischemic heart disease	Low temperature	Number	1990	2021	2.505001540366285	3.339223317625617	1.6918127310567477
Deaths	Bosnia and Herzegovina	Both	95+ years	Ischemic heart disease	Low temperature	Percent	1990	2021	-0.0052526577083942	0.0195406908771398	-0.0399952485919511
Deaths	Bosnia and Herzegovina	Both	95+ years	Ischemic heart disease	Low temperature	Rate	1990	2021	-0.1973781464254781	-0.0063469524459911	-0.3835929317593168
Deaths	Myanmar	Both	65-69 years	Ischemic heart disease	High temperature	Percent	1990	2021	1.2173672667112985	1.596260920349541	-1.5741446541622648
Deaths	Myanmar	Both	65-69 years	Ischemic heart disease	High temperature	Rate	1990	2021	0.3458996939571484	1.10096099153216	-1.3503373889235553
Deaths	Myanmar	Both	70-74 years	Ischemic heart disease	High temperature	Number	1990	2021	2.032803720020268	3.4715157796797964	-1.740626846003806
Deaths	Myanmar	Both	70-74 years	Ischemic heart disease	High temperature	Percent	1990	2021	1.2173672667112985	1.596260920349541	-1.5741446541622643
Deaths	Myanmar	Both	70-74 years	Ischemic heart disease	High temperature	Rate	1990	2021	0.4784874313010214	1.1798574815374403	-1.361054517268076
Deaths	Myanmar	Both	75-79 years	Ischemic heart disease	High temperature	Number	1990	2021	2.679745807529696	4.619289183212903	-1.8759150938872224
Deaths	Myanmar	Both	75-79 years	Ischemic heart disease	High temperature	Percent	1990	2021	1.2173672667112985	1.596260920349541	-1.5741446541622643
Deaths	Myanmar	Both	75-79 years	Ischemic heart disease	High temperature	Rate	1990	2021	0.6666467048715231	1.5451132471590956	-1.396723328548174
Deaths	Myanmar	Both	Age-standardized	Ischemic heart disease	High temperature	Percent	1990	2021	1.2173672667112985	1.5962609203495408	-1.5741446541622643
Deaths	Myanmar	Both	Age-standardized	Ischemic heart disease	High temperature	Rate	1990	2021	0.5867566258298311	1.2952493266017355	-1.4201111684376726
Deaths	Myanmar	Both	80-84 years	Ischemic heart disease	High temperature	Number	1990	2021	3.931925762828902	6.375328250687862	-2.369285908790933
Deaths	Myanmar	Both	80-84 years	Ischemic heart disease	High temperature	Percent	1990	2021	1.2173672667112985	1.5962609203495406	-1.5741446541622646
Deaths	Myanmar	Both	80-84 years	Ischemic heart disease	High temperature	Rate	1990	2021	0.9216611325894668	1.8737013331089871	-1.533524557518218
Deaths	Myanmar	Both	85-89 years	Ischemic heart disease	High temperature	Number	1990	2021	6.008289687481065	9.575885297551103	-2.8135797030892418
Deaths	Myanmar	Both	85-89 years	Ischemic heart disease	High temperature	Percent	1990	2021	1.217367266711298	1.59626092034954	-1.5741446541622643
Deaths	Myanmar	Both	85-89 years	Ischemic heart disease	High temperature	Rate	1990	2021	1.1115496888272314	2.1864418146138256	-1.5464191448253135
Deaths	Myanmar	Both	90-94 years	Ischemic heart disease	High temperature	Number	1990	2021	9.975476423710186	14.517104860173715	-3.6550417839471097
Deaths	Myanmar	Both	90-94 years	Ischemic heart disease	High temperature	Percent	1990	2021	1.2173672667112985	1.5962609203495408	-1.5741446541622643
Deaths	Myanmar	Both	90-94 years	Ischemic heart disease	High temperature	Rate	1990	2021	1.2877754235940704	2.2344519521492514	-1.5534283075682858
Deaths	Uzbekistan	Both	60-64 years	Ischemic heart disease	High temperature	Number	1990	2021	2.9892669509072447	12.941903442823342	-0.95778945701104
Deaths	Uzbekistan	Both	60-64 years	Ischemic heart disease	High temperature	Percent	1990	2021	0.6230956227610414	4.640984297086887	-0.804033214220169
Deaths	Uzbekistan	Both	60-64 years	Ischemic heart disease	High temperature	Rate	1990	2021	0.6332793879213301	4.708072135000698	-0.9827182260136396
Deaths	Uzbekistan	Both	65-69 years	Ischemic heart disease	High temperature	Number	1990	2021	3.643084088347978	16.138914381379408	-0.816976282257105
Deaths	Uzbekistan	Both	65-69 years	Ischemic heart disease	High temperature	Percent	1990	2021	0.6230956227610412	4.640984297086887	-0.804033214220169
Deaths	Uzbekistan	Both	65-69 years	Ischemic heart disease	High temperature	Rate	1990	2021	0.6058671043997906	4.927701994295414	-0.9366990211558196
Deaths	Uzbekistan	Both	70-74 years	Ischemic heart disease	High temperature	Number	1990	2021	2.529573139373258	11.605822577477076	-0.8278693896821686
Deaths	Uzbekistan	Both	70-74 years	Ischemic heart disease	High temperature	Percent	1990	2021	0.6230956227610414	4.640984297086886	-0.804033214220169
Deaths	Uzbekistan	Both	70-74 years	Ischemic heart disease	High temperature	Rate	1990	2021	0.7697683539010692	5.3207036634667855	-0.913691742641642
Deaths	Uzbekistan	Both	75-79 years	Ischemic heart disease	High temperature	Number	1990	2021	2.1273559953296703	10.16330679700066	-0.8477770825733021
Deaths	Uzbekistan	Both	75-79 years	Ischemic heart disease	High temperature	Percent	1990	2021	0.6230956227610409	4.640984297086886	-0.8040332142201692
Deaths	Uzbekistan	Both	75-79 years	Ischemic heart disease	High temperature	Rate	1990	2021	0.8841982186380165	5.725771806097489	-0.9082873359222317
Deaths	China	Both	95+ years	Ischemic heart disease	Low temperature	Number	1990	2021	18.311934107870528	21.979174757729087	14.784242594845464
Deaths	China	Both	95+ years	Ischemic heart disease	Low temperature	Percent	1990	2021	-0.0540793667722475	0.0244206998204786	-0.0875955730918404
Deaths	China	Both	95+ years	Ischemic heart disease	Low temperature	Rate	1990	2021	0.2235681295936323	0.4559176580071784	6.0174239939e-05
Deaths	Vanuatu	Both	60-64 years	Ischemic heart disease	Non-optimal temperature	Number	1990	2021	1.5212496462396332	4.9002904010502295	0.5955053779598559
Deaths	Vanuatu	Both	60-64 years	Ischemic heart disease	Non-optimal temperature	Percent	1990	2021	-0.0131504566355823	1.4206905326274266	-0.2402215168413899
Deaths	Vanuatu	Both	60-64 years	Ischemic heart disease	Non-optimal temperature	Rate	1990	2021	-0.0745805613241052	1.1656893196230902	-0.4143730695299643
Deaths	Vanuatu	Both	65-69 years	Ischemic heart disease	Non-optimal temperature	Number	1990	2021	1.4922712218069305	5.176600164132158	0.6618792986845345
Deaths	Vanuatu	Both	65-69 years	Ischemic heart disease	Non-optimal temperature	Percent	1990	2021	-0.0131504566355821	1.4206905326274266	-0.2402215168413899
Deaths	Vanuatu	Both	65-69 years	Ischemic heart disease	Non-optimal temperature	Rate	1990	2021	-0.0891839678357054	1.2572769787396798	-0.3926558652527376
Deaths	Vanuatu	Both	70-74 years	Ischemic heart disease	Non-optimal temperature	Number	1990	2021	1.4309690165144229	5.182959836594547	0.6108247078393596
Deaths	Vanuatu	Both	70-74 years	Ischemic heart disease	Non-optimal temperature	Percent	1990	2021	-0.0131504566355825	1.420690532627427	-0.2402215168413899
Deaths	Vanuatu	Both	70-74 years	Ischemic heart disease	Non-optimal temperature	Rate	1990	2021	-0.056685334390889	1.399239418976428	-0.3749346205945905
Deaths	Vanuatu	Both	75-79 years	Ischemic heart disease	Non-optimal temperature	Number	1990	2021	1.991016813248708	6.255779212098254	1.0286387421645076
Deaths	Vanuatu	Both	75-79 years	Ischemic heart disease	Non-optimal temperature	Percent	1990	2021	-0.0131504566355821	1.420690532627427	-0.2402215168413898
Deaths	Vanuatu	Both	75-79 years	Ischemic heart disease	Non-optimal temperature	Rate	1990	2021	-0.036931159303683	1.336267333299962	-0.3468044870379823
Deaths	Vanuatu	Both	Age-standardized	Ischemic heart disease	Non-optimal temperature	Percent	1990	2021	-0.0131504566355821	1.4206905326274266	-0.2402215168413898
Deaths	Vanuatu	Both	Age-standardized	Ischemic heart disease	Non-optimal temperature	Rate	1990	2021	-0.0246449893306289	1.3536160769208072	-0.3409474799252653
Deaths	Vanuatu	Both	80-84 years	Ischemic heart disease	Non-optimal temperature	Number	1990	2021	2.448646647496405	6.809755589367748	1.2390592527191455
Deaths	Vanuatu	Both	80-84 years	Ischemic heart disease	Non-optimal temperature	Percent	1990	2021	-0.0131504566355821	1.420690532627427	-0.2402215168413899
Deaths	Vanuatu	Both	80-84 years	Ischemic heart disease	Non-optimal temperature	Rate	1990	2021	-0.0020544040671352	1.2599332411685529	-0.3520764668929071
Deaths	Vanuatu	Both	85-89 years	Ischemic heart disease	Non-optimal temperature	Number	1990	2021	2.697416250234703	7.957873638781557	1.4858511871533384
Deaths	Vanuatu	Both	85-89 years	Ischemic heart disease	Non-optimal temperature	Percent	1990	2021	-0.0131504566355823	1.4206905326274264	-0.2402215168413898
Deaths	Vanuatu	Both	85-89 years	Ischemic heart disease	Non-optimal temperature	Rate	1990	2021	0.0261275417918561	1.4860389619539016	-0.3101127394644575
Deaths	Vanuatu	Both	90-94 years	Ischemic heart disease	Non-optimal temperature	Number	1990	2021	3.257531481464252	9.139649238157508	1.9367254294934415
Deaths	Vanuatu	Both	90-94 years	Ischemic heart disease	Non-optimal temperature	Percent	1990	2021	-0.0131504566355821	1.4206905326274268	-0.2402215168413899
Deaths	Vanuatu	Both	90-94 years	Ischemic heart disease	Non-optimal temperature	Rate	1990	2021	0.0724021317187724	1.554010817118144	-0.2602871817689136
Deaths	Marshall Islands	Both	60-64 years	Ischemic heart disease	Non-optimal temperature	Number	1990	2021	-2.31036672636569	16.836915125725955	-13.074080564896123
Deaths	Marshall Islands	Both	60-64 years	Ischemic heart disease	Non-optimal temperature	Percent	1990	2021	-1.555959358388617	6.726378634726939	-6.195317812719286
Deaths	Marshall Islands	Both	60-64 years	Ischemic heart disease	Non-optimal temperature	Rate	1990	2021	-1.4970986035603924	5.76658329490361	-5.580403689532121
Deaths	Marshall Islands	Both	65-69 years	Ischemic heart disease	Non-optimal temperature	Number	1990	2021	-2.099220518084813	13.220210807384928	-11.338625511016822
Deaths	Marshall Islands	Both	65-69 years	Ischemic heart disease	Non-optimal temperature	Percent	1990	2021	-1.555959358388617	6.72637863472694	-6.195317812719286
Deaths	Marshall Islands	Both	65-69 years	Ischemic heart disease	Non-optimal temperature	Rate	1990	2021	-1.4923146327742558	5.368892998656761	-5.630423593907192
Deaths	Marshall Islands	Both	70-74 years	Ischemic heart disease	Non-optimal temperature	Number	1990	2021	-2.066875518861534	13.078958677210654	-10.743165062881168
Deaths	Marshall Islands	Both	70-74 years	Ischemic heart disease	Non-optimal temperature	Percent	1990	2021	-1.555959358388617	6.726378634726938	-6.195317812719285
Deaths	Marshall Islands	Both	70-74 years	Ischemic heart disease	Non-optimal temperature	Rate	1990	2021	-1.588381796220295	6.764545018568036	-6.373355053348892
Deaths	Marshall Islands	Both	75-79 years	Ischemic heart disease	Non-optimal temperature	Number	1990	2021	-1.7590783350836914	9.669533530184353	-7.627690863763453
Deaths	Marshall Islands	Both	75-79 years	Ischemic heart disease	Non-optimal temperature	Percent	1990	2021	-1.555959358388617	6.726378634726939	-6.195317812719286
Deaths	Marshall Islands	Both	75-79 years	Ischemic heart disease	Non-optimal temperature	Rate	1990	2021	-1.5742686231112497	7.071865638139605	-6.014073951038013
Deaths	Marshall Islands	Both	Age-standardized	Ischemic heart disease	Non-optimal temperature	Percent	1990	2021	-1.555959358388617	6.72637863472694	-6.195317812719285
Deaths	Marshall Islands	Both	Age-standardized	Ischemic heart disease	Non-optimal temperature	Rate	1990	2021	-1.5820434462389068	6.742724648958793	-6.243573703504858
Deaths	Marshall Islands	Both	80-84 years	Ischemic heart disease	Non-optimal temperature	Number	1990	2021	-1.730624290846681	9.02306072871541	-7.767730801602655
Deaths	Marshall Islands	Both	80-84 years	Ischemic heart disease	Non-optimal temperature	Percent	1990	2021	-1.555959358388617	6.72637863472694	-6.195317812719285
Deaths	Marshall Islands	Both	80-84 years	Ischemic heart disease	Non-optimal temperature	Rate	1990	2021	-1.5862407839103767	7.042337289353116	-6.430314677641228
Deaths	Marshall Islands	Both	85-89 years	Ischemic heart disease	Non-optimal temperature	Number	1990	2021	-1.771927039264391	10.488872522807496	-8.21431519699589
Deaths	Marshall Islands	Both	85-89 years	Ischemic heart disease	Non-optimal temperature	Percent	1990	2021	-1.555959358388617	6.726378634726938	-6.195317812719286
Deaths	Marshall Islands	Both	85-89 years	Ischemic heart disease	Non-optimal temperature	Rate	1990	2021	-1.5906993038894166	7.791593837888877	-6.52058776042526
Deaths	Marshall Islands	Both	90-94 years	Ischemic heart disease	Non-optimal temperature	Number	1990	2021	-2.055025101202031	14.321286992788178	-11.080700641818446
Deaths	Marshall Islands	Both	90-94 years	Ischemic heart disease	Non-optimal temperature	Percent	1990	2021	-1.555959358388617	6.726378634726938	-6.195317812719286
Deaths	Marshall Islands	Both	90-94 years	Ischemic heart disease	Non-optimal temperature	Rate	1990	2021	-1.6584319990607896	8.561882092996566	-7.291277684259447
Deaths	Marshall Islands	Both	95+ years	Ischemic heart disease	Non-optimal temperature	Number	1990	2021	-2.633558657332895	22.291686309622403	-16.216519231239744
Deaths	Marshall Islands	Both	95+ years	Ischemic heart disease	Non-optimal temperature	Percent	1990	2021	-1.555959358388617	6.726378634726939	-6.195317812719287
Deaths	Marshall Islands	Both	95+ years	Ischemic heart disease	Non-optimal temperature	Rate	1990	2021	-1.709255441594417	9.112740785189567	-7.6066798510336895
Deaths	Marshall Islands	Both	60-64 years	Ischemic heart disease	High temperature	Number	1990	2021	-2.0974794140957203	-0.2918601646322085	-11.12130096776713
Deaths	Marshall Islands	Both	60-64 years	Ischemic heart disease	High temperature	Percent	1990	2021	-1.465384363518397	-0.7468303776008349	-5.244493252037781
Deaths	Marshall Islands	Both	60-64 years	Ischemic heart disease	High temperature	Rate	1990	2021	-1.4163380168362176	-0.7313612165175075	-4.839600377556733
Deaths	Marshall Islands	Both	65-69 years	Ischemic heart disease	High temperature	Number	1990	2021	-1.9204125095351168	-0.3973919940254352	-9.743465857080713
Deaths	Marshall Islands	Both	65-69 years	Ischemic heart disease	High temperature	Percent	1990	2021	-1.465384363518397	-0.746830377600835	-5.244493252037781
Deaths	Marshall Islands	Both	65-69 years	Ischemic heart disease	High temperature	Rate	1990	2021	-1.4122307937101748	-0.7301062577642822	-4.915989659747975
Deaths	Marshall Islands	Both	70-74 years	Ischemic heart disease	High temperature	Number	1990	2021	-1.892375957781863	-0.3876583987765094	-8.198382702730278
Deaths	Marshall Islands	Both	70-74 years	Ischemic heart disease	High temperature	Percent	1990	2021	-1.4653843635183967	-0.7468303776008349	-5.244493252037782
Deaths	Marshall Islands	Both	70-74 years	Ischemic heart disease	High temperature	Rate	1990	2021	-1.4921452968606772	-0.6622936370189129	-4.969907706789586
Deaths	Marshall Islands	Both	75-79 years	Ischemic heart disease	High temperature	Number	1990	2021	-1.6354561902933005	-0.623986693063241	-6.600352706550925
Deaths	Marshall Islands	Both	75-79 years	Ischemic heart disease	High temperature	Percent	1990	2021	-1.4653843635183967	-0.7468303776008349	-5.244493252037782
Deaths	Marshall Islands	Both	75-79 years	Ischemic heart disease	High temperature	Rate	1990	2021	-1.4807442586370478	-0.7155331221220106	-5.236857632583819
Deaths	Marshall Islands	Both	Age-standardized	Ischemic heart disease	High temperature	Percent	1990	2021	-1.4653843635183967	-0.7468303776008349	-5.244493252037781
Deaths	Marshall Islands	Both	Age-standardized	Ischemic heart disease	High temperature	Rate	1990	2021	-1.4871827684984584	-0.7038457715025729	-5.27404701668097
Deaths	Marshall Islands	Both	80-84 years	Ischemic heart disease	High temperature	Number	1990	2021	-1.6112236746379451	-0.6022469589875715	-6.442010629298128
Deaths	Marshall Islands	Both	80-84 years	Ischemic heart disease	High temperature	Percent	1990	2021	-1.4653843635183972	-0.7468303776008349	-5.244493252037781
Deaths	Marshall Islands	Both	80-84 years	Ischemic heart disease	High temperature	Rate	1990	2021	-1.49043571457101	-0.6808495727733828	-5.366578852273363
Deaths	Marshall Islands	Both	85-89 years	Ischemic heart disease	High temperature	Number	1990	2021	-1.646263547089648	-0.5541718055333893	-7.021362149774655
Deaths	Marshall Islands	Both	85-89 years	Ischemic heart disease	High temperature	Percent	1990	2021	-1.465384363518397	-0.7468303776008349	-5.244493252037781
Deaths	Marshall Islands	Both	85-89 years	Ischemic heart disease	High temperature	Rate	1990	2021	-1.4945382244398997	-0.6588402909468462	-5.607708046770116
Deaths	Marshall Islands	Both	90-94 years	Ischemic heart disease	High temperature	Number	1990	2021	-1.8829045504692248	-0.440091975200914	-9.05827309952526
Deaths	Marshall Islands	Both	90-94 years	Ischemic heart disease	High temperature	Percent	1990	2021	-1.465384363518397	-0.746830377600835	-5.244493252037781
Deaths	Marshall Islands	Both	90-94 years	Ischemic heart disease	High temperature	Rate	1990	2021	-1.5510130588201037	-0.650566266491091	-6.029098227002436
Deaths	Marshall Islands	Both	95+ years	Ischemic heart disease	High temperature	Number	1990	2021	-2.366571907370408	-0.171203926368248	-12.80289329294832
Deaths	Marshall Islands	Both	95+ years	Ischemic heart disease	High temperature	Percent	1990	2021	-1.465384363518397	-0.7468303776008349	-5.244493252037781
Deaths	Marshall Islands	Both	95+ years	Ischemic heart disease	High temperature	Rate	1990	2021	-1.593335634004727	-0.6401548713560419	-6.124558127743986
Deaths	Marshall Islands	Both	60-64 years	Ischemic heart disease	Low temperature	Number	1990	2021	-0.596772650916858	-0.4209123069596429	-0.7139280847504097
Deaths	Marshall Islands	Both	60-64 years	Ischemic heart disease	Low temperature	Percent	1990	2021	-0.8291781826611976	-0.801895764584751	-0.8586527140319795
Deaths	Marshall Islands	Both	60-64 years	Ischemic heart disease	Low temperature	Rate	1990	2021	-0.8470323245290879	-0.780318228662779	-0.8914762205670262
Deaths	Marshall Islands	Both	65-69 years	Ischemic heart disease	Low temperature	Number	1990	2021	-0.6618822485649685	-0.5229259349269512	-0.7615446512331607
Deaths	Marshall Islands	Both	65-69 years	Ischemic heart disease	Low temperature	Percent	1990	2021	-0.8291781826611976	-0.8018957645847509	-0.8586527140319795
Deaths	Marshall Islands	Both	65-69 years	Ischemic heart disease	Low temperature	Rate	1990	2021	-0.8485651296591326	-0.7863299135265618	-0.8932015409740142
Deaths	Marshall Islands	Both	70-74 years	Ischemic heart disease	Low temperature	Number	1990	2021	-0.6730501951999213	-0.5368995302364921	-0.773132814087552
Deaths	Marshall Islands	Both	70-74 years	Ischemic heart disease	Low temperature	Percent	1990	2021	-0.8291781826611976	-0.801895764584751	-0.8586527140319795
Deaths	Marshall Islands	Both	70-74 years	Ischemic heart disease	Low temperature	Rate	1990	2021	-0.8196871987207789	-0.7446001136846038	-0.8748827581187246
Deaths	Marshall Islands	Both	75-79 years	Ischemic heart disease	Low temperature	Number	1990	2021	-0.7677516159891462	-0.6788686239154	-0.8347549531873042
Deaths	Marshall Islands	Both	75-79 years	Ischemic heart disease	Low temperature	Percent	1990	2021	-0.8291781826611976	-0.8018957645847509	-0.8586527140319795
Deaths	Marshall Islands	Both	75-79 years	Ischemic heart disease	Low temperature	Rate	1990	2021	-0.8242961845419806	-0.7570531726984524	-0.874986492008604
Deaths	Marshall Islands	Both	Age-standardized	Ischemic heart disease	Low temperature	Percent	1990	2021	-0.8291781826611976	-0.8018957645847509	-0.8586527140319795
Deaths	Marshall Islands	Both	Age-standardized	Ischemic heart disease	Low temperature	Rate	1990	2021	-0.82127658901276	-0.7702427787394063	-0.8631720849130601
Deaths	Marshall Islands	Both	80-84 years	Ischemic heart disease	Low temperature	Number	1990	2021	-0.7755743914546109	-0.6928130785905253	-0.8408616417674395
Deaths	Marshall Islands	Both	80-84 years	Ischemic heart disease	Low temperature	Percent	1990	2021	-0.8291781826611976	-0.801895764584751	-0.8586527140319795
Deaths	Marshall Islands	Both	80-84 years	Ischemic heart disease	Low temperature	Rate	1990	2021	-0.8199246229128978	-0.7535183214269889	-0.8723100271244006
Deaths	Marshall Islands	Both	85-89 years	Ischemic heart disease	Low temperature	Number	1990	2021	-0.7613002027871003	-0.6591716540821775	-0.8289990413797226
Deaths	Marshall Islands	Both	85-89 years	Ischemic heart disease	Low temperature	Percent	1990	2021	-0.8291781826611976	-0.8018957645847509	-0.8586527140319795
Deaths	Marshall Islands	Both	85-89 years	Ischemic heart disease	Low temperature	Rate	1990	2021	-0.8173405038556872	-0.739188995282127	-0.8691454734923156
Deaths	Marshall Islands	Both	90-94 years	Ischemic heart disease	Low temperature	Number	1990	2021	-0.6752305422035272	-0.5516460014898517	-0.7695876636187977
Deaths	Marshall Islands	Both	90-94 years	Ischemic heart disease	Low temperature	Percent	1990	2021	-0.8291781826611976	-0.801895764584751	-0.8586527140319795
Deaths	Marshall Islands	Both	90-94 years	Ischemic heart disease	Low temperature	Rate	1990	2021	-0.797314203152905	-0.7201861650593997	-0.8562016628050915
Deaths	Azerbaijan	Both	60-64 years	Ischemic heart disease	Non-optimal temperature	Number	1990	2021	0.5764351039324273	0.8595767859099277	0.315764685662417
Deaths	Azerbaijan	Both	60-64 years	Ischemic heart disease	Non-optimal temperature	Percent	1990	2021	0.0340173410264593	0.1111356656294445	-0.0204586659840493
Deaths	Azerbaijan	Both	60-64 years	Ischemic heart disease	Non-optimal temperature	Rate	1990	2021	-0.345913258572318	-0.2284334970109109	-0.4540693533252881
Deaths	Azerbaijan	Both	65-69 years	Ischemic heart disease	Non-optimal temperature	Number	1990	2021	1.1058121830048848	1.4611815673364372	0.7765491910785884
Deaths	Azerbaijan	Both	65-69 years	Ischemic heart disease	Non-optimal temperature	Percent	1990	2021	0.034017341026459	0.1111356656294445	-0.0204586659840494
Deaths	Azerbaijan	Both	65-69 years	Ischemic heart disease	Non-optimal temperature	Rate	1990	2021	-0.2003378906893159	-0.0653897534563428	-0.3253723741853767
Deaths	Azerbaijan	Both	70-74 years	Ischemic heart disease	Non-optimal temperature	Number	1990	2021	1.2398302947608233	1.6098846709743784	0.905601391120471
Deaths	Azerbaijan	Both	70-74 years	Ischemic heart disease	Non-optimal temperature	Percent	1990	2021	0.0340173410264591	0.1111356656294442	-0.0204586659840493
Deaths	Azerbaijan	Both	70-74 years	Ischemic heart disease	Non-optimal temperature	Rate	1990	2021	-0.0101353797158449	0.1534054632899563	-0.157843609024029
Deaths	Azerbaijan	Both	75-79 years	Ischemic heart disease	Non-optimal temperature	Number	1990	2021	0.0700548496041431	0.2281040629775468	-0.0793540328261668
Deaths	Azerbaijan	Both	75-79 years	Ischemic heart disease	Non-optimal temperature	Percent	1990	2021	0.034017341026459	0.1111356656294443	-0.0204586659840494
Deaths	Azerbaijan	Both	75-79 years	Ischemic heart disease	Non-optimal temperature	Rate	1990	2021	-0.0081592870575145	0.1383375439509762	-0.1466473398189606
Deaths	Azerbaijan	Both	Age-standardized	Ischemic heart disease	Non-optimal temperature	Percent	1990	2021	0.0340173410264591	0.1111356656294444	-0.0204586659840492
Deaths	Azerbaijan	Both	Age-standardized	Ischemic heart disease	Non-optimal temperature	Rate	1990	2021	-0.1259887349416982	-0.0008031106602412	-0.242952065830176
Deaths	Azerbaijan	Both	80-84 years	Ischemic heart disease	Non-optimal temperature	Number	1990	2021	1.3994441274158294	1.7480813121469765	1.0938405175017278
Deaths	Azerbaijan	Both	80-84 years	Ischemic heart disease	Non-optimal temperature	Percent	1990	2021	0.0340173410264591	0.1111356656294444	-0.0204586659840493
Deaths	Azerbaijan	Both	80-84 years	Ischemic heart disease	Non-optimal temperature	Rate	1990	2021	0.3400020912751138	0.5347032519723389	0.1693336136443555
Deaths	Azerbaijan	Both	85-89 years	Ischemic heart disease	Non-optimal temperature	Number	1990	2021	0.5553210722874797	0.7939476663756275	0.3410569380023642
Deaths	Azerbaijan	Both	85-89 years	Ischemic heart disease	Non-optimal temperature	Percent	1990	2021	0.034017341026459	0.1111356656294445	-0.0204586659840493
Deaths	Azerbaijan	Both	85-89 years	Ischemic heart disease	Non-optimal temperature	Rate	1990	2021	0.122334490759916	0.2945297125245126	-0.032280548106189
Deaths	Azerbaijan	Both	90-94 years	Ischemic heart disease	Non-optimal temperature	Number	1990	2021	0.7254755063927824	1.0244839931419465	0.4818792111636696
Deaths	Azerbaijan	Both	90-94 years	Ischemic heart disease	Non-optimal temperature	Percent	1990	2021	0.034017341026459	0.1111356656294444	-0.0204586659840492
Deaths	Azerbaijan	Both	90-94 years	Ischemic heart disease	Non-optimal temperature	Rate	1990	2021	-0.2525838291232344	-0.1230637186390696	-0.3581012992613858
Deaths	Azerbaijan	Both	95+ years	Ischemic heart disease	Non-optimal temperature	Number	1990	2021	0.3792271294737108	0.6252975627629342	0.1285827720238071
Deaths	Azerbaijan	Both	95+ years	Ischemic heart disease	Non-optimal temperature	Percent	1990	2021	0.0340173410264593	0.1111356656294444	-0.0204586659840492
Deaths	Azerbaijan	Both	95+ years	Ischemic heart disease	Non-optimal temperature	Rate	1990	2021	-0.578018922779807	-0.5027325074443949	-0.6547047518906602
Deaths	Azerbaijan	Both	60-64 years	Ischemic heart disease	High temperature	Number	1990	2021	2.624116185442839	23.0568409334358	-17.669614244413705
Deaths	Azerbaijan	Both	60-64 years	Ischemic heart disease	High temperature	Percent	1990	2021	1.364110056604565	14.675487350400813	-13.019418723851178
Deaths	Azerbaijan	Both	60-64 years	Ischemic heart disease	High temperature	Rate	1990	2021	0.5037005585440406	8.981546754410221	-7.916474794799019
Deaths	Azerbaijan	Both	65-69 years	Ischemic heart disease	High temperature	Number	1990	2021	3.8369550104126793	30.985175990864327	-23.72266238660297
Deaths	Azerbaijan	Both	65-69 years	Ischemic heart disease	High temperature	Percent	1990	2021	1.3641100566045654	14.675487350400816	-13.019418723851178
Deaths	Azerbaijan	Both	65-69 years	Ischemic heart disease	High temperature	Rate	1990	2021	0.8367875717900679	11.146065782101472	-9.628714507339012
Deaths	Azerbaijan	Both	70-74 years	Ischemic heart disease	High temperature	Number	1990	2021	4.143307781286683	33.19379968909044	-25.219323171103905
Deaths	Azerbaijan	Both	70-74 years	Ischemic heart disease	High temperature	Percent	1990	2021	1.3641100566045654	14.675487350400813	-13.01941872385118
Deaths	Azerbaijan	Both	70-74 years	Ischemic heart disease	High temperature	Rate	1990	2021	1.2730197086076669	14.111516539661878	-11.703423018422912
Deaths	Azerbaijan	Both	75-79 years	Ischemic heart disease	High temperature	Number	1990	2021	1.4569833982989648	15.578509720482195	-12.4712284698629
Deaths	Azerbaijan	Both	75-79 years	Ischemic heart disease	High temperature	Percent	1990	2021	1.3641100566045654	14.675487350400813	-13.019418723851178
Deaths	Azerbaijan	Both	75-79 years	Ischemic heart disease	High temperature	Rate	1990	2021	1.2773936928169691	14.36672714185632	-11.63275534715252
Deaths	Azerbaijan	Both	Age-standardized	Ischemic heart disease	High temperature	Percent	1990	2021	1.364110056604565	14.675487350400813	-13.019418723851178
Deaths	Azerbaijan	Both	Age-standardized	Ischemic heart disease	High temperature	Rate	1990	2021	1.0035115213414767	12.037672988964944	-10.442868742613308
Deaths	Azerbaijan	Both	80-84 years	Ischemic heart disease	High temperature	Number	1990	2021	4.487467285045735	34.447964646477004	-27.976949853814972
Deaths	Azerbaijan	Both	80-84 years	Ischemic heart disease	High temperature	Percent	1990	2021	1.3641100566045643	14.675487350400813	-13.019418723851178
Deaths	Azerbaijan	Both	80-84 years	Ischemic heart disease	High temperature	Rate	1990	2021	2.064550473898459	18.796396263197305	-16.065643249325465
Deaths	Azerbaijan	Both	85-89 years	Ischemic heart disease	High temperature	Number	1990	2021	2.555204258645252	22.11918991649752	-18.12104644001438
Deaths	Azerbaijan	Both	85-89 years	Ischemic heart disease	High temperature	Percent	1990	2021	1.364110056604565	14.675487350400813	-13.019418723851176
Deaths	Azerbaijan	Both	85-89 years	Ischemic heart disease	High temperature	Rate	1990	2021	1.565469234789985	15.68302751376725	-13.354710085210408
Deaths	Azerbaijan	Both	90-94 years	Ischemic heart disease	High temperature	Number	1990	2021	2.941689423619963	24.833242092728717	-19.541754708079687
Deaths	Azerbaijan	Both	90-94 years	Ischemic heart disease	High temperature	Percent	1990	2021	1.3641100566045654	14.675487350400813	-13.019418723851178
Deaths	Azerbaijan	Both	90-94 years	Ischemic heart disease	High temperature	Rate	1990	2021	0.7074032084908839	10.19006489210892	-9.03164533712856
Deaths	Azerbaijan	Both	95+ years	Ischemic heart disease	High temperature	Number	1990	2021	2.163298662768356	19.59002804654078	-15.63996430741085
Deaths	Azerbaijan	Both	95+ years	Ischemic heart disease	High temperature	Percent	1990	2021	1.364110056604565	14.675487350400813	-13.019418723851178
Deaths	Azerbaijan	Both	95+ years	Ischemic heart disease	High temperature	Rate	1990	2021	-0.032173781418046	5.299616668930144	-5.479166467138551
Deaths	Azerbaijan	Both	60-64 years	Ischemic heart disease	Low temperature	Number	1990	2021	0.4871548048430886	0.7221296656210869	0.2620296923959121
Deaths	Azerbaijan	Both	60-64 years	Ischemic heart disease	Low temperature	Percent	1990	2021	-0.0241575310912374	0.0129031615937211	-0.0423532395817787
Deaths	Azerbaijan	Both	60-64 years	Ischemic heart disease	Low temperature	Rate	1990	2021	-0.3829570035126363	-0.2854623837719863	-0.4763648138606767
Deaths	Azerbaijan	Both	65-69 years	Ischemic heart disease	Low temperature	Number	1990	2021	0.9866933330087554	1.2847692352236502	0.7017451280335212
Deaths	Azerbaijan	Both	65-69 years	Ischemic heart disease	Low temperature	Percent	1990	2021	-0.0241575310912372	0.0129031615937212	-0.0423532395817787
Deaths	Azerbaijan	Both	65-69 years	Ischemic heart disease	Low temperature	Rate	1990	2021	-0.2455721388408495	-0.13238065546757	-0.3537785042868137
Deaths	Azerbaijan	Both	70-74 years	Ischemic heart disease	Low temperature	Number	1990	2021	1.1130971662561755	1.4045763424971662	0.8288010553427048
Deaths	Azerbaijan	Both	70-74 years	Ischemic heart disease	Low temperature	Percent	1990	2021	-0.0241575310912374	0.0129031615937212	-0.0423532395817788
Deaths	Azerbaijan	Both	70-74 years	Ischemic heart disease	Low temperature	Rate	1990	2021	-0.0661434801590411	0.0626720487609009	-0.1917845443663969
Deaths	Azerbaijan	Both	75-79 years	Ischemic heart disease	Low temperature	Number	1990	2021	0.0094893843392314	0.1376266557194118	-0.1128709582346379
Deaths	Azerbaijan	Both	75-79 years	Ischemic heart disease	Low temperature	Percent	1990	2021	-0.0241575310912372	0.0129031615937211	-0.0423532395817788
Deaths	Azerbaijan	Both	75-79 years	Ischemic heart disease	Low temperature	Rate	1990	2021	-0.0642978058168706	0.0544734540369926	-0.1777143932555915
Deaths	Azerbaijan	Both	Age-standardized	Ischemic heart disease	Low temperature	Percent	1990	2021	-0.0241575310912374	0.0129031615937211	-0.0423532395817789
Deaths	Azerbaijan	Both	Age-standardized	Ischemic heart disease	Low temperature	Rate	1990	2021	-0.1754294198030592	-0.0774445007232361	-0.2703750102041837
Deaths	Azerbaijan	Both	80-84 years	Ischemic heart disease	Low temperature	Number	1990	2021	1.264016810342002	1.5642785593856074	1.0019246789819745
Deaths	Azerbaijan	Both	80-84 years	Ischemic heart disease	Low temperature	Percent	1990	2021	-0.0241575310912374	0.0129031615937214	-0.0423532395817789
Deaths	Azerbaijan	Both	80-84 years	Ischemic heart disease	Low temperature	Rate	1990	2021	0.2643708706848018	0.4320561137171903	0.118001967939221
Deaths	Azerbaijan	Both	85-89 years	Ischemic heart disease	Low temperature	Number	1990	2021	0.4674552228710431	0.6847589567987222	0.2854449952258591
Deaths	Azerbaijan	Both	85-89 years	Ischemic heart disease	Low temperature	Percent	1990	2021	-0.0241575310912372	0.0129031615937211	-0.0423532395817787
Deaths	Azerbaijan	Both	85-89 years	Ischemic heart disease	Low temperature	Rate	1990	2021	0.0589296574318709	0.2157381003337936	-0.0724106553800792
Deaths	Azerbaijan	Both	90-94 years	Ischemic heart disease	Low temperature	Number	1990	2021	0.6278504749329463	0.8885931606541333	0.4261123543043723
Deaths	Azerbaijan	Both	90-94 years	Ischemic heart disease	Low temperature	Percent	1990	2021	-0.0241575310912374	0.012903161593721	-0.0423532395817786
Deaths	Azerbaijan	Both	90-94 years	Ischemic heart disease	Low temperature	Rate	1990	2021	-0.2948716083035826	-0.1819269162324273	-0.3822575683368857
Deaths	Azerbaijan	Both	95+ years	Ischemic heart disease	Low temperature	Number	1990	2021	0.3007956915140593	0.5010499014164781	0.0830624815816586
Deaths	Azerbaijan	Both	95+ years	Ischemic heart disease	Low temperature	Percent	1990	2021	-0.0241575310912374	0.0129031615937211	-0.0423532395817789
Deaths	Azerbaijan	Both	95+ years	Ischemic heart disease	Low temperature	Rate	1990	2021	-0.602015392955659	-0.5407466683151092	-0.6686319004985066
Deaths	Kyrgyzstan	Both	60-64 years	Ischemic heart disease	Non-optimal temperature	Number	1990	2021	0.4476087901321923	0.7587567818631498	0.1731335041976852
Deaths	Kyrgyzstan	Both	60-64 years	Ischemic heart disease	Non-optimal temperature	Percent	1990	2021	0.025079653047579	0.1201198123255758	-0.015092293022748
Deaths	Kyrgyzstan	Both	60-64 years	Ischemic heart disease	Non-optimal temperature	Rate	1990	2021	-0.0964671773244619	0.0977375174486506	-0.2677824052683555
Deaths	Myanmar	Both	95+ years	Ischemic heart disease	High temperature	Number	1990	2021	11.455763780812225	16.870994397352526	-4.013996722259819
Deaths	Myanmar	Both	95+ years	Ischemic heart disease	High temperature	Percent	1990	2021	1.2173672667112982	1.5962609203495408	-1.5741446541622646
Deaths	Myanmar	Both	95+ years	Ischemic heart disease	High temperature	Rate	1990	2021	1.3069767735769329	2.3099510974129425	-1.5582331646816927
Deaths	Kyrgyzstan	Both	95+ years	Ischemic heart disease	Non-optimal temperature	Number	1990	2021	0.8107622098617343	1.0343127226526097	0.6043950495134508
Deaths	Kyrgyzstan	Both	95+ years	Ischemic heart disease	Non-optimal temperature	Percent	1990	2021	0.0250796530475788	0.1201198123255759	-0.0150922930227479
Deaths	Kyrgyzstan	Both	95+ years	Ischemic heart disease	Non-optimal temperature	Rate	1990	2021	-0.0201661398646312	0.1008007991901956	-0.1318348781605725
Deaths	Lao People's Democratic Republic	Both	60-64 years	Ischemic heart disease	Non-optimal temperature	Number	1990	2021	0.6423720793049416	1.610398413803013	0.0522532377625084
Deaths	Lao People's Democratic Republic	Both	60-64 years	Ischemic heart disease	Non-optimal temperature	Percent	1990	2021	0.200770116343977	0.6286116566028881	0.0167525519083874
Deaths	Lao People's Democratic Republic	Both	60-64 years	Ischemic heart disease	Non-optimal temperature	Rate	1990	2021	-0.29796550862202	0.1158188487371529	-0.5502127222681089
Deaths	Lao People's Democratic Republic	Both	65-69 years	Ischemic heart disease	Non-optimal temperature	Number	1990	2021	0.5350577334553821	1.451683073148664	0.0139139900959082
Deaths	Lao People's Democratic Republic	Both	65-69 years	Ischemic heart disease	Non-optimal temperature	Percent	1990	2021	0.200770116343977	0.6286116566028881	0.0167525519083873
Deaths	Lao People's Democratic Republic	Both	65-69 years	Ischemic heart disease	Non-optimal temperature	Rate	1990	2021	-0.238168067850257	0.2167428051265269	-0.4968058612559837
Deaths	Lao People's Democratic Republic	Both	70-74 years	Ischemic heart disease	Non-optimal temperature	Number	1990	2021	0.5890367266678019	1.4048591827791008	0.0539158972997741
Deaths	Lao People's Democratic Republic	Both	70-74 years	Ischemic heart disease	Non-optimal temperature	Percent	1990	2021	0.200770116343977	0.6286116566028884	0.0167525519083874
Deaths	Lao People's Democratic Republic	Both	70-74 years	Ischemic heart disease	Non-optimal temperature	Rate	1990	2021	-0.1605397391741455	0.2704449701792421	-0.4432346973559034
Deaths	Lao People's Democratic Republic	Both	75-79 years	Ischemic heart disease	Non-optimal temperature	Number	1990	2021	0.9244547501671896	1.8774619478678565	0.3130252490980335
Deaths	Lao People's Democratic Republic	Both	75-79 years	Ischemic heart disease	Non-optimal temperature	Percent	1990	2021	0.200770116343977	0.6286116566028884	0.0167525519083873
Deaths	Lao People's Democratic Republic	Both	75-79 years	Ischemic heart disease	Non-optimal temperature	Rate	1990	2021	-0.0524655139097033	0.4167620349506692	-0.3535121028334903
Deaths	Marshall Islands	Both	95+ years	Ischemic heart disease	Low temperature	Number	1990	2021	-0.4961630495058674	-0.3090420086791504	-0.6196656296064567
Deaths	Marshall Islands	Both	95+ years	Ischemic heart disease	Low temperature	Percent	1990	2021	-0.8291781826611976	-0.801895764584751	-0.8586527140319795
Deaths	Marshall Islands	Both	95+ years	Ischemic heart disease	Low temperature	Rate	1990	2021	-0.7812450154696358	-0.7000011520507082	-0.8348671346351078
Deaths	Kyrgyzstan	Both	60-64 years	Ischemic heart disease	High temperature	Number	1990	2021	0.9942983848752772	3.885462037090583	-1.4213573815417757
Deaths	Kyrgyzstan	Both	60-64 years	Ischemic heart disease	High temperature	Percent	1990	2021	0.4167614842714744	2.49789509913178	-1.302776850888666
Deaths	Kyrgyzstan	Both	60-64 years	Ischemic heart disease	High temperature	Rate	1990	2021	0.2447520775133471	2.04928744183955	-1.262992478972754
Deaths	Kyrgyzstan	Both	65-69 years	Ischemic heart disease	High temperature	Number	1990	2021	1.3785578489558532	4.864059121931858	-1.4914901876607465
Deaths	Kyrgyzstan	Both	65-69 years	Ischemic heart disease	High temperature	Percent	1990	2021	0.4167614842714741	2.49789509913178	-1.302776850888666
Deaths	Kyrgyzstan	Both	65-69 years	Ischemic heart disease	High temperature	Rate	1990	2021	0.3499225708972375	2.328077880992738	-1.2789394834306904
Deaths	Kyrgyzstan	Both	70-74 years	Ischemic heart disease	High temperature	Number	1990	2021	1.419951026186682	4.947688582027502	-1.5077687643579891
Deaths	Kyrgyzstan	Both	70-74 years	Ischemic heart disease	High temperature	Percent	1990	2021	0.4167614842714742	2.49789509913178	-1.302776850888666
Deaths	Kyrgyzstan	Both	70-74 years	Ischemic heart disease	High temperature	Rate	1990	2021	0.3485245423159975	2.314366256227694	-1.282955577674321
Deaths	Kyrgyzstan	Both	75-79 years	Ischemic heart disease	High temperature	Number	1990	2021	0.3119535682095367	2.1155730437978475	-1.2722882267226034
Deaths	Kyrgyzstan	Both	75-79 years	Ischemic heart disease	High temperature	Percent	1990	2021	0.4167614842714742	2.49789509913178	-1.3027768508886663
Deaths	Kyrgyzstan	Both	75-79 years	Ischemic heart disease	High temperature	Rate	1990	2021	0.6727696467570244	2.972424136192488	-1.3471734761562226
Deaths	Kyrgyzstan	Both	Age-standardized	Ischemic heart disease	High temperature	Percent	1990	2021	0.4167614842714738	2.497895099131779	-1.302776850888666
Deaths	Kyrgyzstan	Both	Age-standardized	Ischemic heart disease	High temperature	Rate	1990	2021	0.4689437295545778	2.558074915859912	-1.307523694576216
Deaths	Kyrgyzstan	Both	80-84 years	Ischemic heart disease	High temperature	Number	1990	2021	1.5798690506615891	5.124590451624098	-1.5438303124276105
Deaths	Kyrgyzstan	Both	80-84 years	Ischemic heart disease	High temperature	Percent	1990	2021	0.4167614842714742	2.49789509913178	-1.302776850888666
Deaths	Kyrgyzstan	Both	80-84 years	Ischemic heart disease	High temperature	Rate	1990	2021	0.8083299291335038	3.29296216198142	-1.3811916849348145
Deaths	Kyrgyzstan	Both	85-89 years	Ischemic heart disease	High temperature	Number	1990	2021	0.9562225363489008	3.650696251968525	-1.413333762394641
Deaths	Kyrgyzstan	Both	85-89 years	Ischemic heart disease	High temperature	Percent	1990	2021	0.4167614842714744	2.4978950991317794	-1.302776850888666
Deaths	Kyrgyzstan	Both	85-89 years	Ischemic heart disease	High temperature	Rate	1990	2021	0.8144330996446698	3.313608017068705	-1.3833748184341244
Deaths	Kyrgyzstan	Both	90-94 years	Ischemic heart disease	High temperature	Number	1990	2021	1.906718675921098	6.097215788430786	-1.6116551419964562
Deaths	Kyrgyzstan	Both	90-94 years	Ischemic heart disease	High temperature	Percent	1990	2021	0.4167614842714742	2.49789509913178	-1.302776850888666
Deaths	Kyrgyzstan	Both	90-94 years	Ischemic heart disease	High temperature	Rate	1990	2021	0.5481902601470375	2.7801526679661936	-1.3257826570050462
Deaths	Kyrgyzstan	Both	95+ years	Ischemic heart disease	High temperature	Number	1990	2021	1.5038038536349128	5.13306083039878	-1.5319649663213104
Deaths	Kyrgyzstan	Both	95+ years	Ischemic heart disease	High temperature	Percent	1990	2021	0.4167614842714739	2.49789509913178	-1.3027768508886663
Deaths	Kyrgyzstan	Both	95+ years	Ischemic heart disease	High temperature	Rate	1990	2021	0.3548503395795104	2.318702276404111	-1.2878551825129996
Deaths	Kyrgyzstan	Both	60-64 years	Ischemic heart disease	Low temperature	Number	1990	2021	0.4286295277669595	0.7347828363723755	0.1578471964549464
Deaths	Kyrgyzstan	Both	60-64 years	Ischemic heart disease	Low temperature	Percent	1990	2021	0.0114863851077421	0.0870360005499756	-0.017478416404752
Deaths	Kyrgyzstan	Both	60-64 years	Ischemic heart disease	Low temperature	Rate	1990	2021	-0.1083131861453909	0.0827740502553001	-0.2773234365726918
Deaths	Kyrgyzstan	Both	65-69 years	Ischemic heart disease	Low temperature	Number	1990	2021	0.6990835136438304	1.0486111081747596	0.4000621634011573
Deaths	Kyrgyzstan	Both	65-69 years	Ischemic heart disease	Low temperature	Percent	1990	2021	0.0114863851077419	0.0870360005499757	-0.0174784164047519
Deaths	Kyrgyzstan	Both	65-69 years	Ischemic heart disease	Low temperature	Rate	1990	2021	-0.0357051076499765	0.1626651734074492	-0.2054111629598987
Deaths	Kyrgyzstan	Both	70-74 years	Ischemic heart disease	Low temperature	Number	1990	2021	0.7303233013929372	1.0704035190339922	0.4230701897098071
Deaths	Kyrgyzstan	Both	70-74 years	Ischemic heart disease	Low temperature	Percent	1990	2021	0.0114863851077419	0.0870360005499757	-0.017478416404752
Deaths	Kyrgyzstan	Both	70-74 years	Ischemic heart disease	Low temperature	Rate	1990	2021	-0.0357724545580914	0.1537382069728557	-0.2069901186033686
Deaths	Kyrgyzstan	Both	75-79 years	Ischemic heart disease	Low temperature	Number	1990	2021	-0.063656118374373	0.1069846652954747	-0.219855041129072
Deaths	Kyrgyzstan	Both	75-79 years	Ischemic heart disease	Low temperature	Percent	1990	2021	0.0114863851077419	0.0870360005499757	-0.0174784164047518
Deaths	Kyrgyzstan	Both	75-79 years	Ischemic heart disease	Low temperature	Rate	1990	2021	0.1938590374410574	0.4114297886767921	-0.0052980235796226
Deaths	Kyrgyzstan	Both	Age-standardized	Ischemic heart disease	Low temperature	Percent	1990	2021	0.0114863851077419	0.0870360005499758	-0.017478416404752
Deaths	Kyrgyzstan	Both	Age-standardized	Ischemic heart disease	Low temperature	Rate	1990	2021	0.049498132598274	0.2231974876815542	-0.1080738642447219
Deaths	Kyrgyzstan	Both	80-84 years	Ischemic heart disease	Low temperature	Number	1990	2021	0.8426898758476117	1.1364695267570926	0.5833885082580315
Deaths	Kyrgyzstan	Both	80-84 years	Ischemic heart disease	Low temperature	Percent	1990	2021	0.0114863851077419	0.0870360005499757	-0.0174784164047519
Deaths	Kyrgyzstan	Both	80-84 years	Ischemic heart disease	Low temperature	Rate	1990	2021	0.2916125536495805	0.497534065508398	0.1098582031497988
Deaths	Kyrgyzstan	Both	85-89 years	Ischemic heart disease	Low temperature	Number	1990	2021	0.3975823901507018	0.6117550818868633	0.2112370118245583
Deaths	Kyrgyzstan	Both	85-89 years	Ischemic heart disease	Low temperature	Percent	1990	2021	0.0114863851077419	0.0870360005499757	-0.0174784164047518
Deaths	Kyrgyzstan	Both	85-89 years	Ischemic heart disease	Low temperature	Rate	1990	2021	0.2962838844003914	0.4949330736952747	0.1234450503116016
Deaths	Kyrgyzstan	Both	90-94 years	Ischemic heart disease	Low temperature	Number	1990	2021	1.07594528956919	1.3374845058558074	0.8482990010390026
Deaths	Kyrgyzstan	Both	90-94 years	Ischemic heart disease	Low temperature	Percent	1990	2021	0.0114863851077419	0.0870360005499757	-0.0174784164047519
Deaths	Kyrgyzstan	Both	90-94 years	Ischemic heart disease	Low temperature	Rate	1990	2021	0.105699806635287	0.2450020620120027	-0.0155502371273328
Deaths	Kyrgyzstan	Both	95+ years	Ischemic heart disease	Low temperature	Number	1990	2021	0.7865810094798888	0.9822776091109636	0.5947967397404248
Deaths	Kyrgyzstan	Both	95+ years	Ischemic heart disease	Low temperature	Percent	1990	2021	0.0114863851077419	0.0870360005499758	-0.0174784164047518
Deaths	Kyrgyzstan	Both	95+ years	Ischemic heart disease	Low temperature	Rate	1990	2021	-0.0332509937365577	0.0726437248452508	-0.1370286848705089
Deaths	Myanmar	Both	60-64 years	Ischemic heart disease	Low temperature	Number	1990	2021	-0.2433160441479901	0.2041932583472742	-0.4863509902370529
Deaths	Myanmar	Both	60-64 years	Ischemic heart disease	Low temperature	Percent	1990	2021	-0.343934499619956	-0.2312485965696235	-0.3813486459062306
Deaths	Myanmar	Both	60-64 years	Ischemic heart disease	Low temperature	Rate	1990	2021	-0.6308930924086641	-0.4126001400010824	-0.7494444065918145
Deaths	Myanmar	Both	65-69 years	Ischemic heart disease	Low temperature	Number	1990	2021	-0.1417026697217997	0.289053554043899	-0.3981209308806961
Deaths	Myanmar	Both	65-69 years	Ischemic heart disease	Low temperature	Percent	1990	2021	-0.3439344996199558	-0.2312485965696234	-0.3813486459062305
Deaths	Myanmar	Both	65-69 years	Ischemic heart disease	Low temperature	Rate	1990	2021	-0.6016437885364128	-0.4017195765992201	-0.7206536042051039
Deaths	Myanmar	Both	70-74 years	Ischemic heart disease	Low temperature	Number	1990	2021	-0.1033832704693992	0.309957454521206	-0.3768811364940604
Deaths	Myanmar	Both	70-74 years	Ischemic heart disease	Low temperature	Percent	1990	2021	-0.343934499619956	-0.2312485965696233	-0.3813486459062307
Deaths	Myanmar	Both	70-74 years	Ischemic heart disease	Low temperature	Rate	1990	2021	-0.5629006399080911	-0.3613976337262809	-0.6962304544080582
Deaths	Myanmar	Both	75-79 years	Ischemic heart disease	Low temperature	Number	1990	2021	0.0876932550517899	0.5938737952151006	-0.2430736314154193
Deaths	Myanmar	Both	75-79 years	Ischemic heart disease	Low temperature	Percent	1990	2021	-0.343934499619956	-0.2312485965696234	-0.3813486459062306
Deaths	Myanmar	Both	75-79 years	Ischemic heart disease	Low temperature	Rate	1990	2021	-0.507357172407508	-0.2780956490688585	-0.6571695698516866
Deaths	Myanmar	Both	Age-standardized	Ischemic heart disease	Low temperature	Percent	1990	2021	-0.343934499619956	-0.2312485965696235	-0.3813486459062307
Deaths	Myanmar	Both	Age-standardized	Ischemic heart disease	Low temperature	Rate	1990	2021	-0.5305062981941606	-0.3426000867545883	-0.6443122206832388
Deaths	Myanmar	Both	80-84 years	Ischemic heart disease	Low temperature	Number	1990	2021	0.4603163234284449	1.1157621035790757	0.0471697620485883
Deaths	Myanmar	Both	80-84 years	Ischemic heart disease	Low temperature	Percent	1990	2021	-0.343934499619956	-0.2312485965696234	-0.3813486459062306
Deaths	Myanmar	Both	80-84 years	Ischemic heart disease	Low temperature	Rate	1990	2021	-0.4310066179080571	-0.1756206407450944	-0.5919838359859048
Deaths	Myanmar	Both	85-89 years	Ischemic heart disease	Low temperature	Number	1990	2021	1.0702577363979424	2.1289045606364665	0.4329542414865146
Deaths	Myanmar	Both	85-89 years	Ischemic heart disease	Low temperature	Percent	1990	2021	-0.343934499619956	-0.2312485965696234	-0.3813486459062306
Deaths	Myanmar	Both	85-89 years	Ischemic heart disease	Low temperature	Rate	1990	2021	-0.3762455215154722	-0.0572824831736259	-0.5682607001649165
Deaths	Myanmar	Both	90-94 years	Ischemic heart disease	Low temperature	Number	1990	2021	2.244599401277863	3.661273018161207	1.361349966238747
Deaths	Myanmar	Both	90-94 years	Ischemic heart disease	Low temperature	Percent	1990	2021	-0.343934499619956	-0.2312485965696234	-0.3813486459062305
Deaths	Myanmar	Both	90-94 years	Ischemic heart disease	Low temperature	Rate	1990	2021	-0.3236817716982293	-0.0283842412003029	-0.5077900757369129
Deaths	Myanmar	Both	95+ years	Ischemic heart disease	Low temperature	Number	1990	2021	2.656285925485319	4.251819346498102	1.6922201152766374
Deaths	Myanmar	Both	95+ years	Ischemic heart disease	Low temperature	Percent	1990	2021	-0.3439344996199561	-0.2312485965696233	-0.3813486459062305
Deaths	Myanmar	Both	95+ years	Ischemic heart disease	Low temperature	Rate	1990	2021	-0.3228061437192059	-0.02729166475867	-0.5013642371038274
Deaths	Maldives	Both	95+ years	Ischemic heart disease	Non-optimal temperature	Number	1990	2021	78.46877644961324	496.9234283017836	-618.679611387676
Deaths	Maldives	Both	95+ years	Ischemic heart disease	Non-optimal temperature	Percent	1990	2021	1.6231431430181702	14.548872866624396	-23.082405405440817
Deaths	Maldives	Both	95+ years	Ischemic heart disease	Non-optimal temperature	Rate	1990	2021	1.6632413698416646	15.686934573700178	-21.700329964164048
Deaths	Maldives	Both	60-64 years	Ischemic heart disease	High temperature	Number	1990	2021	6.10573433418014	57.14582768442173	-55.58514542408083
Deaths	Maldives	Both	60-64 years	Ischemic heart disease	High temperature	Percent	1990	2021	7.433656208225481	62.32912102361625	-58.71392817346681
Deaths	Maldives	Both	60-64 years	Ischemic heart disease	High temperature	Rate	1990	2021	1.1567274865191532	16.648380715582704	-17.56764494071723
Deaths	Maldives	Both	65-69 years	Ischemic heart disease	High temperature	Number	1990	2021	6.696479554502798	58.67894552169177	-53.69737902446717
Deaths	Maldives	Both	65-69 years	Ischemic heart disease	High temperature	Percent	1990	2021	7.433656208225475	62.32912102361624	-58.71392817346681
Deaths	Maldives	Both	65-69 years	Ischemic heart disease	High temperature	Rate	1990	2021	1.4016523655125406	17.622550695871226	-17.44398378429762
Deaths	Maldives	Both	70-74 years	Ischemic heart disease	High temperature	Number	1990	2021	9.088902108148051	86.73183044740193	-68.07452053663897
Deaths	Maldives	Both	70-74 years	Ischemic heart disease	High temperature	Percent	1990	2021	7.433656208225479	62.32912102361625	-58.71392817346681
Deaths	Maldives	Both	70-74 years	Ischemic heart disease	High temperature	Rate	1990	2021	2.1678095460237468	26.546875467942456	-22.06069661230304
Deaths	Maldives	Both	75-79 years	Ischemic heart disease	High temperature	Number	1990	2021	17.694922055360557	139.07568424055097	-127.08661901831914
Deaths	Maldives	Both	75-79 years	Ischemic heart disease	High temperature	Percent	1990	2021	7.433656208225481	62.32912102361624	-58.71392817346681
Deaths	Maldives	Both	75-79 years	Ischemic heart disease	High temperature	Rate	1990	2021	3.2802103152178184	31.07038717905135	-29.86758477703317
Deaths	Maldives	Both	Age-standardized	Ischemic heart disease	High temperature	Percent	1990	2021	7.433656208225479	62.32912102361625	-58.71392817346682
Deaths	Maldives	Both	Age-standardized	Ischemic heart disease	High temperature	Rate	1990	2021	2.9701083853321566	29.15074061057708	-27.815503559551008
Deaths	Maldives	Both	80-84 years	Ischemic heart disease	High temperature	Number	1990	2021	37.66788993045937	293.2486868629735	-251.26098334300872
Deaths	Maldives	Both	80-84 years	Ischemic heart disease	High temperature	Percent	1990	2021	7.433656208225479	62.32912102361625	-58.713928173466805
Deaths	Maldives	Both	80-84 years	Ischemic heart disease	High temperature	Rate	1990	2021	4.935853230897649	44.169700796813615	-39.417210486938345
Deaths	Maldives	Both	85-89 years	Ischemic heart disease	High temperature	Number	1990	2021	61.71646076562267	434.8428083596601	-395.8979611044299
Deaths	Maldives	Both	85-89 years	Ischemic heart disease	High temperature	Percent	1990	2021	7.433656208225478	62.32912102361625	-58.71392817346681
Deaths	Maldives	Both	85-89 years	Ischemic heart disease	High temperature	Rate	1990	2021	5.54597616987259	44.490714917646	-42.2171320154883
Deaths	Maldives	Both	90-94 years	Ischemic heart disease	High temperature	Number	1990	2021	148.95657916391238	1182.8295497172192	-1056.0787593337127
Deaths	Maldives	Both	90-94 years	Ischemic heart disease	High temperature	Percent	1990	2021	7.433656208225481	62.329121023616246	-58.71392817346681
Deaths	Maldives	Both	90-94 years	Ischemic heart disease	High temperature	Rate	1990	2021	6.3205398634878165	56.79187187783809	-52.50655049538791
Deaths	Maldives	Both	95+ years	Ischemic heart disease	High temperature	Number	1990	2021	259.72337951004084	1873.3546711084675	-1741.5441827972095
Deaths	Maldives	Both	95+ years	Ischemic heart disease	High temperature	Percent	1990	2021	7.433656208225479	62.329121023616246	-58.71392817346681
Deaths	Maldives	Both	95+ years	Ischemic heart disease	High temperature	Rate	1990	2021	7.737636609220114	61.81534867995742	-59.33095060425266
Deaths	Maldives	Both	60-64 years	Ischemic heart disease	Low temperature	Number	1990	2021	-0.7264385196979594	-0.140836454464227	-0.8661389804388516
Deaths	Maldives	Both	60-64 years	Ischemic heart disease	Low temperature	Percent	1990	2021	-0.6816749784934484	-0.0046648387267905	-0.7900702876526371
Deaths	Maldives	Both	60-64 years	Ischemic heart disease	Low temperature	Rate	1990	2021	-0.9169688119379495	-0.7392272850451214	-0.9593705975085096
Deaths	Maldives	Both	65-69 years	Ischemic heart disease	Low temperature	Number	1990	2021	-0.7102776320591659	-0.0253705644071374	-0.8563210614448584
Deaths	Maldives	Both	65-69 years	Ischemic heart disease	Low temperature	Percent	1990	2021	-0.6816749784934483	-0.0046648387267906	-0.7900702876526371
Deaths	Maldives	Both	65-69 years	Ischemic heart disease	Low temperature	Rate	1990	2021	-0.9095934179543276	-0.6958712002138283	-0.9551656234241008
Deaths	Maldives	Both	70-74 years	Ischemic heart disease	Low temperature	Number	1990	2021	-0.6079412539721115	0.1935510413428691	-0.7985937299420713
Deaths	Maldives	Both	70-74 years	Ischemic heart disease	Low temperature	Percent	1990	2021	-0.6816749784934484	-0.0046648387267904	-0.7900702876526371
Deaths	Maldives	Both	70-74 years	Ischemic heart disease	Low temperature	Rate	1990	2021	-0.8768976619104868	-0.6252374795688682	-0.9367605416249144
Deaths	Maldives	Both	75-79 years	Ischemic heart disease	Low temperature	Number	1990	2021	-0.3010750017493633	1.241955366092058	-0.6404922198266395
Deaths	Maldives	Both	75-79 years	Ischemic heart disease	Low temperature	Percent	1990	2021	-0.6816749784934484	-0.0046648387267904	-0.7900702876526372
Deaths	Maldives	Both	75-79 years	Ischemic heart disease	Low temperature	Rate	1990	2021	-0.8399808259046377	-0.486703370263392	-0.91769054160577
Deaths	Maldives	Both	Age-standardized	Ischemic heart disease	Low temperature	Percent	1990	2021	-0.6816749784934484	-0.0046648387267906	-0.7900702876526371
Deaths	Maldives	Both	Age-standardized	Ischemic heart disease	Low temperature	Rate	1990	2021	-0.8494073277834191	-0.5310679184065852	-0.9143555491848996
Deaths	Maldives	Both	80-84 years	Ischemic heart disease	Low temperature	Number	1990	2021	0.4544360742194242	3.781587142050252	-0.2674028442772278
Deaths	Maldives	Both	80-84 years	Ischemic heart disease	Low temperature	Percent	1990	2021	-0.6816749784934484	-0.0046648387267906	-0.7900702876526371
Deaths	Maldives	Both	80-84 years	Ischemic heart disease	Low temperature	Rate	1990	2021	-0.7767315701525039	-0.2659853036459582	-0.8875400441667756
Deaths	Maldives	Both	85-89 years	Ischemic heart disease	Low temperature	Number	1990	2021	1.302523460832668	6.11017881075272	0.2014879801691835
Deaths	Maldives	Both	85-89 years	Ischemic heart disease	Low temperature	Percent	1990	2021	-0.6816749784934483	-0.0046648387267905	-0.7900702876526371
Deaths	Maldives	Both	85-89 years	Ischemic heart disease	Low temperature	Rate	1990	2021	-0.7596761118024563	-0.2578812565228132	-0.8745957346673672
Deaths	Maldives	Both	90-94 years	Ischemic heart disease	Low temperature	Number	1990	2021	4.532134061830438	16.721827051335353	1.8988179365589055
Deaths	Maldives	Both	90-94 years	Ischemic heart disease	Low temperature	Percent	1990	2021	-0.6816749784934484	-0.0046648387267905	-0.7900702876526371
Deaths	Maldives	Both	90-94 years	Ischemic heart disease	Low temperature	Rate	1990	2021	-0.7299337704581728	-0.134860623612054	-0.8584862872980247
Deaths	Maldives	Both	95+ years	Ischemic heart disease	Low temperature	Number	1990	2021	8.614739595158355	28.69638725598026	3.876310003466063
Deaths	Maldives	Both	95+ years	Ischemic heart disease	Low temperature	Percent	1990	2021	-0.6816749784934484	-0.0046648387267907	-0.7900702876526371
Deaths	Maldives	Both	95+ years	Ischemic heart disease	Low temperature	Rate	1990	2021	-0.6777807159731969	-0.0047833802359943	-0.8365799611670404
Deaths	Thailand	Both	60-64 years	Ischemic heart disease	Non-optimal temperature	Number	1990	2021	6.268447303367037	14.007509105552982	-5.46965251811363
Deaths	Thailand	Both	60-64 years	Ischemic heart disease	Non-optimal temperature	Percent	1990	2021	3.070113120379064	6.257656638441583	-3.336940319113083
Deaths	Thailand	Both	60-64 years	Ischemic heart disease	Non-optimal temperature	Rate	1990	2021	1.3540634508193488	3.860546853914071	-2.4476056840750333
Deaths	Thailand	Both	65-69 years	Ischemic heart disease	Non-optimal temperature	Number	1990	2021	6.975948210410722	15.874062083503864	-5.686809818497068
Deaths	Thailand	Both	65-69 years	Ischemic heart disease	Non-optimal temperature	Percent	1990	2021	3.070113120379064	6.257656638441582	-3.336940319113083
Deaths	Thailand	Both	65-69 years	Ischemic heart disease	Non-optimal temperature	Rate	1990	2021	1.304585358644344	3.875622984580069	-2.3542155743138555
Deaths	Thailand	Both	70-74 years	Ischemic heart disease	Non-optimal temperature	Number	1990	2021	7.332132123861919	16.21833484158679	-6.612338007006463
Deaths	Thailand	Both	70-74 years	Ischemic heart disease	Non-optimal temperature	Percent	1990	2021	3.070113120379063	6.257656638441581	-3.3369403191130838
Deaths	Thailand	Both	70-74 years	Ischemic heart disease	Non-optimal temperature	Rate	1990	2021	1.2673209157585843	3.685414266183028	-2.527216702811312
Deaths	Thailand	Both	75-79 years	Ischemic heart disease	Non-optimal temperature	Number	1990	2021	7.532866944575892	16.825148826520554	-6.366130714673156
Deaths	Thailand	Both	75-79 years	Ischemic heart disease	Non-optimal temperature	Percent	1990	2021	3.070113120379064	6.257656638441582	-3.3369403191130838
Deaths	Thailand	Both	75-79 years	Ischemic heart disease	Non-optimal temperature	Rate	1990	2021	1.2468552229936132	3.693677869542448	-2.4129974019100424
Deaths	Thailand	Both	Age-standardized	Ischemic heart disease	Non-optimal temperature	Percent	1990	2021	3.070113120379063	6.25765663844158	-3.336940319113083
Deaths	Thailand	Both	Age-standardized	Ischemic heart disease	Non-optimal temperature	Rate	1990	2021	1.2578973812941696	3.407658549716131	-2.4074008019658404
Deaths	Thailand	Both	80-84 years	Ischemic heart disease	Non-optimal temperature	Number	1990	2021	8.695231864141219	18.98633362292132	-7.161262857205751
Deaths	Thailand	Both	80-84 years	Ischemic heart disease	Non-optimal temperature	Percent	1990	2021	3.070113120379064	6.257656638441582	-3.336940319113083
Deaths	Thailand	Both	80-84 years	Ischemic heart disease	Non-optimal temperature	Rate	1990	2021	1.3428533082281566	3.829698608962622	-2.4888695051489
Deaths	Thailand	Both	85-89 years	Ischemic heart disease	Non-optimal temperature	Number	1990	2021	10.14982329373544	21.79539140854402	-7.835444872328376
Deaths	Thailand	Both	85-89 years	Ischemic heart disease	Non-optimal temperature	Percent	1990	2021	3.070113120379064	6.257656638441581	-3.3369403191130838
Deaths	Thailand	Both	85-89 years	Ischemic heart disease	Non-optimal temperature	Rate	1990	2021	0.9794298606394384	3.046869376341382	-2.213497589566604
Deaths	Thailand	Both	90-94 years	Ischemic heart disease	Non-optimal temperature	Number	1990	2021	13.072374919390109	27.16820689413396	-9.672193615485586
Deaths	Thailand	Both	90-94 years	Ischemic heart disease	Non-optimal temperature	Percent	1990	2021	3.070113120379064	6.257656638441582	-3.336940319113083
Deaths	Thailand	Both	90-94 years	Ischemic heart disease	Non-optimal temperature	Rate	1990	2021	0.6994695986512908	2.4017720206657938	-2.047309319681934
Deaths	Thailand	Both	95+ years	Ischemic heart disease	Non-optimal temperature	Number	1990	2021	14.34621787654662	31.760659012841323	-10.436959667840448
Deaths	Thailand	Both	95+ years	Ischemic heart disease	Non-optimal temperature	Percent	1990	2021	3.070113120379064	6.257656638441582	-3.336940319113083
Deaths	Thailand	Both	95+ years	Ischemic heart disease	Non-optimal temperature	Rate	1990	2021	1.0710706354686987	3.421261279223207	-2.2735782987961146
Deaths	Thailand	Both	60-64 years	Ischemic heart disease	High temperature	Number	1990	2021	-12.133245030443868	4.729353899550589	-197.8257910228016
Deaths	Thailand	Both	60-64 years	Ischemic heart disease	High temperature	Percent	1990	2021	-7.313419717855252	2.1065125896013264	-99.83734857036096
Deaths	Thailand	Both	60-64 years	Ischemic heart disease	High temperature	Rate	1990	2021	-4.605772198835821	0.8555906163746297	-64.74681984840785
Deaths	Thailand	Both	65-69 years	Ischemic heart disease	High temperature	Number	1990	2021	-13.816515426128577	4.995112034701034	-188.64686077131933
Deaths	Thailand	Both	65-69 years	Ischemic heart disease	High temperature	Percent	1990	2021	-7.313419717855251	2.1065125896013277	-99.83734857036096
Deaths	Thailand	Both	65-69 years	Ischemic heart disease	High temperature	Rate	1990	2021	-4.703227882214943	0.732238857891615	-55.21903409110631
Deaths	Thailand	Both	70-74 years	Ischemic heart disease	High temperature	Number	1990	2021	-14.532635350586668	5.878390405454802	-227.0418891259618
Deaths	Thailand	Both	70-74 years	Ischemic heart disease	High temperature	Percent	1990	2021	-7.313419717855254	2.1065125896013277	-99.83734857036096
Deaths	Thailand	Both	70-74 years	Ischemic heart disease	High temperature	Rate	1990	2021	-4.682470071237635	0.8717320130315429	-62.51000673466635
Deaths	Thailand	Both	75-79 years	Ischemic heart disease	High temperature	Number	1990	2021	-14.493306120196872	5.924937241236005	-220.7957957170699
Deaths	Thailand	Both	75-79 years	Ischemic heart disease	High temperature	Percent	1990	2021	-7.313419717855254	2.1065125896013277	-99.83734857036096
Deaths	Thailand	Both	75-79 years	Ischemic heart disease	High temperature	Rate	1990	2021	-4.553026846491254	0.823458810554256	-58.87613176282581
Deaths	Thailand	Both	Age-standardized	Ischemic heart disease	High temperature	Percent	1990	2021	-7.313419717855254	2.1065125896013277	-99.83734857036096
Deaths	Thailand	Both	Age-standardized	Ischemic heart disease	High temperature	Rate	1990	2021	-4.598974430416987	0.7516459904701364	-58.53488927023765
Deaths	Thailand	Both	80-84 years	Ischemic heart disease	High temperature	Number	1990	2021	-16.74904774983073	6.75250922741235	-263.6743816716752
Deaths	Thailand	Both	80-84 years	Ischemic heart disease	High temperature	Percent	1990	2021	-7.313419717855252	2.1065125896013277	-99.83734857036096
Deaths	Thailand	Both	80-84 years	Ischemic heart disease	High temperature	Rate	1990	2021	-4.805758246855763	0.8733942772106356	-64.4752786431459
Deaths	Thailand	Both	85-89 years	Ischemic heart disease	High temperature	Number	1990	2021	-18.554387901564823	7.9907805099534865	-289.61990518413205
Deaths	Thailand	Both	85-89 years	Ischemic heart disease	High temperature	Percent	1990	2021	-7.313419717855254	2.1065125896013277	-99.83734857036096
Deaths	Thailand	Both	85-89 years	Ischemic heart disease	High temperature	Rate	1990	2021	-4.116433209944067	0.5961346599865933	-52.238736583151294
Deaths	Thailand	Both	90-94 years	Ischemic heart disease	High temperature	Number	1990	2021	-23.79536800882395	10.13766319373697	-377.9979028605908
Deaths	Thailand	Both	90-94 years	Ischemic heart disease	High temperature	Percent	1990	2021	-7.313419717855254	2.1065125896013277	-99.83734857036094
Deaths	Thailand	Both	90-94 years	Ischemic heart disease	High temperature	Rate	1990	2021	-3.752913786263984	0.3450551243978472	-46.52866721764642
Deaths	Thailand	Both	95+ years	Ischemic heart disease	High temperature	Number	1990	2021	-25.709996006998388	11.031551787381892	-405.9423153080497
Deaths	Thailand	Both	95+ years	Ischemic heart disease	High temperature	Percent	1990	2021	-7.313419717855254	2.1065125896013277	-99.83734857036096
Deaths	Thailand	Both	95+ years	Ischemic heart disease	High temperature	Rate	1990	2021	-4.33477261591957	0.623735164352751	-55.6495654525357
Deaths	Thailand	Both	60-64 years	Ischemic heart disease	Low temperature	Number	1990	2021	2.024402869940067	3.802159017265935	0.927739834750508
Deaths	Thailand	Both	60-64 years	Ischemic heart disease	Low temperature	Percent	1990	2021	0.6997163238824577	0.9261820246024236	0.4364808462839784
Deaths	Thailand	Both	60-64 years	Ischemic heart disease	Low temperature	Rate	1990	2021	-0.020473567527834	0.5552960014350746	-0.375654565787041
Deaths	Thailand	Both	65-69 years	Ischemic heart disease	Low temperature	Number	1990	2021	2.3543967920929743	4.306604184214537	1.1673412275644135
Deaths	Thailand	Both	65-69 years	Ischemic heart disease	Low temperature	Percent	1990	2021	0.6997163238824577	0.9261820246024236	0.4364808462839784
Deaths	Thailand	Both	65-69 years	Ischemic heart disease	Low temperature	Rate	1990	2021	-0.0307743317527181	0.5333001148501575	-0.3737643815550789
Deaths	Thailand	Both	70-74 years	Ischemic heart disease	Low temperature	Number	1990	2021	2.515136196171828	4.398346673710515	1.3313930912047778
Deaths	Thailand	Both	70-74 years	Ischemic heart disease	Low temperature	Percent	1990	2021	0.6997163238824577	0.9261820246024236	0.4364808462839785
Deaths	Thailand	Both	70-74 years	Ischemic heart disease	Low temperature	Rate	1990	2021	-0.0434691024046791	0.4689858660266346	-0.3655865941677357
Deaths	Thailand	Both	75-79 years	Ischemic heart disease	Low temperature	Number	1990	2021	2.574002435056037	4.259556552223891	1.4230401802402333
Deaths	Thailand	Both	75-79 years	Ischemic heart disease	Low temperature	Percent	1990	2021	0.6997163238824577	0.9261820246024232	0.4364808462839784
Deaths	Thailand	Both	75-79 years	Ischemic heart disease	Low temperature	Rate	1990	2021	-0.058901762988097	0.3849345345185011	-0.3619705405160585
Deaths	Thailand	Both	Age-standardized	Ischemic heart disease	Low temperature	Percent	1990	2021	0.6997163238824577	0.9261820246024236	0.4364808462839788
Deaths	Thailand	Both	Age-standardized	Ischemic heart disease	Low temperature	Rate	1990	2021	-0.0522028382635506	0.3063576621576327	-0.3014684191521815
Deaths	Thailand	Both	80-84 years	Ischemic heart disease	Low temperature	Number	1990	2021	3.089978817323424	4.9651022127549	1.8285281262887805
Deaths	Thailand	Both	80-84 years	Ischemic heart disease	Low temperature	Percent	1990	2021	0.6997163238824577	0.9261820246024232	0.4364808462839784
Deaths	Thailand	Both	80-84 years	Ischemic heart disease	Low temperature	Rate	1990	2021	-0.0116563959455074	0.4414672747292611	-0.3164860241659565
Deaths	Thailand	Both	85-89 years	Ischemic heart disease	Low temperature	Number	1990	2021	3.661854947256747	5.786230478896071	2.2945723650994565
Deaths	Thailand	Both	85-89 years	Ischemic heart disease	Low temperature	Percent	1990	2021	0.6997163238824577	0.9261820246024232	0.4364808462839785
Deaths	Thailand	Both	85-89 years	Ischemic heart disease	Low temperature	Rate	1990	2021	-0.1723801673382223	0.2047605506587409	-0.4151140564550994
Deaths	Thailand	Both	90-94 years	Ischemic heart disease	Low temperature	Number	1990	2021	4.923955122289753	7.511342279758075	3.2544539551639904
Deaths	Thailand	Both	90-94 years	Ischemic heart disease	Low temperature	Percent	1990	2021	0.6997163238824577	0.9261820246024236	0.4364808462839784
Deaths	Thailand	Both	90-94 years	Ischemic heart disease	Low temperature	Rate	1990	2021	-0.2845854596842728	0.027883888186736	-0.4862050508830319
Deaths	Thailand	Both	95+ years	Ischemic heart disease	Low temperature	Number	1990	2021	5.447277536341218	9.028233560047696	3.292125408582067
Deaths	Thailand	Both	95+ years	Ischemic heart disease	Low temperature	Percent	1990	2021	0.6997163238824577	0.9261820246024236	0.4364808462839787
Deaths	Thailand	Both	95+ years	Ischemic heart disease	Low temperature	Rate	1990	2021	-0.1298985006175312	0.3533745069251036	-0.4207501177831727
Deaths	Lao People's Democratic Republic	Both	Age-standardized	Ischemic heart disease	Non-optimal temperature	Percent	1990	2021	0.2007701163439774	0.6286116566028882	0.0167525519083873
Deaths	Lao People's Democratic Republic	Both	Age-standardized	Ischemic heart disease	Non-optimal temperature	Rate	1990	2021	-0.0990404161682358	0.3051981028015981	-0.3590999558878099
Deaths	Lao People's Democratic Republic	Both	80-84 years	Ischemic heart disease	Non-optimal temperature	Number	1990	2021	2.106366613149864	3.637355437740558	1.1455414940344433
Deaths	Lao People's Democratic Republic	Both	80-84 years	Ischemic heart disease	Non-optimal temperature	Percent	1990	2021	0.2007701163439773	0.6286116566028883	0.0167525519083872
Deaths	Lao People's Democratic Republic	Both	80-84 years	Ischemic heart disease	Non-optimal temperature	Rate	1990	2021	0.0757983625463735	0.6060111402652832	-0.2569550495789465
Deaths	Lao People's Democratic Republic	Both	85-89 years	Ischemic heart disease	Non-optimal temperature	Number	1990	2021	3.861686895455077	6.270429369231392	2.417938000559354
Deaths	Lao People's Democratic Republic	Both	85-89 years	Ischemic heart disease	Non-optimal temperature	Percent	1990	2021	0.2007701163439774	0.6286116566028881	0.0167525519083872
Deaths	Lao People's Democratic Republic	Both	85-89 years	Ischemic heart disease	Non-optimal temperature	Rate	1990	2021	0.2283182079502115	0.8368934416964229	-0.1364488149870859
Deaths	Lao People's Democratic Republic	Both	90-94 years	Ischemic heart disease	Non-optimal temperature	Number	1990	2021	6.955951480670963	10.75417306395028	4.508995822376547
Deaths	Lao People's Democratic Republic	Both	90-94 years	Ischemic heart disease	Non-optimal temperature	Percent	1990	2021	0.200770116343977	0.6286116566028883	0.0167525519083872
Deaths	Lao People's Democratic Republic	Both	90-94 years	Ischemic heart disease	Non-optimal temperature	Rate	1990	2021	0.3899817788701567	1.053567876107688	-0.0375250739551485
Deaths	Lao People's Democratic Republic	Both	95+ years	Ischemic heart disease	Non-optimal temperature	Number	1990	2021	10.66800682272458	16.113810901929998	7.017654553246967
Deaths	Lao People's Democratic Republic	Both	95+ years	Ischemic heart disease	Non-optimal temperature	Percent	1990	2021	0.200770116343977	0.6286116566028883	0.0167525519083872
Deaths	Lao People's Democratic Republic	Both	95+ years	Ischemic heart disease	Non-optimal temperature	Rate	1990	2021	0.4755022786837655	1.1641628571540663	0.0138893251223466
Deaths	Lao People's Democratic Republic	Both	60-64 years	Ischemic heart disease	High temperature	Number	1990	2021	10.37114323553832	29.11134230453748	-28.042429359889255
Deaths	Lao People's Democratic Republic	Both	60-64 years	Ischemic heart disease	High temperature	Percent	1990	2021	7.324701747267786	17.668468364039676	-26.971459549901205
Deaths	Lao People's Democratic Republic	Both	60-64 years	Ischemic heart disease	High temperature	Rate	1990	2021	3.8606128040886527	11.871139948032006	-12.559328352275214
Deaths	Lao People's Democratic Republic	Both	65-69 years	Ischemic heart disease	High temperature	Number	1990	2021	9.610067498329592	24.62056919329826	-27.53722547171596
Deaths	Lao People's Democratic Republic	Both	65-69 years	Ischemic heart disease	High temperature	Percent	1990	2021	7.324701747267786	17.66846836403968	-26.971459549901205
Deaths	Lao People's Democratic Republic	Both	65-69 years	Ischemic heart disease	High temperature	Rate	1990	2021	4.265657470938752	11.7152010676307	-14.17012729514932
Deaths	Lao People's Democratic Republic	Both	70-74 years	Ischemic heart disease	High temperature	Number	1990	2021	10.064338100032437	26.156247644625125	-30.29366352684751
Deaths	Lao People's Democratic Republic	Both	70-74 years	Ischemic heart disease	High temperature	Percent	1990	2021	7.324701747267786	17.668468364039683	-26.9714595499012
Deaths	Lao People's Democratic Republic	Both	70-74 years	Ischemic heart disease	High temperature	Rate	1990	2021	4.845095957470826	13.346169819883766	-16.4753291803136
Deaths	Lao People's Democratic Republic	Both	75-79 years	Ischemic heart disease	High temperature	Number	1990	2021	12.525743648813256	32.03711261830283	-34.18715408719742
Deaths	Lao People's Democratic Republic	Both	75-79 years	Ischemic heart disease	High temperature	Percent	1990	2021	7.324701747267786	17.668468364039676	-26.971459549901205
Deaths	Lao People's Democratic Republic	Both	75-79 years	Ischemic heart disease	High temperature	Rate	1990	2021	5.659605041975627	15.266323499667228	-17.340198692684325
Deaths	Lao People's Democratic Republic	Both	Age-standardized	Ischemic heart disease	High temperature	Percent	1990	2021	7.324701747267786	17.668468364039676	-26.971459549901205
Deaths	Lao People's Democratic Republic	Both	Age-standardized	Ischemic heart disease	High temperature	Rate	1990	2021	5.256177915562367	14.39841976943599	-17.13735960288051
Deaths	Lao People's Democratic Republic	Both	80-84 years	Ischemic heart disease	High temperature	Number	1990	2021	20.41595103561893	53.69483950439724	-62.808150641623335
Deaths	Lao People's Democratic Republic	Both	80-84 years	Ischemic heart disease	High temperature	Percent	1990	2021	7.324701747267784	17.668468364039676	-26.9714595499012
Deaths	Lao People's Democratic Republic	Both	80-84 years	Ischemic heart disease	High temperature	Rate	1990	2021	6.416782345960894	17.94194282461167	-22.405428120042103
Deaths	Lao People's Democratic Republic	Both	85-89 years	Ischemic heart disease	High temperature	Number	1990	2021	33.10459103802937	80.07646544047918	-91.0307167216748
Deaths	Lao People's Democratic Republic	Both	85-89 years	Ischemic heart disease	High temperature	Percent	1990	2021	7.324701747267786	17.668468364039683	-26.9714595499012
Deaths	Lao People's Democratic Republic	Both	85-89 years	Ischemic heart disease	High temperature	Rate	1990	2021	7.616616217278177	19.484186019853627	-23.746501574879627
Deaths	Lao People's Democratic Republic	Both	90-94 years	Ischemic heart disease	High temperature	Number	1990	2021	54.69175400350841	125.02917612128736	-141.69982798702145
Deaths	Lao People's Democratic Republic	Both	90-94 years	Ischemic heart disease	High temperature	Percent	1990	2021	7.324701747267782	17.668468364039676	-26.9714595499012
Deaths	Lao People's Democratic Republic	Both	90-94 years	Ischemic heart disease	High temperature	Rate	1990	2021	8.729888811698416	21.01851768958168	-25.581622659120555
Deaths	Lao People's Democratic Republic	Both	95+ years	Ischemic heart disease	High temperature	Number	1990	2021	80.8224560038945	189.833997503454	-225.9094671061078
Deaths	Lao People's Democratic Republic	Both	95+ years	Ischemic heart disease	High temperature	Percent	1990	2021	7.324701747267786	17.668468364039683	-26.9714595499012
Deaths	Lao People's Democratic Republic	Both	95+ years	Ischemic heart disease	High temperature	Rate	1990	2021	9.347030312505156	23.132313465765343	-29.44139845430108
Deaths	Lao People's Democratic Republic	Both	60-64 years	Ischemic heart disease	Low temperature	Number	1990	2021	0.4096545506736423	1.193466620332981	-0.0569806842010637
Deaths	Lao People's Democratic Republic	Both	60-64 years	Ischemic heart disease	Low temperature	Percent	1990	2021	0.0307541386008343	0.2196785769288204	-0.0478960408533471
Deaths	Lao People's Democratic Republic	Both	60-64 years	Ischemic heart disease	Low temperature	Rate	1990	2021	-0.3974409770046517	-0.0623992927280349	-0.5969049315507778
Deaths	Lao People's Democratic Republic	Both	65-69 years	Ischemic heart disease	Low temperature	Number	1990	2021	0.3182267889005609	0.997735434076287	-0.0856597628200764
Deaths	Lao People's Democratic Republic	Both	65-69 years	Ischemic heart disease	Low temperature	Percent	1990	2021	0.0307541386008345	0.2196785769288204	-0.0478960408533468
Deaths	Lao People's Democratic Republic	Both	65-69 years	Ischemic heart disease	Low temperature	Rate	1990	2021	-0.3457788331263071	-0.0085463155574642	-0.5462231977652954
Deaths	Lao People's Democratic Republic	Both	70-74 years	Ischemic heart disease	Low temperature	Number	1990	2021	0.3638765672225489	1.0340160280274406	-0.078168168358296
Deaths	Lao People's Democratic Republic	Both	70-74 years	Ischemic heart disease	Low temperature	Percent	1990	2021	0.0307541386008344	0.2196785769288204	-0.0478960408533468
Deaths	Lao People's Democratic Republic	Both	70-74 years	Ischemic heart disease	Low temperature	Rate	1990	2021	-0.2794879063268716	0.0745350291509297	-0.5130123949682022
Deaths	Lao People's Democratic Republic	Both	75-79 years	Ischemic heart disease	Low temperature	Number	1990	2021	0.6515448193719493	1.385787189024414	0.1784135902678917
Deaths	Lao People's Democratic Republic	Both	75-79 years	Ischemic heart disease	Low temperature	Percent	1990	2021	0.0307541386008345	0.2196785769288206	-0.0478960408533469
Deaths	Lao People's Democratic Republic	Both	75-79 years	Ischemic heart disease	Low temperature	Rate	1990	2021	-0.1868368577942742	0.1746785097839606	-0.4197901948282746
Deaths	Lao People's Democratic Republic	Both	Age-standardized	Ischemic heart disease	Low temperature	Percent	1990	2021	0.0307541386008345	0.2196785769288207	-0.0478960408533468
Deaths	Lao People's Democratic Republic	Both	Age-standardized	Ischemic heart disease	Low temperature	Rate	1990	2021	-0.2266941127931784	0.0675886630188771	-0.4214978135727329
Deaths	Lao People's Democratic Republic	Both	80-84 years	Ischemic heart disease	Low temperature	Number	1990	2021	1.6664555622940618	2.826073162283392	0.914152972259223
Deaths	Lao People's Democratic Republic	Both	80-84 years	Ischemic heart disease	Low temperature	Percent	1990	2021	0.0307541386008345	0.2196785769288204	-0.0478960408533468
Deaths	Lao People's Democratic Republic	Both	80-84 years	Ischemic heart disease	Low temperature	Rate	1990	2021	-0.0765518417641357	0.3250474768634549	-0.3370896324656055
Deaths	Lao People's Democratic Republic	Both	85-89 years	Ischemic heart disease	Low temperature	Number	1990	2021	3.171067582461097	5.07237435035541	1.9867413044102884
Deaths	Lao People's Democratic Republic	Both	85-89 years	Ischemic heart disease	Low temperature	Percent	1990	2021	0.0307541386008344	0.2196785769288204	-0.047896040853347
Deaths	Lao People's Democratic Republic	Both	85-89 years	Ischemic heart disease	Low temperature	Rate	1990	2021	0.0538313898654009	0.5342016342114099	-0.2453918145008984
Deaths	Lao People's Democratic Republic	Both	90-94 years	Ischemic heart disease	Low temperature	Number	1990	2021	5.824394220431829	8.653673535478145	3.887916623755169
Deaths	Lao People's Democratic Republic	Both	90-94 years	Ischemic heart disease	Low temperature	Percent	1990	2021	0.0307541386008344	0.2196785769288206	-0.0478960408533468
Deaths	Lao People's Democratic Republic	Both	90-94 years	Ischemic heart disease	Low temperature	Rate	1990	2021	0.1922877661173291	0.6865902646686348	-0.1460336252473931
Deaths	Lao People's Democratic Republic	Both	95+ years	Ischemic heart disease	Low temperature	Number	1990	2021	9.009799804263336	13.374706511934146	6.205076655974579
Deaths	Lao People's Democratic Republic	Both	95+ years	Ischemic heart disease	Low temperature	Percent	1990	2021	0.0307541386008343	0.2196785769288204	-0.0478960408533467
Deaths	Lao People's Democratic Republic	Both	95+ years	Ischemic heart disease	Low temperature	Rate	1990	2021	0.2658102317521676	0.817783665712366	-0.0888669174175854
Deaths	Kyrgyzstan	Both	65-69 years	Ischemic heart disease	Non-optimal temperature	Number	1990	2021	0.7218302307993416	1.089227440573768	0.4068204025337576
Deaths	Kyrgyzstan	Both	65-69 years	Ischemic heart disease	Non-optimal temperature	Percent	1990	2021	0.0250796530475792	0.1201198123255757	-0.0150922930227478
Deaths	Kyrgyzstan	Both	65-69 years	Ischemic heart disease	Non-optimal temperature	Rate	1990	2021	-0.0227954754896683	0.1857164958197063	-0.2015756037160388
Deaths	Kyrgyzstan	Both	70-74 years	Ischemic heart disease	Non-optimal temperature	Number	1990	2021	0.7534673568906858	1.1091834068466293	0.4300463228333448
Deaths	Kyrgyzstan	Both	70-74 years	Ischemic heart disease	Non-optimal temperature	Percent	1990	2021	0.025079653047579	0.1201198123255757	-0.015092293022748
Deaths	Kyrgyzstan	Both	70-74 years	Ischemic heart disease	Non-optimal temperature	Rate	1990	2021	-0.022875364282417	0.1753484089553348	-0.2031026487224685
Deaths	Kyrgyzstan	Both	75-79 years	Ischemic heart disease	Non-optimal temperature	Number	1990	2021	-0.0510656359815768	0.1224714800533403	-0.2131885369899244
Deaths	Kyrgyzstan	Both	75-79 years	Ischemic heart disease	Non-optimal temperature	Percent	1990	2021	0.025079653047579	0.1201198123255759	-0.015092293022748
Deaths	Kyrgyzstan	Both	75-79 years	Ischemic heart disease	Non-optimal temperature	Rate	1990	2021	0.2099121793319247	0.4311758180178007	0.003201915781162
Deaths	Kyrgyzstan	Both	Age-standardized	Ischemic heart disease	Non-optimal temperature	Percent	1990	2021	0.025079653047579	0.1201198123255756	-0.015092293022748
Deaths	Kyrgyzstan	Both	Age-standardized	Ischemic heart disease	Non-optimal temperature	Rate	1990	2021	0.0635840617355816	0.2444877315128474	-0.1046465982148539
Deaths	Kyrgyzstan	Both	80-84 years	Ischemic heart disease	Non-optimal temperature	Number	1990	2021	0.8674605823110415	1.1720981797085717	0.5916009911117656
Deaths	Kyrgyzstan	Both	80-84 years	Ischemic heart disease	Non-optimal temperature	Percent	1990	2021	0.0250796530475788	0.1201198123255758	-0.015092293022748
Deaths	Kyrgyzstan	Both	80-84 years	Ischemic heart disease	Non-optimal temperature	Rate	1990	2021	0.3089752991936306	0.5225075654038087	0.1156146497931254
Deaths	Kyrgyzstan	Both	85-89 years	Ischemic heart disease	Non-optimal temperature	Number	1990	2021	0.416386885906764	0.6462150588350711	0.216398421762426
Deaths	Kyrgyzstan	Both	85-89 years	Ischemic heart disease	Non-optimal temperature	Percent	1990	2021	0.025079653047579	0.1201198123255757	-0.015092293022748
Deaths	Kyrgyzstan	Both	85-89 years	Ischemic heart disease	Non-optimal temperature	Rate	1990	2021	0.313725406971543	0.5268953487565353	0.128232354852925
Deaths	Kyrgyzstan	Both	90-94 years	Ischemic heart disease	Non-optimal temperature	Number	1990	2021	1.1039451705227052	1.3766172672900645	0.8662391381812999
Deaths	Kyrgyzstan	Both	90-94 years	Ischemic heart disease	Non-optimal temperature	Percent	1990	2021	0.025079653047579	0.1201198123255758	-0.015092293022748
Deaths	Kyrgyzstan	Both	90-94 years	Ischemic heart disease	Non-optimal temperature	Rate	1990	2021	0.1206132357664267	0.2658451386423806	-0.0059948763628085
Deaths	Turkmenistan	Both	60-64 years	Ischemic heart disease	Non-optimal temperature	Number	1990	2021	0.8270337008219566	1.366198641671155	0.4071305359441459
Deaths	Turkmenistan	Both	60-64 years	Ischemic heart disease	Non-optimal temperature	Percent	1990	2021	0.0600794038579943	0.1449359528810297	0.031482472781314
Deaths	Turkmenistan	Both	60-64 years	Ischemic heart disease	Non-optimal temperature	Rate	1990	2021	-0.1465485022987896	0.1053084426873459	-0.342695395918334
Deaths	Turkmenistan	Both	65-69 years	Ischemic heart disease	Non-optimal temperature	Number	1990	2021	1.0956606529337778	1.6500030439482622	0.6179624761034759
Deaths	Turkmenistan	Both	65-69 years	Ischemic heart disease	Non-optimal temperature	Percent	1990	2021	0.0600794038579944	0.14493595288103	0.0314824727813139
Deaths	Turkmenistan	Both	65-69 years	Ischemic heart disease	Non-optimal temperature	Rate	1990	2021	-0.1380317045145411	0.0899754230846559	-0.3345142231238832
Deaths	Turkmenistan	Both	70-74 years	Ischemic heart disease	Non-optimal temperature	Number	1990	2021	0.8325385863278729	1.2601733539212616	0.4591709549473783
Deaths	Turkmenistan	Both	70-74 years	Ischemic heart disease	Non-optimal temperature	Percent	1990	2021	0.0600794038579943	0.1449359528810298	0.0314824727813139
Deaths	Turkmenistan	Both	70-74 years	Ischemic heart disease	Non-optimal temperature	Rate	1990	2021	-0.0175008269211604	0.2117717290156758	-0.2176785431354844
Deaths	Turkmenistan	Both	75-79 years	Ischemic heart disease	Non-optimal temperature	Number	1990	2021	0.4415461412494744	0.7587699835376762	0.1689678576199229
Deaths	Turkmenistan	Both	75-79 years	Ischemic heart disease	Non-optimal temperature	Percent	1990	2021	0.0600794038579943	0.1449359528810297	0.031482472781314
Deaths	Turkmenistan	Both	75-79 years	Ischemic heart disease	Non-optimal temperature	Rate	1990	2021	-0.0328735025679902	0.1799504749067729	-0.2157449856092377
Deaths	Turkmenistan	Both	Age-standardized	Ischemic heart disease	Non-optimal temperature	Percent	1990	2021	0.0600794038579941	0.1449359528810299	0.0314824727813139
Deaths	Turkmenistan	Both	Age-standardized	Ischemic heart disease	Non-optimal temperature	Rate	1990	2021	-0.1050896459028691	0.0945994600206278	-0.271054112309662
Deaths	Turkmenistan	Both	80-84 years	Ischemic heart disease	Non-optimal temperature	Number	1990	2021	1.0347220566272548	1.4163439880978614	0.7003915050094986
Deaths	Turkmenistan	Both	80-84 years	Ischemic heart disease	Non-optimal temperature	Percent	1990	2021	0.0600794038579944	0.1449359528810299	0.0314824727813139
Deaths	Turkmenistan	Both	80-84 years	Ischemic heart disease	Non-optimal temperature	Rate	1990	2021	-0.0157867578625076	0.1688071807641982	-0.1775054334337376
Deaths	Turkmenistan	Both	85-89 years	Ischemic heart disease	Non-optimal temperature	Number	1990	2021	0.9276988821866328	1.2843876362093507	0.6186857003764716
Deaths	Turkmenistan	Both	85-89 years	Ischemic heart disease	Non-optimal temperature	Percent	1990	2021	0.0600794038579944	0.1449359528810299	0.0314824727813139
Deaths	Turkmenistan	Both	85-89 years	Ischemic heart disease	Non-optimal temperature	Rate	1990	2021	-0.0784753543443224	0.0920375202013634	-0.226197213552712
Deaths	Turkmenistan	Both	90-94 years	Ischemic heart disease	Non-optimal temperature	Number	1990	2021	1.5604298897468627	1.9694197410858	1.2131565607232515
Deaths	Turkmenistan	Both	90-94 years	Ischemic heart disease	Non-optimal temperature	Percent	1990	2021	0.0600794038579943	0.1449359528810297	0.031482472781314
Deaths	Turkmenistan	Both	90-94 years	Ischemic heart disease	Non-optimal temperature	Rate	1990	2021	-0.1808289906300388	-0.0499788428931257	-0.2919338658709948
Deaths	Turkmenistan	Both	95+ years	Ischemic heart disease	Non-optimal temperature	Number	1990	2021	2.028936428438312	2.679064471367445	1.4841984423971737
Deaths	Turkmenistan	Both	95+ years	Ischemic heart disease	Non-optimal temperature	Percent	1990	2021	0.0600794038579944	0.1449359528810298	0.0314824727813139
Deaths	Turkmenistan	Both	95+ years	Ischemic heart disease	Non-optimal temperature	Rate	1990	2021	-0.3759058820695799	-0.2419509123699076	-0.4881458649591587
Deaths	Turkmenistan	Both	60-64 years	Ischemic heart disease	High temperature	Number	1990	2021	1.7451432162298564	8.517193925641166	0.804339611458001
Deaths	Turkmenistan	Both	60-64 years	Ischemic heart disease	High temperature	Percent	1990	2021	0.5934612819035474	4.389857662918485	0.3547674053895293
Deaths	Turkmenistan	Both	60-64 years	Ischemic heart disease	High temperature	Rate	1990	2021	0.2823225911167775	3.445710774846204	-0.1571494586730047
Deaths	Turkmenistan	Both	65-69 years	Ischemic heart disease	High temperature	Number	1990	2021	2.1496619055887902	10.09565857820115	1.1523157408940703
Deaths	Turkmenistan	Both	65-69 years	Ischemic heart disease	High temperature	Percent	1990	2021	0.5934612819035474	4.389857662918486	0.3547674053895293
Deaths	Turkmenistan	Both	65-69 years	Ischemic heart disease	High temperature	Rate	1990	2021	0.2954906130986309	3.563766513701337	-0.1147288431799322
Deaths	Turkmenistan	Both	70-74 years	Ischemic heart disease	High temperature	Number	1990	2021	1.7530888236723785	8.682490974461299	0.9141412029320876
Deaths	Turkmenistan	Both	70-74 years	Ischemic heart disease	High temperature	Percent	1990	2021	0.5934612819035474	4.389857662918484	0.3547674053895295
Deaths	Turkmenistan	Both	70-74 years	Ischemic heart disease	High temperature	Rate	1990	2021	0.4760439495524814	4.191180937048775	0.0262496861282645
Deaths	Turkmenistan	Both	75-79 years	Ischemic heart disease	High temperature	Number	1990	2021	1.166007058210149	6.523183278082971	0.536726079977333
Deaths	Turkmenistan	Both	75-79 years	Ischemic heart disease	High temperature	Percent	1990	2021	0.5934612819035474	4.389857662918484	0.3547674053895294
Deaths	Turkmenistan	Both	75-79 years	Ischemic heart disease	High temperature	Rate	1990	2021	0.4531639048363027	4.047268127654246	0.0309822687692202
Deaths	Turkmenistan	Both	Age-standardized	Ischemic heart disease	High temperature	Percent	1990	2021	0.5934612819035474	4.389857662918485	0.3547674053895294
Deaths	Turkmenistan	Both	Age-standardized	Ischemic heart disease	High temperature	Rate	1990	2021	0.3444417152488115	3.700028338312812	-0.0479036423679447
Deaths	Turkmenistan	Both	80-84 years	Ischemic heart disease	High temperature	Number	1990	2021	2.0572323106306936	9.707377229307808	1.2549410681380682
Deaths	Turkmenistan	Both	80-84 years	Ischemic heart disease	High temperature	Percent	1990	2021	0.5934612819035474	4.389857662918484	0.3547674053895294
Deaths	Turkmenistan	Both	80-84 years	Ischemic heart disease	High temperature	Rate	1990	2021	0.4788105896885909	4.179254052572908	0.0907351459982296
Deaths	Turkmenistan	Both	85-89 years	Ischemic heart disease	High temperature	Number	1990	2021	1.894590352609272	9.107874434932937	1.1390656164930686
Deaths	Turkmenistan	Both	85-89 years	Ischemic heart disease	High temperature	Percent	1990	2021	0.5934612819035474	4.389857662918485	0.3547674053895293
Deaths	Turkmenistan	Both	85-89 years	Ischemic heart disease	High temperature	Rate	1990	2021	0.3837411919754126	3.8320074743301302	0.0225672186088719
Deaths	Turkmenistan	Both	90-94 years	Ischemic heart disease	High temperature	Number	1990	2021	2.8451342072978587	12.436962623556248	1.9065038750647303
Deaths	Turkmenistan	Both	90-94 years	Ischemic heart disease	High temperature	Percent	1990	2021	0.5934612819035474	4.389857662918484	0.3547674053895294
Deaths	Turkmenistan	Both	90-94 years	Ischemic heart disease	High temperature	Rate	1990	2021	0.2301928212791484	3.298953968348349	-0.0701078273579025
Deaths	Turkmenistan	Both	95+ years	Ischemic heart disease	High temperature	Number	1990	2021	3.5509389919042835	14.863238636307294	2.3137411211338685
Deaths	Turkmenistan	Both	95+ years	Ischemic heart disease	High temperature	Percent	1990	2021	0.5934612819035474	4.389857662918484	0.3547674053895294
Deaths	Turkmenistan	Both	95+ years	Ischemic heart disease	High temperature	Rate	1990	2021	-0.0623064157962389	2.2685248298031717	-0.3172235895653687
Deaths	Turkmenistan	Both	60-64 years	Ischemic heart disease	Low temperature	Number	1990	2021	0.6439768441907566	1.120040629988981	0.2594931245074877
Deaths	Turkmenistan	Both	60-64 years	Ischemic heart disease	Low temperature	Percent	1990	2021	-0.0461720041232671	0.031916578787689	-0.0742821784212459
Deaths	Turkmenistan	Both	60-64 years	Ischemic heart disease	Low temperature	Rate	1990	2021	-0.2320587741597234	-0.0096779002831146	-0.4116603908446232
Deaths	Turkmenistan	Both	65-69 years	Ischemic heart disease	Low temperature	Number	1990	2021	0.8856488487582586	1.3864479272792378	0.4652268974317258
Deaths	Turkmenistan	Both	65-69 years	Ischemic heart disease	Low temperature	Percent	1990	2021	-0.0461720041232669	0.0319165787876894	-0.0742821784212461
Deaths	Turkmenistan	Both	65-69 years	Ischemic heart disease	Low temperature	Rate	1990	2021	-0.2244118713719827	-0.018427697603629	-0.3973360479376325
Deaths	Turkmenistan	Both	70-74 years	Ischemic heart disease	Low temperature	Number	1990	2021	0.6490529185086236	1.0295054257154843	0.2986475284112399
Deaths	Turkmenistan	Both	70-74 years	Ischemic heart disease	Low temperature	Percent	1990	2021	-0.0461720041232669	0.0319165787876892	-0.0742821784212459
Deaths	Turkmenistan	Both	70-74 years	Ischemic heart disease	Low temperature	Rate	1990	2021	-0.1158750266510961	0.0881011823713515	-0.303741742572705
Deaths	Turkmenistan	Both	75-79 years	Ischemic heart disease	Low temperature	Number	1990	2021	0.297133828615601	0.5803383645171303	0.0463755883561292
Deaths	Turkmenistan	Both	75-79 years	Ischemic heart disease	Low temperature	Percent	1990	2021	-0.0461720041232669	0.0319165787876892	-0.0742821784212459
Deaths	Turkmenistan	Both	75-79 years	Ischemic heart disease	Low temperature	Rate	1990	2021	-0.1297590410236666	0.0602415444767765	-0.2979915600286798
Deaths	Turkmenistan	Both	Age-standardized	Ischemic heart disease	Low temperature	Percent	1990	2021	-0.0461720041232669	0.0319165787876893	-0.0742821784212459
Deaths	Turkmenistan	Both	Age-standardized	Ischemic heart disease	Low temperature	Rate	1990	2021	-0.1947503843794466	-0.0163133392548314	-0.3474168846918495
Deaths	Turkmenistan	Both	80-84 years	Ischemic heart disease	Low temperature	Number	1990	2021	0.8308669058122985	1.1563355574294063	0.5226083135055455
Deaths	Turkmenistan	Both	80-84 years	Ischemic heart disease	Low temperature	Percent	1990	2021	-0.0461720041232671	0.0319165787876893	-0.0742821784212459
Deaths	Turkmenistan	Both	80-84 years	Ischemic heart disease	Low temperature	Rate	1990	2021	-0.1143933160685898	0.043038779277724	-0.2635007519283415
Deaths	Turkmenistan	Both	85-89 years	Ischemic heart disease	Low temperature	Number	1990	2021	0.7346713561870835	1.0502313155891123	0.450634080577562
Deaths	Turkmenistan	Both	85-89 years	Ischemic heart disease	Low temperature	Percent	1990	2021	-0.0461720041232669	0.0319165787876893	-0.0742821784212459
Deaths	Turkmenistan	Both	85-89 years	Ischemic heart disease	Low temperature	Rate	1990	2021	-0.1707509810733055	-0.019899474928725	-0.3065332612716313
Deaths	Turkmenistan	Both	90-94 years	Ischemic heart disease	Low temperature	Number	1990	2021	1.303727868406259	1.673746997325568	0.9787612831819958
Deaths	Turkmenistan	Both	90-94 years	Ischemic heart disease	Low temperature	Percent	1990	2021	-0.0461720041232671	0.0319165787876891	-0.0742821784212459
Deaths	Turkmenistan	Both	90-94 years	Ischemic heart disease	Low temperature	Rate	1990	2021	-0.2629569390542329	-0.1445748874554709	-0.3669251073277197
Deaths	Turkmenistan	Both	95+ years	Ischemic heart disease	Low temperature	Number	1990	2021	1.72460764424917	2.312790750703725	1.2340182506565036
Deaths	Turkmenistan	Both	95+ years	Ischemic heart disease	Low temperature	Percent	1990	2021	-0.0461720041232669	0.031916578787689	-0.0742821784212459
Deaths	Turkmenistan	Both	95+ years	Ischemic heart disease	Low temperature	Rate	1990	2021	-0.4386109960977696	-0.3174194076715985	-0.5396939874691311
Deaths	Vanuatu	Both	95+ years	Ischemic heart disease	Non-optimal temperature	Number	1990	2021	3.2145002285863225	8.024591417724245	1.6907741813720394
Deaths	Vanuatu	Both	95+ years	Ischemic heart disease	Non-optimal temperature	Percent	1990	2021	-0.0131504566355821	1.4206905326274268	-0.2402215168413899
Deaths	Vanuatu	Both	95+ years	Ischemic heart disease	Non-optimal temperature	Rate	1990	2021	0.0956548817380766	1.3461471363682465	-0.3004722487667396
Deaths	Vanuatu	Both	60-64 years	Ischemic heart disease	High temperature	Number	1990	2021	-0.1225924281676026	2.1495381101655058	-0.8877758426203948
Deaths	Vanuatu	Both	60-64 years	Ischemic heart disease	High temperature	Percent	1990	2021	-0.6561308485689599	0.1930479558693044	-0.9556735453517956
Deaths	Vanuatu	Both	60-64 years	Ischemic heart disease	High temperature	Rate	1990	2021	-0.6779493756890973	0.1560314125754268	-0.9588083564501416
Deaths	Vanuatu	Both	65-69 years	Ischemic heart disease	High temperature	Number	1990	2021	-0.1239685747613554	2.134835380353269	-0.8762402121878492
Deaths	Vanuatu	Both	65-69 years	Ischemic heart disease	High temperature	Percent	1990	2021	-0.6561308485689599	0.1930479558693043	-0.9556735453517956
Deaths	Vanuatu	Both	65-69 years	Ischemic heart disease	High temperature	Rate	1990	2021	-0.6798488624329555	0.1456451038067674	-0.9547712151509604
Deaths	Vanuatu	Both	70-74 years	Ischemic heart disease	High temperature	Number	1990	2021	-0.1580386023638516	2.005066070959073	-0.8841075582573782
Deaths	Vanuatu	Both	70-74 years	Ischemic heart disease	High temperature	Percent	1990	2021	-0.6561308485689599	0.1930479558693044	-0.9556735453517956
Deaths	Vanuatu	Both	70-74 years	Ischemic heart disease	High temperature	Rate	1990	2021	-0.6732847975965905	0.1660876286792575	-0.955029027854162
Deaths	Vanuatu	Both	75-79 years	Ischemic heart disease	High temperature	Number	1990	2021	0.0478236975173553	2.708856404915758	-0.8667844417864833
Deaths	Vanuatu	Both	75-79 years	Ischemic heart disease	High temperature	Percent	1990	2021	-0.6561308485689599	0.1930479558693043	-0.9556735453517956
Deaths	Vanuatu	Both	75-79 years	Ischemic heart disease	High temperature	Rate	1990	2021	-0.6626142824900731	0.1942039317096693	-0.9571063082483796
Deaths	Vanuatu	Both	Age-standardized	Ischemic heart disease	High temperature	Percent	1990	2021	-0.6561308485689599	0.1930479558693043	-0.9556735453517956
Deaths	Vanuatu	Both	Age-standardized	Ischemic heart disease	High temperature	Rate	1990	2021	-0.6600054338921715	0.2250322404250769	-0.9557752282121816
Deaths	Vanuatu	Both	80-84 years	Ischemic heart disease	High temperature	Number	1990	2021	0.204518082444045	3.3133305485629188	-0.8354463281395338
Deaths	Vanuatu	Both	80-84 years	Ischemic heart disease	High temperature	Percent	1990	2021	-0.6561308485689599	0.1930479558693043	-0.9556735453517956
Deaths	Vanuatu	Both	80-84 years	Ischemic heart disease	High temperature	Rate	1990	2021	-0.6514448598353283	0.2481618631082259	-0.9523825926767684
Deaths	Vanuatu	Both	85-89 years	Ischemic heart disease	High temperature	Number	1990	2021	0.2759223799570298	3.5062804668053493	-0.8359056857264207
Deaths	Vanuatu	Both	85-89 years	Ischemic heart disease	High temperature	Percent	1990	2021	-0.65613084856896	0.1930479558693044	-0.9556735453517956
Deaths	Vanuatu	Both	85-89 years	Ischemic heart disease	High temperature	Rate	1990	2021	-0.6458989178782865	0.2506080422333028	-0.9544596323670944
Deaths	Vanuatu	Both	90-94 years	Ischemic heart disease	High temperature	Number	1990	2021	0.4935763669761124	4.349621003229834	-0.8030384117123723
Deaths	Vanuatu	Both	90-94 years	Ischemic heart disease	High temperature	Percent	1990	2021	-0.6561308485689599	0.1930479558693044	-0.9556735453517956
Deaths	Vanuatu	Both	90-94 years	Ischemic heart disease	High temperature	Rate	1990	2021	-0.6237926867239282	0.3474815142830462	-0.9503886164868184
Deaths	Vanuatu	Both	95+ years	Ischemic heart disease	High temperature	Number	1990	2021	0.4674190337674384	4.3908815455894885	-0.8096921992609334
Deaths	Vanuatu	Both	95+ years	Ischemic heart disease	High temperature	Percent	1990	2021	-0.6561308485689599	0.1930479558693045	-0.9556735453517956
Deaths	Vanuatu	Both	95+ years	Ischemic heart disease	High temperature	Rate	1990	2021	-0.6185111541821023	0.4014818749406202	-0.9505251727124624
Deaths	Vanuatu	Both	60-64 years	Ischemic heart disease	Low temperature	Number	1990	2021	1.363439004807583	2.645773449138292	0.6375243411477179
Deaths	Vanuatu	Both	60-64 years	Ischemic heart disease	Low temperature	Percent	1990	2021	-0.0741653904428263	0.2628375516192619	-0.2192206418025063
Deaths	Vanuatu	Both	60-64 years	Ischemic heart disease	Low temperature	Rate	1990	2021	-0.1325046290295586	0.3381735616197543	-0.3989500964875881
Deaths	Vanuatu	Both	65-69 years	Ischemic heart disease	Low temperature	Number	1990	2021	1.338735215783398	2.6344948743100822	0.7070156919632049
Deaths	Vanuatu	Both	65-69 years	Ischemic heart disease	Low temperature	Percent	1990	2021	-0.0741653904428259	0.262837551619262	-0.2192206418025063
Deaths	Vanuatu	Both	65-69 years	Ischemic heart disease	Low temperature	Rate	1990	2021	-0.1452946569842611	0.3282487762068414	-0.3761604893592264
Deaths	Vanuatu	Both	70-74 years	Ischemic heart disease	Low temperature	Number	1990	2021	1.278968541462494	2.3985135252441223	0.6486657045824975
Deaths	Vanuatu	Both	70-74 years	Ischemic heart disease	Low temperature	Percent	1990	2021	-0.0741653904428261	0.2628375516192617	-0.2192206418025064
Deaths	Vanuatu	Both	70-74 years	Ischemic heart disease	Low temperature	Rate	1990	2021	-0.1156676892962679	0.3187612132672722	-0.3602507776716353
Deaths	Vanuatu	Both	75-79 years	Ischemic heart disease	Low temperature	Number	1990	2021	1.805208317296341	3.094333614143705	1.0679560153348704
Deaths	Vanuatu	Both	75-79 years	Ischemic heart disease	Low temperature	Percent	1990	2021	-0.0741653904428259	0.2628375516192621	-0.2192206418025063
Deaths	Vanuatu	Both	75-79 years	Ischemic heart disease	Low temperature	Rate	1990	2021	-0.0967590987508061	0.3183226218359164	-0.3341448321260482
Deaths	Vanuatu	Both	Age-standardized	Ischemic heart disease	Low temperature	Percent	1990	2021	-0.0741653904428261	0.262837551619262	-0.2192206418025061
Deaths	Vanuatu	Both	Age-standardized	Ischemic heart disease	Low temperature	Rate	1990	2021	-0.0854128637312775	0.3287687499922454	-0.3191089889626162
Deaths	Vanuatu	Both	80-84 years	Ischemic heart disease	Low temperature	Number	1990	2021	2.235411145638373	3.828158685740286	1.4116937550505626
Deaths	Vanuatu	Both	80-84 years	Ischemic heart disease	Low temperature	Percent	1990	2021	-0.0741653904428261	0.2628375516192619	-0.2192206418025061
Deaths	Vanuatu	Both	80-84 years	Ischemic heart disease	Low temperature	Rate	1990	2021	-0.0637590237997006	0.3971392808240864	-0.3021206845477462
Deaths	Vanuatu	Both	85-89 years	Ischemic heart disease	Low temperature	Number	1990	2021	2.465540465549871	3.941234076890329	1.5555164719457668
Deaths	Vanuatu	Both	85-89 years	Ischemic heart disease	Low temperature	Percent	1990	2021	-0.0741653904428261	0.2628375516192621	-0.2192206418025063
Deaths	Vanuatu	Both	85-89 years	Ischemic heart disease	Low temperature	Rate	1990	2021	-0.0382239168583883	0.371318789550882	-0.2907788417926046
Deaths	Vanuatu	Both	90-94 years	Ischemic heart disease	Low temperature	Number	1990	2021	2.9951803166527347	4.819359536725099	1.990925639692648
Deaths	Vanuatu	Both	90-94 years	Ischemic heart disease	Low temperature	Percent	1990	2021	-0.0741653904428261	0.2628375516192618	-0.2192206418025064
Deaths	Vanuatu	Both	90-94 years	Ischemic heart disease	Low temperature	Rate	1990	2021	0.0063201897231223	0.4658009223400181	-0.2466350405668373
Deaths	Vanuatu	Both	95+ years	Ischemic heart disease	Low temperature	Number	1990	2021	2.951923304448308	4.567907200808355	1.8712757556724664
Deaths	Vanuatu	Both	95+ years	Ischemic heart disease	Low temperature	Percent	1990	2021	-0.0741653904428259	0.262837551619262	-0.2192206418025063
Deaths	Vanuatu	Both	95+ years	Ischemic heart disease	Low temperature	Rate	1990	2021	0.027392057403129	0.4475037073794555	-0.2535467723597758
Deaths	Armenia	Both	60-64 years	Ischemic heart disease	Non-optimal temperature	Number	1990	2021	-0.1903036218478568	-0.0761981705822441	-0.2954351379557325
Deaths	Armenia	Both	60-64 years	Ischemic heart disease	Non-optimal temperature	Percent	1990	2021	-0.0469876442941075	0.0031796508790123	-0.0760252459101081
Deaths	Armenia	Both	60-64 years	Ischemic heart disease	Non-optimal temperature	Rate	1990	2021	-0.4033619629353064	-0.3192814924052728	-0.4808298423735074
Deaths	Armenia	Both	65-69 years	Ischemic heart disease	Non-optimal temperature	Number	1990	2021	0.3472086936477132	0.5298307862655695	0.1811359749832127
Deaths	Armenia	Both	65-69 years	Ischemic heart disease	Non-optimal temperature	Percent	1990	2021	-0.0469876442941073	0.0031796508790122	-0.076025245910108
Deaths	Armenia	Both	65-69 years	Ischemic heart disease	Non-optimal temperature	Rate	1990	2021	-0.4285290246029845	-0.3510627598071449	-0.4989752286465974
Deaths	Armenia	Both	70-74 years	Ischemic heart disease	Non-optimal temperature	Number	1990	2021	0.594753257324992	0.7951832043444561	0.4084430532387441
Deaths	Armenia	Both	70-74 years	Ischemic heart disease	Non-optimal temperature	Percent	1990	2021	-0.0469876442941073	0.003179650879012	-0.0760252459101082
Deaths	Armenia	Both	70-74 years	Ischemic heart disease	Non-optimal temperature	Rate	1990	2021	-0.360643560561149	-0.2802886989581494	-0.4353376413968991
Deaths	Armenia	Both	75-79 years	Ischemic heart disease	Non-optimal temperature	Number	1990	2021	-0.2576853241200087	-0.1719679888979933	-0.3358558603975904
Deaths	Armenia	Both	75-79 years	Ischemic heart disease	Non-optimal temperature	Percent	1990	2021	-0.0469876442941075	0.0031796508790122	-0.0760252459101081
Deaths	Armenia	Both	75-79 years	Ischemic heart disease	Non-optimal temperature	Rate	1990	2021	-0.407598055848803	-0.3391916000923086	-0.4699818119173254
Deaths	Taiwan (Province of China)	Both	60-64 years	Ischemic heart disease	Non-optimal temperature	Number	1990	2021	0.2140047592487063	0.5511067135308945	-0.1571645421057067
Deaths	Taiwan (Province of China)	Both	60-64 years	Ischemic heart disease	Non-optimal temperature	Percent	1990	2021	0.0220162057863284	0.1764299372718374	-0.2517423791818725
Deaths	Taiwan (Province of China)	Both	60-64 years	Ischemic heart disease	Non-optimal temperature	Rate	1990	2021	-0.4776646271408029	-0.3326237830748224	-0.6373632229987187
Deaths	Taiwan (Province of China)	Both	65-69 years	Ischemic heart disease	Non-optimal temperature	Number	1990	2021	0.1841158907523209	0.4325024035747173	-0.2008453019924788
Deaths	Taiwan (Province of China)	Both	65-69 years	Ischemic heart disease	Non-optimal temperature	Percent	1990	2021	0.0220162057863285	0.1764299372718374	-0.2517423791818726
Deaths	Taiwan (Province of China)	Both	65-69 years	Ischemic heart disease	Non-optimal temperature	Rate	1990	2021	-0.5633317443910923	-0.4717338643879576	-0.7052944811686508
Deaths	Taiwan (Province of China)	Both	70-74 years	Ischemic heart disease	Non-optimal temperature	Number	1990	2021	0.0740184924483786	0.2915750123221324	-0.2265654531960496
Deaths	Taiwan (Province of China)	Both	70-74 years	Ischemic heart disease	Non-optimal temperature	Percent	1990	2021	0.0220162057863285	0.1764299372718374	-0.2517423791818725
Deaths	Taiwan (Province of China)	Both	70-74 years	Ischemic heart disease	Non-optimal temperature	Rate	1990	2021	-0.6397538348568448	-0.5667812533440757	-0.7405753891255747
Deaths	Taiwan (Province of China)	Both	75-79 years	Ischemic heart disease	Non-optimal temperature	Number	1990	2021	0.0110604374783471	0.2514274473597438	-0.2817325526037682
Deaths	Taiwan (Province of China)	Both	75-79 years	Ischemic heart disease	Non-optimal temperature	Percent	1990	2021	0.0220162057863284	0.1764299372718373	-0.2517423791818725
Deaths	Taiwan (Province of China)	Both	75-79 years	Ischemic heart disease	Non-optimal temperature	Rate	1990	2021	-0.6105364639669348	-0.517946365349701	-0.7233212085935554
Deaths	Taiwan (Province of China)	Both	Age-standardized	Ischemic heart disease	Non-optimal temperature	Percent	1990	2021	0.0220162057863285	0.1764299372718373	-0.2517423791818726
Deaths	Taiwan (Province of China)	Both	Age-standardized	Ischemic heart disease	Non-optimal temperature	Rate	1990	2021	-0.5338913069084698	-0.4501870611516959	-0.6631230301424265
Deaths	Taiwan (Province of China)	Both	80-84 years	Ischemic heart disease	Non-optimal temperature	Number	1990	2021	0.835656713308892	1.2167008048875685	0.282403789593163
Deaths	Taiwan (Province of China)	Both	80-84 years	Ischemic heart disease	Non-optimal temperature	Percent	1990	2021	0.0220162057863285	0.1764299372718375	-0.2517423791818725
Deaths	Taiwan (Province of China)	Both	80-84 years	Ischemic heart disease	Non-optimal temperature	Rate	1990	2021	-0.58675012219028	-0.5009680567619568	-0.7113004814517736
Deaths	Taiwan (Province of China)	Both	85-89 years	Ischemic heart disease	Non-optimal temperature	Number	1990	2021	2.229725546918157	2.934781503372618	1.2734936916143145
Deaths	Taiwan (Province of China)	Both	85-89 years	Ischemic heart disease	Non-optimal temperature	Percent	1990	2021	0.0220162057863284	0.1764299372718374	-0.2517423791818725
Deaths	Taiwan (Province of China)	Both	85-89 years	Ischemic heart disease	Non-optimal temperature	Rate	1990	2021	-0.5191947707396739	-0.4142339665289515	-0.6615478189279638
Deaths	Taiwan (Province of China)	Both	90-94 years	Ischemic heart disease	Non-optimal temperature	Number	1990	2021	5.840078497541439	7.214484610218632	3.8005282249452472
Deaths	Taiwan (Province of China)	Both	90-94 years	Ischemic heart disease	Non-optimal temperature	Percent	1990	2021	0.0220162057863287	0.1764299372718372	-0.2517423791818726
Deaths	Taiwan (Province of China)	Both	90-94 years	Ischemic heart disease	Non-optimal temperature	Rate	1990	2021	-0.3660373761846632	-0.2386525653679661	-0.5550700960113603
Deaths	Taiwan (Province of China)	Both	95+ years	Ischemic heart disease	Non-optimal temperature	Number	1990	2021	5.918881612173714	7.38578128826151	3.539423636557263
Deaths	Taiwan (Province of China)	Both	95+ years	Ischemic heart disease	Non-optimal temperature	Percent	1990	2021	0.0220162057863284	0.1764299372718373	-0.2517423791818725
Deaths	Taiwan (Province of China)	Both	95+ years	Ischemic heart disease	Non-optimal temperature	Rate	1990	2021	-0.7181006323076466	-0.6583340234340849	-0.8150480490110334
Deaths	Taiwan (Province of China)	Both	60-64 years	Ischemic heart disease	High temperature	Number	1990	2021	2.7030569376309974	7.1475719587250985	-7.870689642673129
Deaths	Taiwan (Province of China)	Both	60-64 years	Ischemic heart disease	High temperature	Percent	1990	2021	2.0954015205212344	5.779955242551734	-6.814029091651346
Deaths	Taiwan (Province of China)	Both	60-64 years	Ischemic heart disease	High temperature	Rate	1990	2021	0.5932702170239689	2.505558775232078	-3.956169824677161
Deaths	Taiwan (Province of China)	Both	65-69 years	Ischemic heart disease	High temperature	Number	1990	2021	2.605282921734426	7.773332497528923	-7.4542693268372116
Deaths	Taiwan (Province of China)	Both	65-69 years	Ischemic heart disease	High temperature	Percent	1990	2021	2.095401520521233	5.779955242551734	-6.814029091651346
Deaths	Taiwan (Province of China)	Both	65-69 years	Ischemic heart disease	High temperature	Rate	1990	2021	0.3295257809690646	2.235355447462895	-3.380150921198642
Deaths	Taiwan (Province of China)	Both	70-74 years	Ischemic heart disease	High temperature	Number	1990	2021	2.2433389241213755	6.454633959003164	-6.746012552922679
Deaths	Taiwan (Province of China)	Both	70-74 years	Ischemic heart disease	High temperature	Percent	1990	2021	2.0954015205212344	5.779955242551734	-6.814029091651346
Deaths	Taiwan (Province of China)	Both	70-74 years	Ischemic heart disease	High temperature	Rate	1990	2021	0.0878773670001871	1.5004255654433285	-2.927321551359897
Deaths	Taiwan (Province of China)	Both	75-79 years	Ischemic heart disease	High temperature	Number	1990	2021	2.0583392310591373	5.919890975408094	-6.839343912290229
Deaths	Taiwan (Province of China)	Both	75-79 years	Ischemic heart disease	High temperature	Percent	1990	2021	2.0954015205212344	5.779955242551734	-6.814029091651347
Deaths	Taiwan (Province of China)	Both	75-79 years	Ischemic heart disease	High temperature	Rate	1990	2021	0.1780815143827103	1.6655629162657766	-3.2493329220414795
Deaths	Taiwan (Province of China)	Both	Age-standardized	Ischemic heart disease	High temperature	Percent	1990	2021	2.0954015205212344	5.779955242551734	-6.814029091651346
Deaths	Taiwan (Province of China)	Both	Age-standardized	Ischemic heart disease	High temperature	Rate	1990	2021	0.4070894477875663	2.148124544580128	-3.62882345682677
Deaths	Taiwan (Province of China)	Both	80-84 years	Ischemic heart disease	High temperature	Number	1990	2021	4.511117562476341	11.211466912339166	-11.724337251773497
Deaths	Taiwan (Province of China)	Both	80-84 years	Ischemic heart disease	High temperature	Percent	1990	2021	2.095401520521234	5.779955242551734	-6.814029091651347
Deaths	Taiwan (Province of China)	Both	80-84 years	Ischemic heart disease	High temperature	Rate	1990	2021	0.2406833166442421	1.7490909235993015	-3.414302754297103
Deaths	Taiwan (Province of China)	Both	85-89 years	Ischemic heart disease	High temperature	Number	1990	2021	8.745817045597592	20.488175454145907	-19.451482656234788
Deaths	Taiwan (Province of China)	Both	85-89 years	Ischemic heart disease	High temperature	Percent	1990	2021	2.0954015205212344	5.779955242551734	-6.814029091651346
Deaths	Taiwan (Province of China)	Both	85-89 years	Ischemic heart disease	High temperature	Rate	1990	2021	0.4508476744747012	2.198917980964449	-3.7468492972070817
Deaths	Taiwan (Province of China)	Both	90-94 years	Ischemic heart disease	High temperature	Number	1990	2021	19.486429766604783	45.51667116250737	-38.29473934135022
Deaths	Taiwan (Province of China)	Both	90-94 years	Ischemic heart disease	High temperature	Percent	1990	2021	2.0954015205212344	5.7799552425517335	-6.814029091651347
Deaths	Taiwan (Province of China)	Both	90-94 years	Ischemic heart disease	High temperature	Rate	1990	2021	0.8987546374085593	3.311329308857795	-4.456608109958058
Deaths	Taiwan (Province of China)	Both	95+ years	Ischemic heart disease	High temperature	Number	1990	2021	19.899954383990178	46.04657815009577	-38.29748549559754
Deaths	Taiwan (Province of China)	Both	95+ years	Ischemic heart disease	High temperature	Percent	1990	2021	2.095401520521233	5.779955242551734	-6.814029091651347
Deaths	Taiwan (Province of China)	Both	95+ years	Ischemic heart disease	High temperature	Rate	1990	2021	-0.1484629661418837	0.9168416770227412	-2.519629640608985
Deaths	Taiwan (Province of China)	Both	60-64 years	Ischemic heart disease	Low temperature	Number	1990	2021	0.10054600584827	0.3380951597387693	-0.0903923248402409
Deaths	Taiwan (Province of China)	Both	60-64 years	Ischemic heart disease	Low temperature	Percent	1990	2021	-0.0728837182284133	0.0299340513006577	-0.1030914094508049
Deaths	Taiwan (Province of China)	Both	60-64 years	Ischemic heart disease	Low temperature	Rate	1990	2021	-0.5264811740365763	-0.4242737280405921	-0.6086339361188415
Deaths	Taiwan (Province of China)	Both	65-69 years	Ischemic heart disease	Low temperature	Number	1990	2021	0.0731691533243395	0.2402623694325515	-0.0714743959927545
Deaths	Taiwan (Province of China)	Both	65-69 years	Ischemic heart disease	Low temperature	Percent	1990	2021	-0.0728837182284132	0.0299340513006574	-0.1030914094508047
Deaths	Taiwan (Province of China)	Both	65-69 years	Ischemic heart disease	Low temperature	Rate	1990	2021	-0.6042457450193545	-0.5426265202695728	-0.6575861712889889
Deaths	Taiwan (Province of China)	Both	70-74 years	Ischemic heart disease	Low temperature	Number	1990	2021	-0.025683389546977	0.1269158950971587	-0.147974918130112
Deaths	Taiwan (Province of China)	Both	70-74 years	Ischemic heart disease	Low temperature	Percent	1990	2021	-0.0728837182284132	0.0299340513006575	-0.1030914094508047
Deaths	Taiwan (Province of China)	Both	70-74 years	Ischemic heart disease	Low temperature	Rate	1990	2021	-0.6731957363687114	-0.6220110431039622	-0.7142146336328908
Deaths	Taiwan (Province of China)	Both	75-79 years	Ischemic heart disease	Low temperature	Number	1990	2021	-0.0829905992833467	0.0661604894105501	-0.2004772139245036
Deaths	Taiwan (Province of China)	Both	75-79 years	Ischemic heart disease	Low temperature	Percent	1990	2021	-0.0728837182284132	0.0299340513006577	-0.1030914094508048
Deaths	Taiwan (Province of China)	Both	75-79 years	Ischemic heart disease	Low temperature	Rate	1990	2021	-0.6467652075583084	-0.5893117574452922	-0.6920214065732944
Deaths	Taiwan (Province of China)	Both	Age-standardized	Ischemic heart disease	Low temperature	Percent	1990	2021	-0.0728837182284133	0.0299340513006575	-0.1030914094508048
Deaths	Taiwan (Province of China)	Both	Age-standardized	Ischemic heart disease	Low temperature	Rate	1990	2021	-0.5773007212350902	-0.5311117772820364	-0.614353725925944
Deaths	Taiwan (Province of China)	Both	80-84 years	Ischemic heart disease	Low temperature	Number	1990	2021	0.6650733530261923	0.9347180614681168	0.4495985662793601
Deaths	Taiwan (Province of China)	Both	80-84 years	Ischemic heart disease	Low temperature	Percent	1990	2021	-0.0728837182284132	0.0299340513006575	-0.1030914094508047
Deaths	Taiwan (Province of China)	Both	80-84 years	Ischemic heart disease	Low temperature	Rate	1990	2021	-0.6251524837441066	-0.5644490624520057	-0.6736609704609363
Deaths	Taiwan (Province of China)	Both	85-89 years	Ischemic heart disease	Low temperature	Number	1990	2021	1.928318313461961	2.34308114503429	1.5755258467620863
Deaths	Taiwan (Province of China)	Both	85-89 years	Ischemic heart disease	Low temperature	Percent	1990	2021	-0.0728837182284133	0.0299340513006576	-0.1030914094508048
Deaths	Taiwan (Province of China)	Both	85-89 years	Ischemic heart disease	Low temperature	Rate	1990	2021	-0.5640648910881068	-0.5023196636915921	-0.616584667263766
Deaths	Taiwan (Province of China)	Both	90-94 years	Ischemic heart disease	Low temperature	Number	1990	2021	5.202170380954714	6.075046922413423	4.5047479444127045
Deaths	Taiwan (Province of China)	Both	90-94 years	Ischemic heart disease	Low temperature	Percent	1990	2021	-0.0728837182284133	0.0299340513006574	-0.1030914094508047
Deaths	Taiwan (Province of China)	Both	90-94 years	Ischemic heart disease	Low temperature	Rate	1990	2021	-0.4251609525427095	-0.3442596730195396	-0.4898005261874819
Deaths	Taiwan (Province of China)	Both	95+ years	Ischemic heart disease	Low temperature	Number	1990	2021	5.26511138145093	6.312518653204625	4.172366961611399
Deaths	Taiwan (Province of China)	Both	95+ years	Ischemic heart disease	Low temperature	Percent	1990	2021	-0.0728837182284135	0.0299340513006575	-0.1030914094508047
Deaths	Taiwan (Province of China)	Both	95+ years	Ischemic heart disease	Low temperature	Rate	1990	2021	-0.7447375116455681	-0.7020624863778685	-0.7892597304475367
Deaths	Cambodia	Both	95+ years	Ischemic heart disease	Low temperature	Rate	1990	2021	1.3077804932623402	3.1060101760637764	0.3865157411824487
Deaths	Armenia	Both	60-64 years	Ischemic heart disease	High temperature	Number	1990	2021	0.58590855814911	5.887355732782208	-5.2347011135969215
Deaths	Armenia	Both	60-64 years	Ischemic heart disease	High temperature	Percent	1990	2021	0.8671578509987337	6.874131833599226	-6.235936148944759
Deaths	Armenia	Both	60-64 years	Ischemic heart disease	High temperature	Rate	1990	2021	0.1686026943304286	4.0750608695464665	-4.120408869480444
Deaths	Armenia	Both	65-69 years	Ischemic heart disease	High temperature	Number	1990	2021	1.6368769425414895	10.38303051419866	-8.007128214215971
Deaths	Armenia	Both	65-69 years	Ischemic heart disease	High temperature	Percent	1990	2021	0.8671578509987334	6.874131833599225	-6.235936148944758
Deaths	Armenia	Both	65-69 years	Ischemic heart disease	High temperature	Rate	1990	2021	0.1185339327613699	3.828555205734249	-3.9723460175035568
Deaths	Armenia	Both	70-74 years	Ischemic heart disease	High temperature	Number	1990	2021	2.116481529224641	12.474271361617465	-9.261990424259922
Deaths	Armenia	Both	70-74 years	Ischemic heart disease	High temperature	Percent	1990	2021	0.8671578509987337	6.874131833599226	-6.235936148944759
Deaths	Armenia	Both	70-74 years	Ischemic heart disease	High temperature	Rate	1990	2021	0.2494362528810667	4.402003176495796	-4.31233484306734
Deaths	Armenia	Both	75-79 years	Ischemic heart disease	High temperature	Number	1990	2021	0.4517148112408489	5.248433845649345	-4.892767489430897
Deaths	Armenia	Both	75-79 years	Ischemic heart disease	High temperature	Percent	1990	2021	0.8671578509987337	6.874131833599226	-6.235936148944759
Deaths	Armenia	Both	75-79 years	Ischemic heart disease	High temperature	Rate	1990	2021	0.1585365404673757	3.986543413916331	-4.106611123016858
Deaths	Armenia	Both	Age-standardized	Ischemic heart disease	High temperature	Percent	1990	2021	0.8671578509987337	6.874131833599227	-6.235936148944759
Deaths	Armenia	Both	Age-standardized	Ischemic heart disease	High temperature	Rate	1990	2021	0.2717391395374492	4.497377988064962	-4.41443425412108
Deaths	Armenia	Both	80-84 years	Ischemic heart disease	High temperature	Number	1990	2021	1.948600761618832	11.707799870769133	-8.934528516608447
Deaths	Armenia	Both	80-84 years	Ischemic heart disease	High temperature	Percent	1990	2021	0.8671578509987334	6.874131833599224	-6.235936148944759
Deaths	Armenia	Both	80-84 years	Ischemic heart disease	High temperature	Rate	1990	2021	0.303158579251814	4.616317624470797	-4.506730732532147
Deaths	Armenia	Both	85-89 years	Ischemic heart disease	High temperature	Number	1990	2021	2.175256182203888	12.531676966454036	-9.557707552733689
Deaths	Armenia	Both	85-89 years	Ischemic heart disease	High temperature	Percent	1990	2021	0.8671578509987334	6.874131833599225	-6.235936148944757
Deaths	Armenia	Both	85-89 years	Ischemic heart disease	High temperature	Rate	1990	2021	0.444141383471359	5.154355294084945	-4.892139378804478
Deaths	Armenia	Both	90-94 years	Ischemic heart disease	High temperature	Number	1990	2021	3.519806173593884	18.56626104259273	-13.170147650707005
Deaths	Armenia	Both	90-94 years	Ischemic heart disease	High temperature	Percent	1990	2021	0.8671578509987334	6.874131833599225	-6.235936148944759
Deaths	Armenia	Both	90-94 years	Ischemic heart disease	High temperature	Rate	1990	2021	0.3515694089188053	4.850949986879733	-4.639270941046022
Deaths	Armenia	Both	95+ years	Ischemic heart disease	High temperature	Number	1990	2021	1.3995380289239143	9.4653525147603	-7.447713800680407
Deaths	Armenia	Both	95+ years	Ischemic heart disease	High temperature	Percent	1990	2021	0.8671578509987337	6.874131833599225	-6.235936148944759
Deaths	Armenia	Both	95+ years	Ischemic heart disease	High temperature	Rate	1990	2021	0.4206289398302428	5.195935412893226	-4.817321797186601
Deaths	Armenia	Both	60-64 years	Ischemic heart disease	Low temperature	Number	1990	2021	-0.2244943566596709	-0.1142498806556275	-0.3185194648353598
Deaths	Armenia	Both	60-64 years	Ischemic heart disease	Low temperature	Percent	1990	2021	-0.0872488074746052	-0.0432237088049287	-0.1088552269062548
Deaths	Armenia	Both	60-64 years	Ischemic heart disease	Low temperature	Rate	1990	2021	-0.4285559658410312	-0.3473205181657072	-0.4978399066989187
Deaths	Armenia	Both	65-69 years	Ischemic heart disease	Low temperature	Number	1990	2021	0.2903643802287544	0.4689668806314591	0.1359091597822934
Deaths	Armenia	Both	65-69 years	Ischemic heart disease	Low temperature	Percent	1990	2021	-0.087248807474605	-0.0432237088049287	-0.1088552269062548
Deaths	Armenia	Both	65-69 years	Ischemic heart disease	Low temperature	Rate	1990	2021	-0.4526417514495953	-0.3768805530586278	-0.5181599416898228
Deaths	Armenia	Both	70-74 years	Ischemic heart disease	Low temperature	Number	1990	2021	0.5276013014369878	0.7099221196294807	0.3525728135200402
Deaths	Armenia	Both	70-74 years	Ischemic heart disease	Low temperature	Percent	1990	2021	-0.0872488074746052	-0.0432237088049287	-0.1088552269062549
Deaths	Armenia	Both	70-74 years	Ischemic heart disease	Low temperature	Rate	1990	2021	-0.3875656158826883	-0.314470929529353	-0.4577367162212161
Deaths	Armenia	Both	75-79 years	Ischemic heart disease	Low temperature	Number	1990	2021	-0.2889828630670999	-0.2082609135906784	-0.3663442902033886
Deaths	Armenia	Both	75-79 years	Ischemic heart disease	Low temperature	Percent	1990	2021	-0.0872488074746052	-0.0432237088049286	-0.1088552269062549
Deaths	Armenia	Both	75-79 years	Ischemic heart disease	Low temperature	Rate	1990	2021	-0.4325749605522242	-0.368155057027054	-0.4943130095588928
Deaths	Armenia	Both	Age-standardized	Ischemic heart disease	Low temperature	Percent	1990	2021	-0.0872488074746049	-0.0432237088049287	-0.1088552269062549
Deaths	Armenia	Both	Age-standardized	Ischemic heart disease	Low temperature	Rate	1990	2021	-0.3774172232829995	-0.3092183886317542	-0.4407698885467668
Deaths	Armenia	Both	80-84 years	Ischemic heart disease	Low temperature	Number	1990	2021	0.4443027978147551	0.5773810682893056	0.3039451449676149
Deaths	Armenia	Both	80-84 years	Ischemic heart disease	Low temperature	Percent	1990	2021	-0.087248807474605	-0.0432237088049286	-0.1088552269062548
Deaths	Armenia	Both	80-84 years	Ischemic heart disease	Low temperature	Rate	1990	2021	-0.361678391151077	-0.3028633449982392	-0.423710620760547
Deaths	Armenia	Both	85-89 years	Ischemic heart disease	Low temperature	Number	1990	2021	0.5551085167877343	0.7005583993666429	0.4160540492483495
Deaths	Armenia	Both	85-89 years	Ischemic heart disease	Low temperature	Percent	1990	2021	-0.087248807474605	-0.0432237088049285	-0.1088552269062548
Deaths	Armenia	Both	85-89 years	Ischemic heart disease	Low temperature	Rate	1990	2021	-0.2927195678040804	-0.2265673638242873	-0.3559630667871512
Deaths	Armenia	Both	90-94 years	Ischemic heart disease	Low temperature	Number	1990	2021	1.213579433869847	1.393824474780126	1.0313507276518972
Deaths	Armenia	Both	90-94 years	Ischemic heart disease	Low temperature	Percent	1990	2021	-0.087248807474605	-0.0432237088049286	-0.1088552269062551
Deaths	Armenia	Both	90-94 years	Ischemic heart disease	Low temperature	Rate	1990	2021	-0.3380675780945329	-0.2841684341828037	-0.3925599026083485
Deaths	Armenia	Both	95+ years	Ischemic heart disease	Low temperature	Number	1990	2021	0.1755139776336896	0.2702847861488524	0.0774026542718347
Deaths	Armenia	Both	95+ years	Ischemic heart disease	Low temperature	Percent	1990	2021	-0.087248807474605	-0.0432237088049287	-0.1088552269062548
Deaths	Armenia	Both	95+ years	Ischemic heart disease	Low temperature	Rate	1990	2021	-0.3040455472379879	-0.2479371832092133	-0.362131638649258
Deaths	North Macedonia	Both	95+ years	Ischemic heart disease	Low temperature	Number	1990	2021	-0.9410139707843778	-0.92687253551965	-0.9516758023296064
Deaths	North Macedonia	Both	95+ years	Ischemic heart disease	Low temperature	Percent	1990	2021	0.0013104489376261	0.0315676884139315	-0.0689649642256506
Deaths	North Macedonia	Both	95+ years	Ischemic heart disease	Low temperature	Rate	1990	2021	1.3315021588844422	1.8904614122512533	0.910078923655392
Deaths	Tonga	Both	Age-standardized	Ischemic heart disease	Non-optimal temperature	Percent	1990	2021	-5.396473423914928	0.2047169789103088	-1.140689748273954
Deaths	Tonga	Both	Age-standardized	Ischemic heart disease	Non-optimal temperature	Rate	1990	2021	-5.148831739449975	0.3327378591844195	-1.139041018176102
Deaths	Tonga	Both	80-84 years	Ischemic heart disease	Non-optimal temperature	Number	1990	2021	-9.766107224717206	2.101072485097118	-1.30606625814261
Deaths	Tonga	Both	80-84 years	Ischemic heart disease	Non-optimal temperature	Percent	1990	2021	-5.396473423914928	0.2047169789103087	-1.140689748273954
Deaths	Tonga	Both	80-84 years	Ischemic heart disease	Non-optimal temperature	Rate	1990	2021	-5.0866717582298975	0.4456890635944748	-1.1426850369536583
Deaths	Tonga	Both	85-89 years	Ischemic heart disease	Non-optimal temperature	Number	1990	2021	-12.403943461842298	2.5760500017428942	-1.3672461503531674
Deaths	Tonga	Both	85-89 years	Ischemic heart disease	Non-optimal temperature	Percent	1990	2021	-5.396473423914927	0.204716978910309	-1.1406897482739538
Deaths	Tonga	Both	85-89 years	Ischemic heart disease	Non-optimal temperature	Rate	1990	2021	-5.866684126068988	0.5260954103940767	-1.1567239452092974
Deaths	Tonga	Both	90-94 years	Ischemic heart disease	Non-optimal temperature	Number	1990	2021	-14.290508439157117	3.3681248668479693	-1.4456629380394812
Deaths	Tonga	Both	90-94 years	Ischemic heart disease	Non-optimal temperature	Percent	1990	2021	-5.396473423914926	0.2047169789103087	-1.140689748273954
Deaths	Tonga	Both	90-94 years	Ischemic heart disease	Non-optimal temperature	Rate	1990	2021	-6.142758093718226	0.690244554314349	-1.1724491348216723
Deaths	Kazakhstan	Both	Age-standardized	Ischemic heart disease	Non-optimal temperature	Percent	1990	2021	0.0066014218724184	0.0429720447937063	-0.0628214331201626
Deaths	Kazakhstan	Both	Age-standardized	Ischemic heart disease	Non-optimal temperature	Rate	1990	2021	-0.2047235003690324	-0.1093426291793634	-0.3066848676615665
Deaths	Kazakhstan	Both	80-84 years	Ischemic heart disease	Non-optimal temperature	Number	1990	2021	0.4219048160516346	0.5857977473273513	0.254974314372726
Deaths	Kazakhstan	Both	80-84 years	Ischemic heart disease	Non-optimal temperature	Percent	1990	2021	0.0066014218724184	0.0429720447937063	-0.0628214331201626
Deaths	Kazakhstan	Both	80-84 years	Ischemic heart disease	Non-optimal temperature	Rate	1990	2021	-0.1487408671126102	-0.0506222356900468	-0.2486780165669837
Deaths	Kazakhstan	Both	85-89 years	Ischemic heart disease	Non-optimal temperature	Number	1990	2021	0.0284265706652895	0.1361044733202959	-0.0933324904518764
Deaths	Kazakhstan	Both	85-89 years	Ischemic heart disease	Non-optimal temperature	Percent	1990	2021	0.0066014218724184	0.0429720447937063	-0.0628214331201627
Deaths	Kazakhstan	Both	85-89 years	Ischemic heart disease	Non-optimal temperature	Rate	1990	2021	0.0502016322816088	0.1601594186268138	-0.0741354554383296
Deaths	Kazakhstan	Both	90-94 years	Ischemic heart disease	Non-optimal temperature	Number	1990	2021	0.1850129281056867	0.3013970328389339	0.0528761573398628
Deaths	Kazakhstan	Both	90-94 years	Ischemic heart disease	Non-optimal temperature	Percent	1990	2021	0.0066014218724186	0.0429720447937065	-0.0628214331201628
Deaths	Kazakhstan	Both	90-94 years	Ischemic heart disease	Non-optimal temperature	Rate	1990	2021	0.0379546859639738	0.1398957061963058	-0.077784119201451
Deaths	Indonesia	Both	60-64 years	Ischemic heart disease	Non-optimal temperature	Number	1990	2021	1.81368392064471	5.839298036770344	0.8860185771072895
Deaths	Indonesia	Both	60-64 years	Ischemic heart disease	Non-optimal temperature	Percent	1990	2021	-0.0751503369780548	1.0953839520196735	-0.288751347526634
Deaths	Indonesia	Both	60-64 years	Ischemic heart disease	Non-optimal temperature	Rate	1990	2021	0.0887274216887593	1.6463993567649218	-0.2702235927621088
Deaths	Indonesia	Both	65-69 years	Ischemic heart disease	Non-optimal temperature	Number	1990	2021	1.8724744199967145	5.448682775910858	0.9196856202096304
Deaths	Indonesia	Both	65-69 years	Ischemic heart disease	Non-optimal temperature	Percent	1990	2021	-0.0995866073148811	0.917377699482611	-0.2991215062230418
Deaths	Indonesia	Both	65-69 years	Ischemic heart disease	Non-optimal temperature	Rate	1990	2021	0.078358675360319	1.4209068556502955	-0.2793287807520732
Deaths	Indonesia	Both	70-74 years	Ischemic heart disease	Non-optimal temperature	Number	1990	2021	2.0786725462229696	5.9449840064984585	1.0552052957487432
Deaths	Indonesia	Both	70-74 years	Ischemic heart disease	Non-optimal temperature	Percent	1990	2021	-0.1000975479539282	0.926213445493624	-0.2964799334108253
Deaths	Indonesia	Both	70-74 years	Ischemic heart disease	Non-optimal temperature	Rate	1990	2021	0.1757904129714648	1.6523917339306529	-0.215086811881245
Deaths	Indonesia	Both	75-79 years	Ischemic heart disease	Non-optimal temperature	Number	1990	2021	2.428432239806505	6.315517767745314	1.3101066689951055
Deaths	Indonesia	Both	75-79 years	Ischemic heart disease	Non-optimal temperature	Percent	1990	2021	-0.1174056735965142	0.7620420356319577	-0.3082482309054563
Deaths	Indonesia	Both	75-79 years	Ischemic heart disease	Non-optimal temperature	Rate	1990	2021	0.2947423767391013	1.762694491002177	-0.1275916249975599
Deaths	Indonesia	Both	Age-standardized	Ischemic heart disease	Non-optimal temperature	Percent	1990	2021	-0.0851241911737049	0.998344644344486	-0.2903398343218323
Deaths	Indonesia	Both	Age-standardized	Ischemic heart disease	Non-optimal temperature	Rate	1990	2021	0.2727149770961581	2.0765797676111832	-0.1245073869859224
Deaths	Indonesia	Both	80-84 years	Ischemic heart disease	Non-optimal temperature	Number	1990	2021	2.3013540055883976	5.662161523916607	1.2494013234953556
Deaths	Indonesia	Both	80-84 years	Ischemic heart disease	Non-optimal temperature	Percent	1990	2021	-0.1300174387082164	0.6689790152086501	-0.3060160059571108
Deaths	Indonesia	Both	80-84 years	Ischemic heart disease	Non-optimal temperature	Rate	1990	2021	0.363586021625549	1.7517286278437578	-0.0709108455039484
Deaths	Indonesia	Both	85-89 years	Ischemic heart disease	Non-optimal temperature	Number	1990	2021	2.0619474919149314	5.3740876330071465	1.1024427899897382
Deaths	Indonesia	Both	85-89 years	Ischemic heart disease	Non-optimal temperature	Percent	1990	2021	-0.1198991546848528	0.7300768429979922	-0.2983883469681074
Deaths	Indonesia	Both	85-89 years	Ischemic heart disease	Non-optimal temperature	Rate	1990	2021	0.5947963010616937	2.319903886857806	0.0950442466838415
Deaths	Indonesia	Both	90-94 years	Ischemic heart disease	Non-optimal temperature	Number	1990	2021	2.606149993671625	6.604641019148508	1.426457555750699
Deaths	Indonesia	Both	90-94 years	Ischemic heart disease	Non-optimal temperature	Percent	1990	2021	-0.116369973186239	0.7714023166876005	-0.2938385083955167
Deaths	Indonesia	Both	90-94 years	Ischemic heart disease	Non-optimal temperature	Rate	1990	2021	0.7516060632826621	2.693782937926657	0.1785970562537768
Deaths	Indonesia	Both	95+ years	Ischemic heart disease	Non-optimal temperature	Number	1990	2021	3.168215561728415	7.644567299272285	1.668585402660891
Deaths	Indonesia	Both	95+ years	Ischemic heart disease	Non-optimal temperature	Percent	1990	2021	-0.1106695773520032	0.7090434474106699	-0.2982674631941307
Deaths	Indonesia	Both	95+ years	Ischemic heart disease	Non-optimal temperature	Rate	1990	2021	0.805323595865882	2.744106102553743	0.155808792434247
Deaths	Indonesia	Both	60-64 years	Ischemic heart disease	High temperature	Number	1990	2021	-3.2207718207924763	91.61334287933258	-44.82386287481451
Deaths	Indonesia	Both	60-64 years	Ischemic heart disease	High temperature	Percent	1990	2021	-1.7262807335098482	28.60573979973075	-15.618122293758114
Deaths	Indonesia	Both	60-64 years	Ischemic heart disease	High temperature	Rate	1990	2021	-1.8593058946210408	34.835825505193554	-17.957214307570844
Deaths	Indonesia	Both	65-69 years	Ischemic heart disease	High temperature	Number	1990	2021	-3.638442606618805	114.33510558318083	-99.9193374426546
Deaths	Indonesia	Both	65-69 years	Ischemic heart disease	High temperature	Percent	1990	2021	-1.8288244696159264	33.54842412960557	-32.57458777875792
Deaths	Indonesia	Both	65-69 years	Ischemic heart disease	High temperature	Rate	1990	2021	-1.990500543531715	42.2980745845472	-38.13541361747049
Deaths	Indonesia	Both	70-74 years	Ischemic heart disease	High temperature	Number	1990	2021	-3.9209106541955543	74.71217676560528	-111.15819023652264
Deaths	Indonesia	Both	70-74 years	Ischemic heart disease	High temperature	Percent	1990	2021	-1.8547704752885503	20.91241006775394	-33.04406953539024
Deaths	Indonesia	Both	70-74 years	Ischemic heart disease	High temperature	Rate	1990	2021	-2.115538821614128	27.915596007576266	-43.0710361513743
Deaths	Indonesia	Both	75-79 years	Ischemic heart disease	High temperature	Number	1990	2021	-4.481147128895104	98.48555058487564	-165.52097146944317
Deaths	Indonesia	Both	75-79 years	Ischemic heart disease	High temperature	Percent	1990	2021	-1.8981592048754572	23.057172666409684	-34.10803585316734
Deaths	Indonesia	Both	75-79 years	Ischemic heart disease	High temperature	Rate	1990	2021	-2.3146500768230216	36.57057138825926	-63.13110212608274
Deaths	Indonesia	Both	Age-standardized	Ischemic heart disease	High temperature	Percent	1990	2021	-1.79799791348282	20.18314159481981	-26.279948527945848
Deaths	Indonesia	Both	Age-standardized	Ischemic heart disease	High temperature	Rate	1990	2021	-2.109522705123545	27.476929252810848	-36.35724767783246
Deaths	Indonesia	Both	80-84 years	Ischemic heart disease	High temperature	Number	1990	2021	-4.988119485635272	108.9498300465844	-125.9430340103591
Deaths	Indonesia	Both	80-84 years	Ischemic heart disease	High temperature	Percent	1990	2021	-2.055527663941516	29.75020366812384	-32.55869165867426
Deaths	Indonesia	Both	80-84 years	Ischemic heart disease	High temperature	Rate	1990	2021	-2.6472465461078265	44.41350339219562	-52.60627257410593
Deaths	Indonesia	Both	85-89 years	Ischemic heart disease	High temperature	Number	1990	2021	-4.70375813282275	149.8675170052995	-78.98255875061469
Deaths	Indonesia	Both	85-89 years	Ischemic heart disease	High temperature	Percent	1990	2021	-2.069024347105924	44.187596957573504	-22.01872116420497
Deaths	Indonesia	Both	85-89 years	Ischemic heart disease	High temperature	Rate	1990	2021	-2.929079380312571	77.57840760030204	-41.61673055177976
Deaths	Indonesia	Both	90-94 years	Ischemic heart disease	High temperature	Number	1990	2021	-5.140615974878523	163.87823404732933	-87.4507900520564
Deaths	Indonesia	Both	90-94 years	Ischemic heart disease	High temperature	Percent	1990	2021	-2.027563480486558	38.743808739973424	-23.95370368459781
Deaths	Indonesia	Both	90-94 years	Ischemic heart disease	High temperature	Rate	1990	2021	-3.0112108647865345	79.0858852148284	-42.9915223428023
Deaths	Indonesia	Both	95+ years	Ischemic heart disease	High temperature	Number	1990	2021	-5.804312776092922	203.5087344416554	-121.59230834159904
Deaths	Indonesia	Both	95+ years	Ischemic heart disease	High temperature	Percent	1990	2021	-2.034743321853435	39.16476023933122	-27.726716331332312
Deaths	Indonesia	Both	95+ years	Ischemic heart disease	High temperature	Rate	1990	2021	-3.0808278958115936	87.57613968868091	-53.23053762573317
Deaths	Indonesia	Both	60-64 years	Ischemic heart disease	Low temperature	Number	1990	2021	1.211170383488434	2.3122600810503258	0.6049506425393496
Deaths	Indonesia	Both	60-64 years	Ischemic heart disease	Low temperature	Percent	1990	2021	-0.2734505491437173	0.006986443734035	-0.3638574139930224
Deaths	Indonesia	Both	60-64 years	Ischemic heart disease	Low temperature	Rate	1990	2021	-0.1444092874588771	0.2816465813893655	-0.3789800758468973
Deaths	Indonesia	Both	65-69 years	Ischemic heart disease	Low temperature	Number	1990	2021	1.2905673212568285	2.347497990838807	0.6904000857613322
Deaths	Indonesia	Both	65-69 years	Ischemic heart disease	Low temperature	Percent	1990	2021	-0.2818483930782297	-0.0010102514429744	-0.3635437810399199
Deaths	Indonesia	Both	65-69 years	Ischemic heart disease	Low temperature	Rate	1990	2021	-0.1400956871264412	0.2566877790251661	-0.3654051069625718
Deaths	Indonesia	Both	70-74 years	Ischemic heart disease	Low temperature	Number	1990	2021	1.447689073392414	2.54249490442673	0.8137051708777826
Deaths	Indonesia	Both	70-74 years	Ischemic heart disease	Low temperature	Percent	1990	2021	-0.2843078453137875	-0.0163011755672249	-0.3671657754793854
Deaths	Indonesia	Both	70-74 years	Ischemic heart disease	Low temperature	Rate	1990	2021	-0.0651914735262741	0.3529310064934562	-0.3073192683349371
Deaths	Indonesia	Both	75-79 years	Ischemic heart disease	Low temperature	Number	1990	2021	1.7277467201512489	3.042163288920122	0.9939694567429382
Deaths	Indonesia	Both	75-79 years	Ischemic heart disease	Low temperature	Percent	1990	2021	-0.2977138863224027	-0.021996635445655	-0.3763021402803
Deaths	Indonesia	Both	75-79 years	Ischemic heart disease	Low temperature	Rate	1990	2021	0.0301295240970647	0.5265170018816969	-0.246980376746711
Deaths	Sri Lanka	Both	60-64 years	Ischemic heart disease	Non-optimal temperature	Number	1990	2021	1.0870799999184193	13.431493942553573	0.0552304807195551
Deaths	Sri Lanka	Both	60-64 years	Ischemic heart disease	Non-optimal temperature	Percent	1990	2021	0.1247551776965947	6.375677117957746	-0.1560437867281027
Deaths	Sri Lanka	Both	60-64 years	Ischemic heart disease	Non-optimal temperature	Rate	1990	2021	-0.201092926018356	4.524188147689588	-0.5960714990508951
Deaths	Sri Lanka	Both	65-69 years	Ischemic heart disease	Non-optimal temperature	Number	1990	2021	1.212077594857934	14.049761917476268	0.1770510665966345
Deaths	Sri Lanka	Both	65-69 years	Ischemic heart disease	Non-optimal temperature	Percent	1990	2021	0.1247551776965946	6.3756771179577445	-0.1560437867281028
Deaths	Sri Lanka	Both	65-69 years	Ischemic heart disease	Non-optimal temperature	Rate	1990	2021	-0.2341082080682261	4.210707413662278	-0.5924673923344909
Deaths	Sri Lanka	Both	70-74 years	Ischemic heart disease	Non-optimal temperature	Number	1990	2021	1.3102615251412495	15.341369256512142	0.34449092144366
Deaths	Sri Lanka	Both	70-74 years	Ischemic heart disease	Non-optimal temperature	Percent	1990	2021	0.1247551776965949	6.3756771179577445	-0.1560437867281028
Deaths	Sri Lanka	Both	70-74 years	Ischemic heart disease	Non-optimal temperature	Rate	1990	2021	-0.2513008405541218	4.295837416414279	-0.5642834320647152
Deaths	Sri Lanka	Both	75-79 years	Ischemic heart disease	Non-optimal temperature	Number	1990	2021	1.301055527422136	16.03547600169433	0.3660691909750425
Deaths	Sri Lanka	Both	75-79 years	Ischemic heart disease	Non-optimal temperature	Percent	1990	2021	0.1247551776965949	6.3756771179577445	-0.1560437867281027
Deaths	Sri Lanka	Both	75-79 years	Ischemic heart disease	Non-optimal temperature	Rate	1990	2021	-0.2329400472425646	4.678798821382308	-0.5446189991483543
Deaths	Sri Lanka	Both	Age-standardized	Ischemic heart disease	Non-optimal temperature	Percent	1990	2021	0.1247551776965947	6.3756771179577445	-0.1560437867281028
Deaths	Sri Lanka	Both	Age-standardized	Ischemic heart disease	Non-optimal temperature	Rate	1990	2021	-0.2323445745340276	4.138489445345487	-0.5502370545571313
Deaths	Sri Lanka	Both	80-84 years	Ischemic heart disease	Non-optimal temperature	Number	1990	2021	1.192820447446146	13.584183543304478	0.2981911723525949
Deaths	Sri Lanka	Both	80-84 years	Ischemic heart disease	Non-optimal temperature	Percent	1990	2021	0.1247551776965947	6.375677117957746	-0.1560437867281028
Deaths	Sri Lanka	Both	80-84 years	Ischemic heart disease	Non-optimal temperature	Rate	1990	2021	-0.2390481247649633	4.0609988742920375	-0.5495020998341273
Deaths	Sri Lanka	Both	85-89 years	Ischemic heart disease	Non-optimal temperature	Number	1990	2021	1.6330192661072205	16.22015673738401	0.6141192801726938
Deaths	Sri Lanka	Both	85-89 years	Ischemic heart disease	Non-optimal temperature	Percent	1990	2021	0.1247551776965946	6.3756771179577445	-0.1560437867281027
Deaths	Sri Lanka	Both	85-89 years	Ischemic heart disease	Non-optimal temperature	Rate	1990	2021	-0.2152237778834341	4.132499303204522	-0.5189087877005081
Deaths	Sri Lanka	Both	90-94 years	Ischemic heart disease	Non-optimal temperature	Number	1990	2021	2.6384388185688428	24.197555796144705	1.2038329011102302
Deaths	Sri Lanka	Both	90-94 years	Ischemic heart disease	Non-optimal temperature	Percent	1990	2021	0.1247551776965947	6.3756771179577445	-0.1560437867281028
Deaths	Sri Lanka	Both	90-94 years	Ischemic heart disease	Non-optimal temperature	Rate	1990	2021	-0.2484464939397775	4.204790391443087	-0.5447777395218751
Deaths	Sri Lanka	Both	95+ years	Ischemic heart disease	Non-optimal temperature	Number	1990	2021	8.630440993254446	62.85931428652137	4.685509847030842
Deaths	Sri Lanka	Both	95+ years	Ischemic heart disease	Non-optimal temperature	Percent	1990	2021	0.1247551776965947	6.375677117957746	-0.1560437867281028
Deaths	Sri Lanka	Both	95+ years	Ischemic heart disease	Non-optimal temperature	Rate	1990	2021	-0.1102565804288112	4.899875686332395	-0.4747234340726284
Deaths	Sri Lanka	Both	60-64 years	Ischemic heart disease	High temperature	Number	1990	2021	5.305900315836272	20.322891834518103	-49.14518766270834
Deaths	Sri Lanka	Both	60-64 years	Ischemic heart disease	High temperature	Percent	1990	2021	2.364877586770565	10.115754609343004	-28.75335364025413
Deaths	Sri Lanka	Both	60-64 years	Ischemic heart disease	High temperature	Rate	1990	2021	1.4138166099726028	7.16212561330081	-19.42935153583716
Deaths	Sri Lanka	Both	65-69 years	Ischemic heart disease	High temperature	Number	1990	2021	5.644823233463413	26.37942235551237	-55.61749933513274
Deaths	Sri Lanka	Both	65-69 years	Ischemic heart disease	High temperature	Percent	1990	2021	2.3648775867705663	10.115754609343004	-28.75335364025413
Deaths	Sri Lanka	Both	65-69 years	Ischemic heart disease	High temperature	Rate	1990	2021	1.3006496630937616	8.479628969013158	-19.91031966231897
Deaths	Sri Lanka	Both	70-74 years	Ischemic heart disease	High temperature	Number	1990	2021	5.890450481512867	23.907433556950515	-59.29890995556971
Deaths	Sri Lanka	Both	70-74 years	Ischemic heart disease	High temperature	Percent	1990	2021	2.364877586770565	10.115754609343009	-28.75335364025413
Deaths	Sri Lanka	Both	70-74 years	Ischemic heart disease	High temperature	Rate	1990	2021	1.2330261866767285	7.071888989668713	-19.89324840731064
Deaths	Sri Lanka	Both	75-79 years	Ischemic heart disease	High temperature	Number	1990	2021	5.768961643277512	22.67300500621547	-55.3419366088574
Deaths	Sri Lanka	Both	75-79 years	Ischemic heart disease	High temperature	Percent	1990	2021	2.364877586770565	10.115754609343009	-28.75335364025413
Deaths	Sri Lanka	Both	75-79 years	Ischemic heart disease	High temperature	Rate	1990	2021	1.2564424614846836	6.891428036087939	-19.11495760584082
Deaths	Sri Lanka	Both	Age-standardized	Ischemic heart disease	High temperature	Percent	1990	2021	2.364877586770565	10.115754609343004	-28.753353640254133
Deaths	Sri Lanka	Both	Age-standardized	Ischemic heart disease	High temperature	Rate	1990	2021	1.2737499985692873	7.350195722489496	-20.26723333289152
Deaths	Sri Lanka	Both	80-84 years	Ischemic heart disease	High temperature	Number	1990	2021	5.4591923860850775	25.41359306718119	-55.23928750461573
Deaths	Sri Lanka	Both	80-84 years	Ischemic heart disease	High temperature	Percent	1990	2021	2.364877586770564	10.115754609343004	-28.75335364025413
Deaths	Sri Lanka	Both	80-84 years	Ischemic heart disease	High temperature	Rate	1990	2021	1.241466949297965	8.166036918150509	-19.82210081820358
Deaths	Sri Lanka	Both	85-89 years	Ischemic heart disease	High temperature	Number	1990	2021	6.740918655022298	25.70929037234736	-68.97202223835447
Deaths	Sri Lanka	Both	85-89 years	Ischemic heart disease	High temperature	Percent	1990	2021	2.364877586770565	10.115754609343004	-28.753353640254133
Deaths	Sri Lanka	Both	85-89 years	Ischemic heart disease	High temperature	Rate	1990	2021	1.3071950046083307	6.960752989405448	-21.2591859119602
Deaths	Sri Lanka	Both	90-94 years	Ischemic heart disease	High temperature	Number	1990	2021	9.694650050293998	35.38480260507288	-93.60084917523392
Deaths	Sri Lanka	Both	90-94 years	Ischemic heart disease	High temperature	Percent	1990	2021	2.3648775867705654	10.115754609343009	-28.753353640254133
Deaths	Sri Lanka	Both	90-94 years	Ischemic heart disease	High temperature	Rate	1990	2021	1.2090798120242	6.515620662795065	-20.12756990900167
Deaths	Sri Lanka	Both	95+ years	Ischemic heart disease	High temperature	Number	1990	2021	27.240546906654625	108.65069945905977	-232.52889866609056
Deaths	Sri Lanka	Both	95+ years	Ischemic heart disease	High temperature	Percent	1990	2021	2.364877586770565	10.115754609343009	-28.75335364025413
Deaths	Sri Lanka	Both	95+ years	Ischemic heart disease	High temperature	Rate	1990	2021	1.609105937400719	9.130479836116756	-22.390641838002036
Deaths	Albania	Both	60-64 years	Ischemic heart disease	Non-optimal temperature	Number	1990	2021	0.4712529940784983	0.9477034915227452	0.102670859913381
Deaths	Albania	Both	60-64 years	Ischemic heart disease	Non-optimal temperature	Percent	1990	2021	0.077085284599314	0.1855400906400421	0.0213487764567534
Deaths	Albania	Both	60-64 years	Ischemic heart disease	Non-optimal temperature	Rate	1990	2021	-0.3296452863812487	-0.1125576488007405	-0.4975842961828912
Deaths	Albania	Both	65-69 years	Ischemic heart disease	Non-optimal temperature	Number	1990	2021	0.5352259900412141	0.8864479391411274	0.2378118225373972
Deaths	Albania	Both	65-69 years	Ischemic heart disease	Non-optimal temperature	Percent	1990	2021	0.0770852845993138	0.1855400906400422	0.0213487764567534
Deaths	Albania	Both	65-69 years	Ischemic heart disease	Non-optimal temperature	Rate	1990	2021	-0.3733760758162892	-0.2300199331818553	-0.4947698210746474
Deaths	Albania	Both	70-74 years	Ischemic heart disease	Non-optimal temperature	Number	1990	2021	0.6816585360216437	1.155120135474097	0.3089304087905622
Deaths	Albania	Both	70-74 years	Ischemic heart disease	Non-optimal temperature	Percent	1990	2021	0.0770852845993142	0.1855400906400424	0.0213487764567533
Deaths	Albania	Both	70-74 years	Ischemic heart disease	Non-optimal temperature	Rate	1990	2021	-0.3017760154243801	-0.1051949394020699	-0.4565325920920617
Deaths	Albania	Both	75-79 years	Ischemic heart disease	Non-optimal temperature	Number	1990	2021	1.2438208048703503	1.7769599512759773	0.7549044751826062
Deaths	Albania	Both	75-79 years	Ischemic heart disease	Non-optimal temperature	Percent	1990	2021	0.077085284599314	0.1855400906400421	0.0213487764567533
Deaths	Albania	Both	75-79 years	Ischemic heart disease	Non-optimal temperature	Rate	1990	2021	-0.1991067268428953	-0.0088118712616532	-0.3736170080265121
Deaths	Albania	Both	Age-standardized	Ischemic heart disease	Non-optimal temperature	Percent	1990	2021	0.077085284599314	0.1855400906400421	0.0213487764567535
Deaths	Albania	Both	Age-standardized	Ischemic heart disease	Non-optimal temperature	Rate	1990	2021	-0.0218888786862482	0.1994384868881476	-0.1951231272130875
Deaths	Albania	Both	80-84 years	Ischemic heart disease	Non-optimal temperature	Number	1990	2021	2.3423851196165963	3.166422471925032	1.7482760333107965
Deaths	Albania	Both	80-84 years	Ischemic heart disease	Non-optimal temperature	Percent	1990	2021	0.0770852845993142	0.1855400906400423	0.0213487764567534
Deaths	Albania	Both	80-84 years	Ischemic heart disease	Non-optimal temperature	Rate	1990	2021	-0.0254030953971131	0.2148756947768594	-0.1986377334739178
Deaths	Albania	Both	85-89 years	Ischemic heart disease	Non-optimal temperature	Number	1990	2021	3.5085827671072334	4.728081953695284	2.5218928687404807
Deaths	Albania	Both	85-89 years	Ischemic heart disease	Non-optimal temperature	Percent	1990	2021	0.077085284599314	0.1855400906400423	0.0213487764567534
Deaths	Albania	Both	85-89 years	Ischemic heart disease	Non-optimal temperature	Rate	1990	2021	0.3421969277188046	0.705239627862969	0.048461131215118
Deaths	Albania	Both	90-94 years	Ischemic heart disease	Non-optimal temperature	Number	1990	2021	2.265457506521518	3.162097700651243	1.5979148674472134
Deaths	Albania	Both	90-94 years	Ischemic heart disease	Non-optimal temperature	Percent	1990	2021	0.077085284599314	0.1855400906400422	0.0213487764567533
Deaths	Albania	Both	90-94 years	Ischemic heart disease	Non-optimal temperature	Rate	1990	2021	0.4796802129450849	0.8859757322514361	0.1771959110171801
Deaths	Albania	Both	95+ years	Ischemic heart disease	Non-optimal temperature	Number	1990	2021	1.9168045202329116	2.6758419088547982	1.337958310975215
Deaths	Albania	Both	95+ years	Ischemic heart disease	Non-optimal temperature	Percent	1990	2021	0.0770852845993142	0.1855400906400422	0.0213487764567534
Deaths	Albania	Both	95+ years	Ischemic heart disease	Non-optimal temperature	Rate	1990	2021	1.072030553362112	1.6112331805725095	0.6608315775788434
Deaths	Albania	Both	60-64 years	Ischemic heart disease	High temperature	Number	1990	2021	4.627027956200283	72.6930741140416	-35.05357511356861
Deaths	Albania	Both	60-64 years	Ischemic heart disease	High temperature	Percent	1990	2021	3.1105294288920438	52.66910398001814	-25.88486030036465
Deaths	Albania	Both	60-64 years	Ischemic heart disease	High temperature	Rate	1990	2021	1.5638722431052503	32.577161638570004	-16.51600892900746
Deaths	Albania	Both	65-69 years	Ischemic heart disease	High temperature	Number	1990	2021	4.83577289227667	71.87195521082498	-37.2285441685584
Deaths	Albania	Both	65-69 years	Ischemic heart disease	High temperature	Percent	1990	2021	3.1105294288920438	52.669103980018136	-25.884860300364657
Deaths	Albania	Both	65-69 years	Ischemic heart disease	High temperature	Rate	1990	2021	1.381952190833582	28.74370602983399	-15.78718616127356
Deaths	Albania	Both	70-74 years	Ischemic heart disease	High temperature	Number	1990	2021	5.352559255881831	81.77362973612107	-38.6721069637255
Deaths	Albania	Both	70-74 years	Ischemic heart disease	High temperature	Percent	1990	2021	3.1105294288920438	52.66910398001814	-25.88486030036465
Deaths	Albania	Both	70-74 years	Ischemic heart disease	High temperature	Rate	1990	2021	1.637580186990743	33.36757958537048	-16.641444483609973
Deaths	Albania	Both	75-79 years	Ischemic heart disease	High temperature	Number	1990	2021	7.473576004119248	109.15720097446	-49.761848992682616
Deaths	Albania	Both	75-79 years	Ischemic heart disease	High temperature	Percent	1990	2021	3.110529428892042	52.66910398001814	-25.88486030036465
Deaths	Albania	Both	75-79 years	Ischemic heart disease	High temperature	Rate	1990	2021	2.0244973246322586	38.31871968508557	-18.404703958611613
Deaths	Albania	Both	Age-standardized	Ischemic heart disease	High temperature	Percent	1990	2021	3.1105294288920438	52.66910398001814	-25.88486030036465
Deaths	Albania	Both	Age-standardized	Ischemic heart disease	High temperature	Rate	1990	2021	2.7027156689907312	44.85609239935751	-22.058716681164565
Deaths	Albania	Both	80-84 years	Ischemic heart disease	High temperature	Number	1990	2021	11.676896080986872	157.357598818305	-74.49370744148008
Deaths	Albania	Both	80-84 years	Ischemic heart disease	High temperature	Percent	1990	2021	3.1105294288920438	52.669103980018136	-25.884860300364657
Deaths	Albania	Both	80-84 years	Ischemic heart disease	High temperature	Rate	1990	2021	2.696421339357665	45.17505766252626	-22.429828465869008
Deaths	Albania	Both	85-89 years	Ischemic heart disease	High temperature	Number	1990	2021	16.000366234931814	218.27376484941124	-98.54082161822774
Deaths	Albania	Both	85-89 years	Ischemic heart disease	High temperature	Percent	1990	2021	3.1105294288920424	52.66910398001814	-25.88486030036465
Deaths	Albania	Both	85-89 years	Ischemic heart disease	High temperature	Rate	1990	2021	4.060978251766731	64.2774028365121	-30.0377260141001
Deaths	Albania	Both	90-94 years	Ischemic heart disease	High temperature	Number	1990	2021	11.262611709261398	166.65748556385657	-69.39976726960329
Deaths	Albania	Both	90-94 years	Ischemic heart disease	High temperature	Percent	1990	2021	3.1105294288920424	52.669103980018136	-25.884860300364657
Deaths	Albania	Both	90-94 years	Ischemic heart disease	High temperature	Rate	1990	2021	4.556570210754691	74.97081372074794	-31.994058871307423
Deaths	Albania	Both	95+ years	Ischemic heart disease	High temperature	Number	1990	2021	9.990535493997973	145.04698474878387	-65.47627249741963
Deaths	Albania	Both	95+ years	Ischemic heart disease	High temperature	Percent	1990	2021	3.110529428892043	52.66910398001815	-25.884860300364657
Deaths	Albania	Both	95+ years	Ischemic heart disease	High temperature	Rate	1990	2021	6.807422534971973	102.74840429886837	-46.802454588519
Deaths	Albania	Both	60-64 years	Ischemic heart disease	Low temperature	Number	1990	2021	0.4210282458187536	0.8631565003611676	0.0664869968575159
Deaths	Albania	Both	60-64 years	Ischemic heart disease	Low temperature	Percent	1990	2021	0.0402909591604591	0.1102132048083655	0.0089971450368062
Deaths	Albania	Both	60-64 years	Ischemic heart disease	Low temperature	Rate	1990	2021	-0.3525294516959443	-0.1510802375570984	-0.5140709393734644
Deaths	Albania	Both	65-69 years	Ischemic heart disease	Low temperature	Number	1990	2021	0.4827890569990122	0.8006114615843327	0.2009437466840408
Deaths	Albania	Both	65-69 years	Ischemic heart disease	Low temperature	Percent	1990	2021	0.0402909591604589	0.1102132048083653	0.0089971450368062
Deaths	Albania	Both	65-69 years	Ischemic heart disease	Low temperature	Rate	1990	2021	-0.3947789422139469	-0.2650552900307201	-0.5098180410228471
Deaths	Albania	Both	70-74 years	Ischemic heart disease	Low temperature	Number	1990	2021	0.6248153110561669	1.0858939019934168	0.2610084164548615
Deaths	Albania	Both	70-74 years	Ischemic heart disease	Low temperature	Percent	1990	2021	0.0402909591604589	0.1102132048083653	0.0089971450368064
Deaths	Albania	Both	70-74 years	Ischemic heart disease	Low temperature	Rate	1990	2021	-0.3253773008110197	-0.1339376452146254	-0.476429785083805
Deaths	Albania	Both	75-79 years	Ischemic heart disease	Low temperature	Number	1990	2021	1.1680016539234612	1.7033404353097548	0.712849643215275
Deaths	Albania	Both	75-79 years	Ischemic heart disease	Low temperature	Percent	1990	2021	0.0402909591604589	0.1102132048083654	0.0089971450368061
Deaths	Albania	Both	75-79 years	Ischemic heart disease	Low temperature	Rate	1990	2021	-0.2261690697171754	-0.0350890922333327	-0.388627757527221
Deaths	Albania	Both	Age-standardized	Ischemic heart disease	Low temperature	Percent	1990	2021	0.0402909591604589	0.1102132048083653	0.0089971450368063
Deaths	Albania	Both	Age-standardized	Ischemic heart disease	Low temperature	Rate	1990	2021	-0.0551018421073561	0.1444358703232323	-0.2167121989205144
Deaths	Albania	Both	80-84 years	Ischemic heart disease	Low temperature	Number	1990	2021	2.228487774125476	2.974617847424038	1.653603549634691
Deaths	Albania	Both	80-84 years	Ischemic heart disease	Low temperature	Percent	1990	2021	0.0402909591604591	0.1102132048083655	0.0089971450368062
Deaths	Albania	Both	80-84 years	Ischemic heart disease	Low temperature	Rate	1990	2021	-0.0586141098031541	0.1589479106833764	-0.226243023181641
Deaths	Albania	Both	85-89 years	Ischemic heart disease	Low temperature	Number	1990	2021	3.355955054341824	4.556564808271297	2.4405069733493834
Deaths	Albania	Both	85-89 years	Ischemic heart disease	Low temperature	Percent	1990	2021	0.0402909591604589	0.1102132048083654	0.0089971450368064
Deaths	Albania	Both	85-89 years	Ischemic heart disease	Low temperature	Rate	1990	2021	0.2967599339359622	0.6541792841738852	0.0242326974929926
Deaths	Albania	Both	90-94 years	Ischemic heart disease	Low temperature	Number	1990	2021	2.154849360647347	3.01420825886355	1.545921232058715
Deaths	Albania	Both	90-94 years	Ischemic heart disease	Low temperature	Percent	1990	2021	0.0402909591604589	0.1102132048083653	0.0089971450368062
Deaths	Albania	Both	90-94 years	Ischemic heart disease	Low temperature	Rate	1990	2021	0.4295602268439913	0.8189624331104386	0.1536359800336056
Deaths	Sri Lanka	Both	60-64 years	Ischemic heart disease	Low temperature	Number	1990	2021	0.7606900731124688	1.6727161639504868	0.001415873302662
Deaths	Sri Lanka	Both	60-64 years	Ischemic heart disease	Low temperature	Percent	1990	2021	-0.0506189638132326	0.2502867047742889	-0.1469644679845062
Deaths	Sri Lanka	Both	60-64 years	Ischemic heart disease	Low temperature	Rate	1990	2021	-0.3260307441239461	0.0230809792670119	-0.616671030717425
Deaths	Sri Lanka	Both	65-69 years	Ischemic heart disease	Low temperature	Number	1990	2021	0.8667847810302475	1.8851370664264997	0.1010423316788456
Deaths	Sri Lanka	Both	65-69 years	Ischemic heart disease	Low temperature	Percent	1990	2021	-0.0506189638132326	0.2502867047742888	-0.146964467984506
Deaths	Sri Lanka	Both	65-69 years	Ischemic heart disease	Low temperature	Rate	1990	2021	-0.3536595893300747	-0.0010735595755247	-0.6187840397812054
Deaths	Sri Lanka	Both	70-74 years	Ischemic heart disease	Low temperature	Number	1990	2021	0.9506305470487016	1.9585110997303392	0.2902666121152243
Deaths	Sri Lanka	Both	70-74 years	Ischemic heart disease	Low temperature	Percent	1990	2021	-0.0506189638132326	0.2502867047742889	-0.1469644679845058
Deaths	Sri Lanka	Both	70-74 years	Ischemic heart disease	Low temperature	Rate	1990	2021	-0.3678484296813436	-0.041219035388655	-0.5818562022355083
Deaths	Sri Lanka	Both	75-79 years	Ischemic heart disease	Low temperature	Number	1990	2021	0.9451229715330256	1.8598554010943	0.2913633078751595
Deaths	Sri Lanka	Both	75-79 years	Ischemic heart disease	Low temperature	Percent	1990	2021	-0.0506189638132324	0.2502867047742891	-0.1469644679845061
Deaths	Sri Lanka	Both	75-79 years	Ischemic heart disease	Low temperature	Rate	1990	2021	-0.3515906431327905	-0.0466633583092791	-0.5695223056867653
Deaths	Sri Lanka	Both	Age-standardized	Ischemic heart disease	Low temperature	Percent	1990	2021	-0.0506189638132324	0.250286704774289	-0.1469644679845062
Deaths	Sri Lanka	Both	Age-standardized	Ischemic heart disease	Low temperature	Rate	1990	2021	-0.3514368276989801	-0.0654062359809304	-0.5655254810725467
Deaths	Sri Lanka	Both	80-84 years	Ischemic heart disease	Low temperature	Number	1990	2021	0.8533032677195465	1.662980692522947	0.2276116684940276
Deaths	Sri Lanka	Both	80-84 years	Ischemic heart disease	Low temperature	Percent	1990	2021	-0.0506189638132324	0.250286704774289	-0.1469644679845062
Deaths	Sri Lanka	Both	80-84 years	Ischemic heart disease	Low temperature	Rate	1990	2021	-0.356867271739972	-0.0758932615526879	-0.5739945774908755
Deaths	Sri Lanka	Both	85-89 years	Ischemic heart disease	Low temperature	Number	1990	2021	1.2260126789237722	2.173143286087328	0.5247236413962595
Deaths	Sri Lanka	Both	85-89 years	Ischemic heart disease	Low temperature	Percent	1990	2021	-0.0506189638132326	0.250286704774289	-0.146964467984506
Deaths	Sri Lanka	Both	85-89 years	Ischemic heart disease	Low temperature	Rate	1990	2021	-0.3365328377820372	-0.054238822957112	-0.5455533218198458
Deaths	Sri Lanka	Both	90-94 years	Ischemic heart disease	Low temperature	Number	1990	2021	2.0763933126851946	3.5345301324370064	1.0762741146837107
Deaths	Sri Lanka	Both	90-94 years	Ischemic heart disease	Low temperature	Percent	1990	2021	-0.0506189638132327	0.2502867047742889	-0.146964467984506
Deaths	Sri Lanka	Both	90-94 years	Ischemic heart disease	Low temperature	Rate	1990	2021	-0.3645422403781894	-0.0633504672453849	-0.5711261977337811
Deaths	Kiribati	Both	60-64 years	Ischemic heart disease	High temperature	Number	1990	2021	1.1945561270228926	6.188340895230963	-0.4606722418657846
Deaths	Kiribati	Both	60-64 years	Ischemic heart disease	High temperature	Percent	1990	2021	-0.0528795068137951	2.408880850931892	-0.793433934516925
Deaths	Kiribati	Both	60-64 years	Ischemic heart disease	High temperature	Rate	1990	2021	-0.0826744918881894	2.0047299237427354	-0.7745607397882188
Deaths	Kiribati	Both	65-69 years	Ischemic heart disease	High temperature	Number	1990	2021	0.6332824671187763	4.3018967957838345	-0.6140223581108888
Deaths	Kiribati	Both	65-69 years	Ischemic heart disease	High temperature	Percent	1990	2021	-0.0528795068137953	2.408880850931892	-0.793433934516925
Deaths	Kiribati	Both	65-69 years	Ischemic heart disease	High temperature	Rate	1990	2021	-0.0934318749118506	1.9428655081589632	-0.7857596379206645
Deaths	Kiribati	Both	70-74 years	Ischemic heart disease	High temperature	Number	1990	2021	0.4794963495134851	3.895016088436896	-0.6462454991954047
Deaths	Kiribati	Both	70-74 years	Ischemic heart disease	High temperature	Percent	1990	2021	-0.0528795068137951	2.408880850931891	-0.793433934516925
Deaths	Kiribati	Both	70-74 years	Ischemic heart disease	High temperature	Rate	1990	2021	-0.071553924818073	2.071828110124172	-0.7780041985517759
Deaths	Kiribati	Both	75-79 years	Ischemic heart disease	High temperature	Number	1990	2021	0.8340632374735677	5.207679275209607	-0.5687831014107206
Deaths	Kiribati	Both	75-79 years	Ischemic heart disease	High temperature	Percent	1990	2021	-0.0528795068137951	2.408880850931892	-0.793433934516925
Deaths	Kiribati	Both	75-79 years	Ischemic heart disease	High temperature	Rate	1990	2021	0.0019622056994956	2.391300742406223	-0.7644230438637547
Deaths	Indonesia	Both	Age-standardized	Ischemic heart disease	Low temperature	Percent	1990	2021	-0.278636514185552	-0.0076656063333815	-0.3602732280303974
Deaths	Indonesia	Both	Age-standardized	Ischemic heart disease	Low temperature	Rate	1990	2021	0.0035579769172619	0.4813423748201579	-0.2466318373404025
Deaths	Indonesia	Both	80-84 years	Ischemic heart disease	Low temperature	Number	1990	2021	1.6707760187503522	3.025671463645204	0.9901045336338844
Deaths	Indonesia	Both	80-84 years	Ischemic heart disease	Low temperature	Percent	1990	2021	-0.2961333929034205	-0.0211372937515333	-0.3709356291897127
Deaths	Indonesia	Both	80-84 years	Ischemic heart disease	Low temperature	Rate	1990	2021	0.1031330902096448	0.6627569555374309	-0.1780103802733081
Deaths	Indonesia	Both	85-89 years	Ischemic heart disease	Low temperature	Number	1990	2021	1.4812372739562274	2.7961126022766383	0.8541323943958371
Deaths	Indonesia	Both	85-89 years	Ischemic heart disease	Low temperature	Percent	1990	2021	-0.2866959511934883	-0.0124102333338697	-0.3677587741377399
Deaths	Indonesia	Both	85-89 years	Ischemic heart disease	Low temperature	Rate	1990	2021	0.2923369969636739	0.9771816311383904	-0.0342866779822308
Deaths	Indonesia	Both	90-94 years	Ischemic heart disease	Low temperature	Number	1990	2021	1.9076929669462983	3.5057216905936417	1.0741884335196246
Deaths	Indonesia	Both	90-94 years	Ischemic heart disease	Low temperature	Percent	1990	2021	-0.2871379983299262	-0.005395981927534	-0.3642799189206988
Deaths	Indonesia	Both	90-94 years	Ischemic heart disease	Low temperature	Rate	1990	2021	0.4123463083913168	1.1885527353432364	0.0074902715969988
Deaths	Indonesia	Both	95+ years	Ischemic heart disease	Low temperature	Number	1990	2021	2.3581640830437345	4.083664531782949	1.286349638913515
Deaths	Indonesia	Both	95+ years	Ischemic heart disease	Low temperature	Percent	1990	2021	-0.2833956523909727	0.0068349832608387	-0.3681140769646109
Deaths	Indonesia	Both	95+ years	Ischemic heart disease	Low temperature	Rate	1990	2021	0.4544768062317325	1.2018197947729383	-0.0097438843065906
Deaths	Armenia	Both	Age-standardized	Ischemic heart disease	Non-optimal temperature	Percent	1990	2021	-0.0469876442941075	0.0031796508790122	-0.0760252459101082
Deaths	Armenia	Both	Age-standardized	Ischemic heart disease	Non-optimal temperature	Rate	1990	2021	-0.3499649792031122	-0.277929374539504	-0.4153505960317126
Deaths	Armenia	Both	80-84 years	Ischemic heart disease	Non-optimal temperature	Number	1990	2021	0.5079441158565087	0.6620616832595113	0.3592005742566446
Deaths	Armenia	Both	80-84 years	Ischemic heart disease	Non-optimal temperature	Percent	1990	2021	-0.0469876442941073	0.0031796508790122	-0.0760252459101082
Deaths	Armenia	Both	80-84 years	Ischemic heart disease	Non-optimal temperature	Rate	1990	2021	-0.3335515824353823	-0.2654380443840734	-0.3992900251799136
Deaths	Armenia	Both	85-89 years	Ischemic heart disease	Non-optimal temperature	Number	1990	2021	0.6237584048862561	0.7771275879953827	0.4814772643114841
Deaths	Armenia	Both	85-89 years	Ischemic heart disease	Non-optimal temperature	Percent	1990	2021	-0.0469876442941071	0.0031796508790121	-0.0760252459101082
Deaths	Armenia	Both	85-89 years	Ischemic heart disease	Non-optimal temperature	Rate	1990	2021	-0.2614968447591201	-0.1917428559255771	-0.3262078700751675
Deaths	Armenia	Both	90-94 years	Ischemic heart disease	Non-optimal temperature	Number	1990	2021	1.3114203384622165	1.5095635692668758	1.1046648675224946
Deaths	Armenia	Both	90-94 years	Ischemic heart disease	Non-optimal temperature	Percent	1990	2021	-0.0469876442941073	0.0031796508790121	-0.0760252459101082
Deaths	Armenia	Both	90-94 years	Ischemic heart disease	Non-optimal temperature	Rate	1990	2021	-0.3088099576327139	-0.249558671392938	-0.3706365844649283
Deaths	Armenia	Both	95+ years	Ischemic heart disease	Non-optimal temperature	Number	1990	2021	0.2275611693454499	0.3380825961863856	0.116955066697481
Deaths	Armenia	Both	95+ years	Ischemic heart disease	Non-optimal temperature	Percent	1990	2021	-0.0469876442941073	0.003179650879012	-0.0760252459101081
Deaths	Armenia	Both	95+ years	Ischemic heart disease	Non-optimal temperature	Rate	1990	2021	-0.2732313880576145	-0.2077979856489121	-0.3387149221585539
Deaths	Tajikistan	Both	60-64 years	Ischemic heart disease	Non-optimal temperature	Number	1990	2021	0.508440015240959	0.8947691463792204	0.1989572328256449
Deaths	Tajikistan	Both	60-64 years	Ischemic heart disease	Non-optimal temperature	Percent	1990	2021	0.0096790810628026	0.0864625564511038	-0.0379343706133766
Deaths	Tajikistan	Both	60-64 years	Ischemic heart disease	Non-optimal temperature	Rate	1990	2021	-0.3721826033199103	-0.2113912248611761	-0.5009902939208876
Deaths	Tajikistan	Both	65-69 years	Ischemic heart disease	Non-optimal temperature	Number	1990	2021	0.7687291630393264	1.1924892618283989	0.4290901027885451
Deaths	Tajikistan	Both	65-69 years	Ischemic heart disease	Non-optimal temperature	Percent	1990	2021	0.0096790810628026	0.0864625564511038	-0.0379343706133767
Deaths	Tajikistan	Both	65-69 years	Ischemic heart disease	Non-optimal temperature	Rate	1990	2021	-0.2144436230557093	-0.0262364883204643	-0.3652895723478533
Deaths	Tajikistan	Both	70-74 years	Ischemic heart disease	Non-optimal temperature	Number	1990	2021	0.6870972918230795	1.0597271371481265	0.3876437372667221
Deaths	Tajikistan	Both	70-74 years	Ischemic heart disease	Non-optimal temperature	Percent	1990	2021	0.0096790810628024	0.086462556451104	-0.0379343706133765
Deaths	Tajikistan	Both	70-74 years	Ischemic heart disease	Non-optimal temperature	Rate	1990	2021	-0.1834164063113448	-0.0030572653857102	-0.3283569861508356
Deaths	Tajikistan	Both	75-79 years	Ischemic heart disease	Non-optimal temperature	Number	1990	2021	-0.0671766648214809	0.1335646846437057	-0.2359981651019818
Deaths	Tajikistan	Both	75-79 years	Ischemic heart disease	Non-optimal temperature	Percent	1990	2021	0.0096790810628026	0.0864625564511039	-0.0379343706133767
Deaths	Tajikistan	Both	75-79 years	Ischemic heart disease	Non-optimal temperature	Rate	1990	2021	-0.1664884932251253	0.0128811884228249	-0.3173366310966606
Deaths	Tajikistan	Both	Age-standardized	Ischemic heart disease	Non-optimal temperature	Percent	1990	2021	0.0096790810628024	0.0864625564511039	-0.0379343706133766
Deaths	Tajikistan	Both	Age-standardized	Ischemic heart disease	Non-optimal temperature	Rate	1990	2021	-0.1883781770136175	-0.0307683408544172	-0.3262713119004997
Deaths	Tajikistan	Both	80-84 years	Ischemic heart disease	Non-optimal temperature	Number	1990	2021	0.3821468452583991	0.7071167653486439	0.1023881397439828
Deaths	Tajikistan	Both	80-84 years	Ischemic heart disease	Non-optimal temperature	Percent	1990	2021	0.0096790810628024	0.086462556451104	-0.0379343706133766
[truncated: 29,357 more rows]
