# Supplementary material for: Global burden of ischemic heart disease in older adult populations linked to non-optimal temperatures: past (1990–2021) and future (2022–2050) analysis
Source: Front Public Health. 2025 Feb 12;13:1548215. doi: 10.3389/fpubh.2025.1548215 (PMC11861215; doi:10.3389/fpubh.2025.1548215)
Supplement: SUPPLEMENTARY TABLE 6 — Burden of ischemic heart disease due to non-optimal temperatures in global older adult population by gender and age group (1990-2021 raw data and 2022-2050 projections). [file Data_Sheet_6.CSV]

Year	mean	type	sex	measure
1990	0.0128260948667322	Suboptimal temperature	Male	DALYs
1991	0.0134804891290676	Suboptimal temperature	Male	DALYs
1992	0.0136862486828222	Suboptimal temperature	Male	DALYs
1993	0.0138477090155094	Suboptimal temperature	Male	DALYs
1994	0.0131774771092254	Suboptimal temperature	Male	DALYs
1995	0.0133073553481951	Suboptimal temperature	Male	DALYs
1996	0.0134478384304326	Suboptimal temperature	Male	DALYs
1997	0.0127120760841617	Suboptimal temperature	Male	DALYs
1998	0.0123777951694602	Suboptimal temperature	Male	DALYs
1999	0.0120097860132946	Suboptimal temperature	Male	DALYs
2000	0.0120869180686049	Suboptimal temperature	Male	DALYs
2001	0.0118409123351206	Suboptimal temperature	Male	DALYs
2002	0.0118755037742209	Suboptimal temperature	Male	DALYs
2003	0.0122609409002205	Suboptimal temperature	Male	DALYs
2004	0.0115500435931802	Suboptimal temperature	Male	DALYs
2005	0.0118116610470143	Suboptimal temperature	Male	DALYs
2006	0.0109110578514886	Suboptimal temperature	Male	DALYs
2007	0.0109214627677361	Suboptimal temperature	Male	DALYs
2008	0.0107181830346978	Suboptimal temperature	Male	DALYs
2009	0.0106843042116927	Suboptimal temperature	Male	DALYs
2010	0.0112518143296876	Suboptimal temperature	Male	DALYs
2011	0.0108749769279376	Suboptimal temperature	Male	DALYs
2012	0.0109763994857228	Suboptimal temperature	Male	DALYs
2013	0.0106153824656444	Suboptimal temperature	Male	DALYs
2014	0.0104463754975125	Suboptimal temperature	Male	DALYs
2015	0.00991549913173417	Suboptimal temperature	Male	DALYs
2016	0.00987434131618294	Suboptimal temperature	Male	DALYs
2017	0.00977523461266018	Suboptimal temperature	Male	DALYs
2018	0.00974411758381735	Suboptimal temperature	Male	DALYs
2019	0.00987301099560044	Suboptimal temperature	Male	DALYs
2020	0.00947499083560831	Suboptimal temperature	Male	DALYs
2021	0.0093492122399603	Suboptimal temperature	Male	DALYs
2022	0.00924757068455747	Suboptimal temperature	Male	DALYs
2023	0.00911401286468545	Suboptimal temperature	Male	DALYs
2024	0.00898336622630219	Suboptimal temperature	Male	DALYs
2025	0.00885576554055149	Suboptimal temperature	Male	DALYs
2026	0.00873230455838953	Suboptimal temperature	Male	DALYs
2027	0.00861413977513117	Suboptimal temperature	Male	DALYs
2028	0.00849837276396612	Suboptimal temperature	Male	DALYs
2029	0.00838510494595504	Suboptimal temperature	Male	DALYs
2030	0.00827334618024321	Suboptimal temperature	Male	DALYs
2031	0.00816395622654078	Suboptimal temperature	Male	DALYs
2032	0.00805769066393627	Suboptimal temperature	Male	DALYs
2033	0.00795285201195571	Suboptimal temperature	Male	DALYs
2034	0.0078499726274541	Suboptimal temperature	Male	DALYs
2035	0.00774865946188087	Suboptimal temperature	Male	DALYs
2036	0.00765030905824375	Suboptimal temperature	Male	DALYs
2037	0.00755562293415016	Suboptimal temperature	Male	DALYs
2038	0.00746317918298348	Suboptimal temperature	Male	DALYs
2039	0.00737238225734015	Suboptimal temperature	Male	DALYs
2040	0.00728211893597809	Suboptimal temperature	Male	DALYs
2041	0.00719302558937726	Suboptimal temperature	Male	DALYs
2042	0.00710547676516684	Suboptimal temperature	Male	DALYs
2043	0.00701884511125698	Suboptimal temperature	Male	DALYs
2044	0.0069327621412559	Suboptimal temperature	Male	DALYs
2045	0.00684674671031588	Suboptimal temperature	Male	DALYs
2046	0.00676148705395073	Suboptimal temperature	Male	DALYs
2047	0.00667748207996636	Suboptimal temperature	Male	DALYs
2048	0.00659458095296946	Suboptimal temperature	Male	DALYs
2049	0.00651253651736026	Suboptimal temperature	Male	DALYs
2050	0.00643111930563895	Suboptimal temperature	Male	DALYs
1990	0.0117492324436704	Low temperature	Male	DALYs
1991	0.0123993560550821	Low temperature	Male	DALYs
1992	0.0126328784047096	Low temperature	Male	DALYs
1993	0.0126980046738464	Low temperature	Male	DALYs
1994	0.011929390853547	Low temperature	Male	DALYs
1995	0.0119428241745418	Low temperature	Male	DALYs
1996	0.0122775957847591	Low temperature	Male	DALYs
1997	0.0116066654343945	Low temperature	Male	DALYs
1998	0.0107826931672424	Low temperature	Male	DALYs
1999	0.0107323935741395	Low temperature	Male	DALYs
2000	0.0108331106115018	Low temperature	Male	DALYs
2001	0.0105739199317502	Low temperature	Male	DALYs
2002	0.0103592779408297	Low temperature	Male	DALYs
2003	0.0108047774833635	Low temperature	Male	DALYs
2004	0.0102204569153678	Low temperature	Male	DALYs
2005	0.0102908115340579	Low temperature	Male	DALYs
2006	0.00943718661108965	Low temperature	Male	DALYs
2007	0.00938092813390347	Low temperature	Male	DALYs
2008	0.00945088929296781	Low temperature	Male	DALYs
2009	0.00903164103652406	Low temperature	Male	DALYs
2010	0.0093325723841276	Low temperature	Male	DALYs
2011	0.00944143236811493	Low temperature	Male	DALYs
2012	0.00925329690331571	Low temperature	Male	DALYs
2013	0.00904739703164928	Low temperature	Male	DALYs
2014	0.00875774242487097	Low temperature	Male	DALYs
2015	0.00823129556039959	Low temperature	Male	DALYs
2016	0.00798263666035422	Low temperature	Male	DALYs
2017	0.00797183508380316	Low temperature	Male	DALYs
2018	0.00795932101617643	Low temperature	Male	DALYs
2019	0.00791162562269742	Low temperature	Male	DALYs
2020	0.00776587033976952	Low temperature	Male	DALYs
2021	0.00771402393047833	Low temperature	Male	DALYs
2022	0.00769825158617134	Low temperature	Male	DALYs
2023	0.00765661364700348	Low temperature	Male	DALYs
2024	0.00761390155654566	Low temperature	Male	DALYs
2025	0.00757305966273042	Low temperature	Male	DALYs
2026	0.00753509711600835	Low temperature	Male	DALYs
2027	0.00750021753959278	Low temperature	Male	DALYs
2028	0.00746575000908422	Low temperature	Male	DALYs
2029	0.00743059865291823	Low temperature	Male	DALYs
2030	0.00739578171125304	Low temperature	Male	DALYs
2031	0.00736193841341435	Low temperature	Male	DALYs
2032	0.00732931394323285	Low temperature	Male	DALYs
2033	0.00729615951914599	Low temperature	Male	DALYs
2034	0.00726234049171341	Low temperature	Male	DALYs
2035	0.00722919241757989	Low temperature	Male	DALYs
2036	0.00719839516419741	Low temperature	Male	DALYs
2037	0.00717065413685189	Low temperature	Male	DALYs
2038	0.00714417165675519	Low temperature	Male	DALYs
2039	0.00711763167641264	Low temperature	Male	DALYs
2040	0.00709043037938877	Low temperature	Male	DALYs
2041	0.00706312095856216	Low temperature	Male	DALYs
2042	0.00703614482385949	Low temperature	Male	DALYs
2043	0.00700867980590683	Low temperature	Male	DALYs
2044	0.00698013379911892	Low temperature	Male	DALYs
2045	0.00695028292603658	Low temperature	Male	DALYs
2046	0.0069199984595727	Low temperature	Male	DALYs
2047	0.00689015704502787	Low temperature	Male	DALYs
2048	0.00686052783491312	Low temperature	Male	DALYs
2049	0.00683076171625767	Low temperature	Male	DALYs
2050	0.0068006556811418	Low temperature	Male	DALYs
1990	0.0011651976817017	High temperature	Male	DALYs
1991	0.0011782009970616	High temperature	Male	DALYs
1992	0.00114714149133784	High temperature	Male	DALYs
1993	0.00124619698569921	High temperature	Male	DALYs
1994	0.00134880128523133	High temperature	Male	DALYs
1995	0.00147612563674802	High temperature	Male	DALYs
1996	0.00126726342623839	High temperature	Male	DALYs
1997	0.00120129614185702	High temperature	Male	DALYs
1998	0.00171513570606033	High temperature	Male	DALYs
1999	0.00137921718759323	High temperature	Male	DALYs
2000	0.00135956332467901	High temperature	Male	DALYs
2001	0.00136373457217681	High temperature	Male	DALYs
2002	0.00162860472013143	High temperature	Male	DALYs
2003	0.00156872058779975	High temperature	Male	DALYs
2004	0.00142952314804319	High temperature	Male	DALYs
2005	0.00163722078258853	High temperature	Male	DALYs
2006	0.00157899605195971	High temperature	Male	DALYs
2007	0.00165680333315362	High temperature	Male	DALYs
2008	0.00136602502064536	High temperature	Male	DALYs
2009	0.00176137812567871	High temperature	Male	DALYs
2010	0.00205213847652463	High temperature	Male	DALYs
2011	0.00154632528604831	High temperature	Male	DALYs
2012	0.00185785482182337	High temperature	Male	DALYs
2013	0.00168589173898257	High temperature	Male	DALYs
2014	0.00181598846679062	High temperature	Male	DALYs
2015	0.00180077467796379	High temperature	Male	DALYs
2016	0.00200890769300065	High temperature	Male	DALYs
2017	0.00192569518806602	High temperature	Male	DALYs
2018	0.00190663377485149	High temperature	Male	DALYs
2019	0.00210004327352524	High temperature	Male	DALYs
2020	0.00182903446346786	High temperature	Male	DALYs
2021	0.00174576305871639	High temperature	Male	DALYs
2022	0.00167793603589736	High temperature	Male	DALYs
2023	0.00161402343861521	High temperature	Male	DALYs
2024	0.0015542871251357	High temperature	Male	DALYs
2025	0.00149797978737803	High temperature	Male	DALYs
2026	0.00144487065192519	High temperature	Male	DALYs
2027	0.00139484104042608	High temperature	Male	DALYs
2028	0.00134748067069275	High temperature	Male	DALYs
2029	0.00130293991426029	High temperature	Male	DALYs
2030	0.00126074682167541	High temperature	Male	DALYs
2031	0.00122075980251332	High temperature	Male	DALYs
2032	0.00118289474512704	High temperature	Male	DALYs
2033	0.00114688420734457	High temperature	Male	DALYs
2034	0.00111272719996211	High temperature	Male	DALYs
2035	0.00108005195799332	High temperature	Male	DALYs
2036	0.00104871806562953	High temperature	Male	DALYs
2037	0.00101868000527006	High temperature	Male	DALYs
2038	0.00098982456922266	High temperature	Male	DALYs
2039	0.000962153057586478	High temperature	Male	DALYs
2040	0.0009355122138052	High temperature	Male	DALYs
2041	0.000909854892648738	High temperature	Male	DALYs
2042	0.000885163770821697	High temperature	Male	DALYs
2043	0.000861357601273412	High temperature	Male	DALYs
2044	0.000838376093281988	High temperature	Male	DALYs
2045	0.000816103143021682	High temperature	Male	DALYs
2046	0.000794486830199957	High temperature	Male	DALYs
2047	0.000773508175903443	High temperature	Male	DALYs
2048	0.000753130673962497	High temperature	Male	DALYs
2049	0.000733312966115344	High temperature	Male	DALYs
2050	0.000714013156902242	High temperature	Male	DALYs
1990	0.0089120311512161	Suboptimal temperature	Female	DALYs
1991	0.00934036894550935	Suboptimal temperature	Female	DALYs
1992	0.00945090392651644	Suboptimal temperature	Female	DALYs
1993	0.00958617147980595	Suboptimal temperature	Female	DALYs
1994	0.00911441614844288	Suboptimal temperature	Female	DALYs
1995	0.00911626291869283	Suboptimal temperature	Female	DALYs
1996	0.00923843675056746	Suboptimal temperature	Female	DALYs
1997	0.0087296115920252	Suboptimal temperature	Female	DALYs
1998	0.00845966328714306	Suboptimal temperature	Female	DALYs
1999	0.00826702865757671	Suboptimal temperature	Female	DALYs
2000	0.00820969638202269	Suboptimal temperature	Female	DALYs
2001	0.00803734303295504	Suboptimal temperature	Female	DALYs
2002	0.00804210250550158	Suboptimal temperature	Female	DALYs
2003	0.00825730520532797	Suboptimal temperature	Female	DALYs
2004	0.00769027523778289	Suboptimal temperature	Female	DALYs
2005	0.00786771976087354	Suboptimal temperature	Female	DALYs
2006	0.00733236408389316	Suboptimal temperature	Female	DALYs
2007	0.00722429035805758	Suboptimal temperature	Female	DALYs
2008	0.00701104593310943	Suboptimal temperature	Female	DALYs
2009	0.00698009930406742	Suboptimal temperature	Female	DALYs
2010	0.00722643647496437	Suboptimal temperature	Female	DALYs
2011	0.0070068923429902	Suboptimal temperature	Female	DALYs
2012	0.00705417448461637	Suboptimal temperature	Female	DALYs
2013	0.00677178368448144	Suboptimal temperature	Female	DALYs
2014	0.0065993317325585	Suboptimal temperature	Female	DALYs
2015	0.00627063775576266	Suboptimal temperature	Female	DALYs
2016	0.00624797924327177	Suboptimal temperature	Female	DALYs
2017	0.00615214961435896	Suboptimal temperature	Female	DALYs
2018	0.00610718417549811	Suboptimal temperature	Female	DALYs
2019	0.00611815209577334	Suboptimal temperature	Female	DALYs
2020	0.00584743324737919	Suboptimal temperature	Female	DALYs
2021	0.005807795795709	Suboptimal temperature	Female	DALYs
2022	0.00577715912510752	Suboptimal temperature	Female	DALYs
2023	0.00573626659631982	Suboptimal temperature	Female	DALYs
2024	0.00569550607671386	Suboptimal temperature	Female	DALYs
2025	0.00565382782678486	Suboptimal temperature	Female	DALYs
2026	0.00561504866334948	Suboptimal temperature	Female	DALYs
2027	0.00558255560298871	Suboptimal temperature	Female	DALYs
2028	0.00554897993848314	Suboptimal temperature	Female	DALYs
2029	0.00551521253217086	Suboptimal temperature	Female	DALYs
2030	0.00547772221965351	Suboptimal temperature	Female	DALYs
2031	0.00544007766973757	Suboptimal temperature	Female	DALYs
2032	0.00540562806920116	Suboptimal temperature	Female	DALYs
2033	0.00536971593279203	Suboptimal temperature	Female	DALYs
2034	0.00533270782286893	Suboptimal temperature	Female	DALYs
2035	0.00529185456075873	Suboptimal temperature	Female	DALYs
2036	0.0052517425503237	Suboptimal temperature	Female	DALYs
2037	0.00521619174564395	Suboptimal temperature	Female	DALYs
2038	0.00518196901555418	Suboptimal temperature	Female	DALYs
2039	0.00514780034418072	Suboptimal temperature	Female	DALYs
2040	0.00511048742165825	Suboptimal temperature	Female	DALYs
2041	0.00507276637110559	Suboptimal temperature	Female	DALYs
2042	0.00503712282786374	Suboptimal temperature	Female	DALYs
2043	0.00500169054450905	Suboptimal temperature	Female	DALYs
2044	0.00496488283957104	Suboptimal temperature	Female	DALYs
2045	0.00492444135669785	Suboptimal temperature	Female	DALYs
2046	0.0048823218569531	Suboptimal temperature	Female	DALYs
2047	0.00484102018069124	Suboptimal temperature	Female	DALYs
2048	0.004800550641833	Suboptimal temperature	Female	DALYs
2049	0.0047600104774304	Suboptimal temperature	Female	DALYs
2050	0.00471830903555685	Suboptimal temperature	Female	DALYs
1990	0.00822339645177532	Low temperature	Female	DALYs
1991	0.00863422297848657	Low temperature	Female	DALYs
1992	0.00878545339695616	Low temperature	Female	DALYs
1993	0.00887411300812892	Low temperature	Female	DALYs
1994	0.00833020394818602	Low temperature	Female	DALYs
1995	0.0082633244536412	Low temperature	Female	DALYs
1996	0.00851016798923392	Low temperature	Female	DALYs
1997	0.00804076427604159	Low temperature	Female	DALYs
1998	0.00745924845390956	Low temperature	Female	DALYs
1999	0.00744899145791622	Low temperature	Female	DALYs
2000	0.00742227358339058	Low temperature	Female	DALYs
2001	0.00723887908949606	Low temperature	Female	DALYs
2002	0.00709680262769987	Low temperature	Female	DALYs
2003	0.00736173138653775	Low temperature	Female	DALYs
2004	0.00689940343959132	Low temperature	Female	DALYs
2005	0.00693825436454984	Low temperature	Female	DALYs
2006	0.00642345123746673	Low temperature	Female	DALYs
2007	0.00627760626643311	Low temperature	Female	DALYs
2008	0.00625780011873866	Low temperature	Female	DALYs
2009	0.00599078595092537	Low temperature	Female	DALYs
2010	0.00608541362943346	Low temperature	Female	DALYs
2011	0.0061447233646933	Low temperature	Female	DALYs
2012	0.00598940800187101	Low temperature	Female	DALYs
2013	0.00581150884381005	Low temperature	Female	DALYs
2014	0.00558753905458253	Low temperature	Female	DALYs
2015	0.00524199481285632	Low temperature	Female	DALYs
2016	0.00507720027044773	Low temperature	Female	DALYs
2017	0.00504163760413678	Low temperature	Female	DALYs
2018	0.00501601779103314	Low temperature	Female	DALYs
2019	0.0049316139452918	Low temperature	Female	DALYs
2020	0.00481875345287035	Low temperature	Female	DALYs
2021	0.00481832558773846	Low temperature	Female	DALYs
2022	0.00482333403601495	Low temperature	Female	DALYs
2023	0.00482307917103609	Low temperature	Female	DALYs
2024	0.00482022751096178	Low temperature	Female	DALYs
2025	0.00481849786411384	Low temperature	Female	DALYs
2026	0.00482053380358991	Low temperature	Female	DALYs
2027	0.00482805640487128	Low temperature	Female	DALYs
2028	0.00483487357577779	Low temperature	Female	DALYs
2029	0.00483923926013656	Low temperature	Female	DALYs
2030	0.00484140595237066	Low temperature	Female	DALYs
2031	0.00484353400425253	Low temperature	Female	DALYs
2032	0.00484817108494554	Low temperature	Female	DALYs
2033	0.00485114467363508	Low temperature	Female	DALYs
2034	0.0048507017598375	Low temperature	Female	DALYs
2035	0.00484733730950097	Low temperature	Female	DALYs
2036	0.00484530182248918	Low temperature	Female	DALYs
2037	0.00484874440999762	Low temperature	Female	DALYs
2038	0.00485410460182302	Low temperature	Female	DALYs
2039	0.00485833936070517	Low temperature	Female	DALYs
2040	0.00485942378758843	Low temperature	Female	DALYs
2041	0.00485959346490213	Low temperature	Female	DALYs
2042	0.00486185714837832	Low temperature	Female	DALYs
2043	0.00486416675811363	Low temperature	Female	DALYs
2044	0.00486402608232157	Low temperature	Female	DALYs
2045	0.00485937718680237	Low temperature	Female	DALYs
2046	0.00485220002765571	Low temperature	Female	DALYs
2047	0.00484613690740087	Low temperature	Female	DALYs
2048	0.00484113693980252	Low temperature	Female	DALYs
2049	0.00483581508958585	Low temperature	Female	DALYs
2050	0.00482888828489847	Low temperature	Female	DALYs
1990	0.000745050016877727	High temperature	Female	DALYs
1991	0.00076801713428393	High temperature	Female	DALYs
1992	0.000724457657424322	High temperature	Female	DALYs
1993	0.000771985280256782	High temperature	Female	DALYs
1994	0.00084808166708131	High temperature	Female	DALYs
1995	0.000922701551242531	High temperature	Female	DALYs
1996	0.000788747392339437	High temperature	Female	DALYs
1997	0.000748406917753341	High temperature	Female	DALYs
1998	0.00107541072909962	High temperature	Female	DALYs
1999	0.000882596064790256	High temperature	Female	DALYs
2000	0.00085382622403576	High temperature	Female	DALYs
2001	0.000859442403705218	High temperature	Female	DALYs
2002	0.00101501630252674	High temperature	Female	DALYs
2003	0.000964333963194771	High temperature	Female	DALYs
2004	0.000850192466450142	High temperature	Female	DALYs
2005	0.00100000355185478	High temperature	Female	DALYs
2006	0.00097379454963305	High temperature	Female	DALYs
2007	0.0010174363132423	High temperature	Female	DALYs
2008	0.000812870954132738	High temperature	Female	DALYs
2009	0.00105428216078697	High temperature	Female	DALYs
2010	0.00122029021175642	High temperature	Female	DALYs
2011	0.000929696037625854	High temperature	Female	DALYs
2012	0.00114724993327232	High temperature	Female	DALYs
2013	0.00103229519028918	High temperature	Female	DALYs
2014	0.00108826005046505	High temperature	Female	DALYs
2015	0.00109970732693893	High temperature	Female	DALYs
2016	0.00124323676864796	High temperature	Female	DALYs
2017	0.00118566936206078	High temperature	Female	DALYs
2018	0.00116537515150675	High temperature	Female	DALYs
2019	0.00127002410477941	High temperature	Female	DALYs
2020	0.00110047588176142	High temperature	Female	DALYs
2021	0.00105611232528864	High temperature	Female	DALYs
2022	0.00101747336329406	High temperature	Female	DALYs
2023	0.000981299967166138	High temperature	Female	DALYs
2024	0.000947078492865677	High temperature	Female	DALYs
2025	0.000913945592165354	High temperature	Female	DALYs
2026	0.000882507359981952	High temperature	Female	DALYs
2027	0.000852888060197975	High temperature	Female	DALYs
2028	0.000824662681531694	High temperature	Female	DALYs
2029	0.000797874134686532	High temperature	Female	DALYs
2030	0.000771960513984453	High temperature	Female	DALYs
2031	0.000747305598614978	High temperature	Female	DALYs
2032	0.000724015031375733	High temperature	Female	DALYs
2033	0.000701827884860284	High temperature	Female	DALYs
2034	0.000680656937512028	High temperature	Female	DALYs
2035	0.0006600826636183	High temperature	Female	DALYs
2036	0.000640259591442759	High temperature	Female	DALYs
2037	0.000621249421762153	High temperature	Female	DALYs
2038	0.000602969139386631	High temperature	Female	DALYs
2039	0.000585404712342023	High temperature	Female	DALYs
2040	0.000568395817464068	High temperature	Female	DALYs
2041	0.000552013095977477	High temperature	Female	DALYs
2042	0.000536267856560647	High temperature	Female	DALYs
2043	0.000521080532107861	High temperature	Female	DALYs
2044	0.000506391093407596	High temperature	Female	DALYs
2045	0.000492084357620202	High temperature	Female	DALYs
2046	0.000478159626986637	High temperature	Female	DALYs
2047	0.000464635442417134	High temperature	Female	DALYs
2048	0.000451506832460488	High temperature	Female	DALYs
2049	0.000438753588441594	High temperature	Female	DALYs
2050	0.000426344031011241	High temperature	Female	DALYs
1990	0.000759028824601754	Suboptimal temperature	Male	Deaths
1991	0.000796472414012287	Suboptimal temperature	Male	Deaths
1992	0.00080460698244828	Suboptimal temperature	Male	Deaths
1993	0.000812454601179414	Suboptimal temperature	Male	Deaths
1994	0.000770645938235857	Suboptimal temperature	Male	Deaths
1995	0.000778180418016802	Suboptimal temperature	Male	Deaths
1996	0.000787183149379377	Suboptimal temperature	Male	Deaths
1997	0.000743437629239608	Suboptimal temperature	Male	Deaths
1998	0.00072257622009945	Suboptimal temperature	Male	Deaths
1999	0.00070266712945889	Suboptimal temperature	Male	Deaths
2000	0.000706184893227771	Suboptimal temperature	Male	Deaths
2001	0.000693566590688105	Suboptimal temperature	Male	Deaths
2002	0.00069512563436648	Suboptimal temperature	Male	Deaths
2003	0.000720191653867011	Suboptimal temperature	Male	Deaths
2004	0.000681961783134551	Suboptimal temperature	Male	Deaths
2005	0.000697290165644532	Suboptimal temperature	Male	Deaths
2006	0.000646832864527586	Suboptimal temperature	Male	Deaths
2007	0.000647178800595614	Suboptimal temperature	Male	Deaths
2008	0.000638662579679302	Suboptimal temperature	Male	Deaths
2009	0.000637702889480125	Suboptimal temperature	Male	Deaths
2010	0.000671318755300546	Suboptimal temperature	Male	Deaths
2011	0.000648975011875245	Suboptimal temperature	Male	Deaths
2012	0.000653101324864077	Suboptimal temperature	Male	Deaths
2013	0.000639531430845411	Suboptimal temperature	Male	Deaths
2014	0.0006285210624683	Suboptimal temperature	Male	Deaths
2015	0.000596442300080527	Suboptimal temperature	Male	Deaths
2016	0.000592812886489893	Suboptimal temperature	Male	Deaths
2017	0.000585707698917536	Suboptimal temperature	Male	Deaths
2018	0.000581409975430262	Suboptimal temperature	Male	Deaths
2019	0.000586011723442675	Suboptimal temperature	Male	Deaths
2020	0.000564843541649113	Suboptimal temperature	Male	Deaths
2021	0.000559407818058209	Suboptimal temperature	Male	Deaths
2022	0.000549584871149777	Suboptimal temperature	Male	Deaths
2023	0.000540641955167909	Suboptimal temperature	Male	Deaths
2024	0.000531871938312657	Suboptimal temperature	Male	Deaths
2025	0.000523385505807512	Suboptimal temperature	Male	Deaths
2026	0.000515184547552863	Suboptimal temperature	Male	Deaths
2027	0.000507344141552364	Suboptimal temperature	Male	Deaths
2028	0.000499669592663699	Suboptimal temperature	Male	Deaths
2029	0.000492216090907188	Suboptimal temperature	Male	Deaths
2030	0.000484952749962792	Suboptimal temperature	Male	Deaths
2031	0.000477871597774916	Suboptimal temperature	Male	Deaths
2032	0.000470996863583286	Suboptimal temperature	Male	Deaths
2033	0.000464196372964023	Suboptimal temperature	Male	Deaths
2034	0.000457580060100372	Suboptimal temperature	Male	Deaths
2035	0.000451161270438307	Suboptimal temperature	Male	Deaths
2036	0.000445047000902284	Suboptimal temperature	Male	Deaths
2037	0.000439282319878804	Suboptimal temperature	Male	Deaths
2038	0.000433725307446336	Suboptimal temperature	Male	Deaths
2039	0.000428331054557094	Suboptimal temperature	Male	Deaths
2040	0.000422988569709182	Suboptimal temperature	Male	Deaths
2041	0.000417744690044503	Suboptimal temperature	Male	Deaths
2042	0.000412619482144685	Suboptimal temperature	Male	Deaths
2043	0.000407537452604953	Suboptimal temperature	Male	Deaths
2044	0.000402458305156277	Suboptimal temperature	Male	Deaths
2045	0.000397329321280838	Suboptimal temperature	Male	Deaths
2046	0.000392231933211052	Suboptimal temperature	Male	Deaths
2047	0.000387224256922946	Suboptimal temperature	Male	Deaths
2048	0.000382287763632446	Suboptimal temperature	Male	Deaths
2049	0.000377392016635504	Suboptimal temperature	Male	Deaths
2050	0.000372509237325326	Suboptimal temperature	Male	Deaths
1990	0.000698665817401318	Low temperature	Male	Deaths
1991	0.00073654902013263	Low temperature	Male	Deaths
1992	0.000746899681215296	Low temperature	Male	Deaths
1993	0.000749319731811083	Low temperature	Male	Deaths
1994	0.000701282028679561	Low temperature	Male	Deaths
1995	0.000703278408259947	Low temperature	Male	Deaths
1996	0.000723384861701591	Low temperature	Male	Deaths
1997	0.000682265834221079	Low temperature	Male	Deaths
1998	0.000635329177267319	Low temperature	Male	Deaths
1999	0.000632152386600404	Low temperature	Male	Deaths
2000	0.000636698527059899	Low temperature	Male	Deaths
2001	0.000623045977618895	Low temperature	Male	Deaths
2002	0.000611589475357591	Low temperature	Male	Deaths
2003	0.000639293055866834	Low temperature	Male	Deaths
2004	0.000607981882599291	Low temperature	Male	Deaths
2005	0.000612735830703924	Low temperature	Male	Deaths
2006	0.000564151880987538	Low temperature	Male	Deaths
2007	0.000561315021172321	Low temperature	Male	Deaths
2008	0.000567350511287965	Low temperature	Male	Deaths
2009	0.000546002179981914	Low temperature	Male	Deaths
2010	0.000564794160323397	Low temperature	Male	Deaths
2011	0.000568041186427258	Low temperature	Male	Deaths
2012	0.000557210713107478	Low temperature	Male	Deaths
2013	0.000549546475165509	Low temperature	Male	Deaths
2014	0.000531973579776208	Low temperature	Male	Deaths
2015	0.000500930521455731	Low temperature	Male	Deaths
2016	0.000486618256461771	Low temperature	Male	Deaths
2017	0.000484655636218383	Low temperature	Male	Deaths
2018	0.000481707851713245	Low temperature	Male	Deaths
2019	0.000477560987504243	Low temperature	Male	Deaths
2020	0.000469553058376791	Low temperature	Male	Deaths
2021	0.000467947875141548	Low temperature	Male	Deaths
2022	0.000464137204386449	Low temperature	Male	Deaths
2023	0.000460851328550091	Low temperature	Male	Deaths
2024	0.000457484889773436	Low temperature	Male	Deaths
2025	0.000454333344746275	Low temperature	Male	Deaths
2026	0.000451395882669799	Low temperature	Male	Deaths
2027	0.000448646973139655	Low temperature	Male	Deaths
2028	0.000445934290454782	Low temperature	Male	Deaths
2029	0.00044321892408012	Low temperature	Male	Deaths
2030	0.000440632718330815	Low temperature	Male	Deaths
2031	0.000438141381090017	Low temperature	Male	Deaths
2032	0.000435695254500311	Low temperature	Male	Deaths
2033	0.000433171390062596	Low temperature	Male	Deaths
2034	0.000430622689003133	Low temperature	Male	Deaths
2035	0.000428243479562556	Low temperature	Male	Deaths
2036	0.000426172871500376	Low temperature	Male	Deaths
2037	0.000424439704338405	Low temperature	Male	Deaths
2038	0.000422866947302304	Low temperature	Male	Deaths
2039	0.000421332723725795	Low temperature	Male	Deaths
2040	0.000419782382375735	Low temperature	Male	Deaths
2041	0.000418248121147702	Low temperature	Male	Deaths
2042	0.000416744863599273	Low temperature	Male	Deaths
2043	0.000415173082535608	Low temperature	Male	Deaths
2044	0.000413466245684213	Low temperature	Male	Deaths
2045	0.000411602984880846	Low temperature	Male	Deaths
2046	0.000409686582224931	Low temperature	Male	Deaths
2047	0.00040781878622774	Low temperature	Male	Deaths
2048	0.000405969639412351	Low temperature	Male	Deaths
2049	0.000404095030814419	Low temperature	Male	Deaths
2050	0.000402169675639404	Low temperature	Male	Deaths
1990	6.50409948019894e-05	High temperature	Male	Deaths
1991	6.53521019166354e-05	High temperature	Male	Deaths
1992	6.30786995969589e-05	High temperature	Male	Deaths
1993	6.86394827540467e-05	High temperature	Male	Deaths
1994	7.47844926759644e-05	High temperature	Male	Deaths
1995	8.12659831734145e-05	High temperature	Male	Deaths
1996	6.94432756414113e-05	High temperature	Male	Deaths
1997	6.63432465968599e-05	High temperature	Male	Deaths
1998	9.41651626418359e-05	High temperature	Male	Deaths
1999	7.6156792188872e-05	High temperature	Male	Deaths
2000	7.54674246388009e-05	High temperature	Male	Deaths
2001	7.58834972440824e-05	High temperature	Male	Deaths
2002	8.9967159204626e-05	High temperature	Male	Deaths
2003	8.73483817508876e-05	High temperature	Male	Deaths
2004	7.94784330941808e-05	High temperature	Male	Deaths
2005	9.12960337820122e-05	High temperature	Male	Deaths
2006	8.85146606803074e-05	High temperature	Male	Deaths
2007	9.25198980060823e-05	High temperature	Male	Deaths
2008	7.66166234837932e-05	High temperature	Male	Deaths
2009	9.78329754487041e-05	High temperature	Male	Deaths
2010	0.000114301698743613	High temperature	Male	Deaths
2011	8.70272347841513e-05	High temperature	Male	Deaths
2012	0.000103587789948239	High temperature	Male	Deaths
2013	9.66394030418513e-05	High temperature	Male	Deaths
2014	0.000103767372008663	High temperature	Male	Deaths
2015	0.000101976453025014	High temperature	Male	Deaths
2016	0.000112927613821195	High temperature	Male	Deaths
2017	0.000107956534254012	High temperature	Male	Deaths
2018	0.00010655417996251	High temperature	Male	Deaths
2019	0.00011635896547233	High temperature	Male	Deaths
2020	0.000101958932859082	High temperature	Male	Deaths
2021	9.77166846692358e-05	High temperature	Male	Deaths
2022	9.36558785392151e-05	High temperature	Male	Deaths
2023	8.99115332403717e-05	High temperature	Male	Deaths
2024	8.63958179093751e-05	High temperature	Male	Deaths
2025	8.30758530107465e-05	High temperature	Male	Deaths
2026	7.99404268562272e-05	High temperature	Male	Deaths
2027	7.69809711228897e-05	High temperature	Male	Deaths
2028	7.41719419262314e-05	High temperature	Male	Deaths
2029	7.15327160831157e-05	High temperature	Male	Deaths
2030	6.90394957302119e-05	High temperature	Male	Deaths
2031	6.66847888831624e-05	High temperature	Male	Deaths
2032	6.44612601201519e-05	High temperature	Male	Deaths
2033	6.23501389087642e-05	High temperature	Male	Deaths
2034	6.03580462364516e-05	High temperature	Male	Deaths
2035	5.84581576195575e-05	High temperature	Male	Deaths
2036	5.66401625768542e-05	High temperature	Male	Deaths
2037	5.49013628146397e-05	High temperature	Male	Deaths
2038	5.32349837151784e-05	High temperature	Male	Deaths
2039	5.16465716695247e-05	High temperature	Male	Deaths
2040	5.01255733418528e-05	High temperature	Male	Deaths
2041	4.86700075898361e-05	High temperature	Male	Deaths
2042	4.72800197174496e-05	High temperature	Male	Deaths
2043	4.59491090999615e-05	High temperature	Male	Deaths
2044	4.46727402399252e-05	High temperature	Male	Deaths
2045	4.34399528512289e-05	High temperature	Male	Deaths
2046	4.22466494141007e-05	High temperature	Male	Deaths
2047	4.10923119167245e-05	High temperature	Male	Deaths
2048	3.99742484890488e-05	High temperature	Male	Deaths
2049	3.88889528195503e-05	High temperature	Male	Deaths
2050	3.78326273490917e-05	High temperature	Male	Deaths
1990	0.000574388178812051	Suboptimal temperature	Female	Deaths
1991	0.000600945926837962	Suboptimal temperature	Female	Deaths
1992	0.000605185501376943	Suboptimal temperature	Female	Deaths
1993	0.000614572618758559	Suboptimal temperature	Female	Deaths
1994	0.000582206651127841	Suboptimal temperature	Female	Deaths
1995	0.000582291621061017	Suboptimal temperature	Female	Deaths
1996	0.00059176000535508	Suboptimal temperature	Female	Deaths
1997	0.000556915706012186	Suboptimal temperature	Female	Deaths
1998	0.000537739106079609	Suboptimal temperature	Female	Deaths
1999	0.000526559749003596	Suboptimal temperature	Female	Deaths
2000	0.000521143951058511	Suboptimal temperature	Female	Deaths
2001	0.000511958880542603	Suboptimal temperature	Female	Deaths
2002	0.000510512345414301	Suboptimal temperature	Female	Deaths
2003	0.000524579009218202	Suboptimal temperature	Female	Deaths
2004	0.000490168091412641	Suboptimal temperature	Female	Deaths
2005	0.00049969405267234	Suboptimal temperature	Female	Deaths
2006	0.000467400033469707	Suboptimal temperature	Female	Deaths
2007	0.000459630910879904	Suboptimal temperature	Female	Deaths
2008	0.000450464489745233	Suboptimal temperature	Female	Deaths
2009	0.0004481778347888	Suboptimal temperature	Female	Deaths
2010	0.000464731047682879	Suboptimal temperature	Female	Deaths
2011	0.000449130059513556	Suboptimal temperature	Female	Deaths
2012	0.000447565397408625	Suboptimal temperature	Female	Deaths
2013	0.000434105316191533	Suboptimal temperature	Female	Deaths
2014	0.000421059348556918	Suboptimal temperature	Female	Deaths
2015	0.000401240202975586	Suboptimal temperature	Female	Deaths
2016	0.000399652474318773	Suboptimal temperature	Female	Deaths
2017	0.000393736940868163	Suboptimal temperature	Female	Deaths
2018	0.000389479426470716	Suboptimal temperature	Female	Deaths
2019	0.000386971143926095	Suboptimal temperature	Female	Deaths
2020	0.000371435503041202	Suboptimal temperature	Female	Deaths
2021	0.000371092078491755	Suboptimal temperature	Female	Deaths
2022	0.00036682216326075	Suboptimal temperature	Female	Deaths
2023	0.000363558384517604	Suboptimal temperature	Female	Deaths
2024	0.000360361201912089	Suboptimal temperature	Female	Deaths
2025	0.000357356186178778	Suboptimal temperature	Female	Deaths
2026	0.000354636160330323	Suboptimal temperature	Female	Deaths
2027	0.000352317191713369	Suboptimal temperature	Female	Deaths
2028	0.000349881539593094	Suboptimal temperature	Female	Deaths
2029	0.000347537232326686	Suboptimal temperature	Female	Deaths
2030	0.000345127252813105	Suboptimal temperature	Female	Deaths
2031	0.000342766205360842	Suboptimal temperature	Female	Deaths
2032	0.00034056065307426	Suboptimal temperature	Female	Deaths
2033	0.000338137021376035	Suboptimal temperature	Female	Deaths
2034	0.000335661702146559	Suboptimal temperature	Female	Deaths
2035	0.000333017867497621	Suboptimal temperature	Female	Deaths
2036	0.000330573585038532	Suboptimal temperature	Female	Deaths
2037	0.000328584067243719	Suboptimal temperature	Female	Deaths
2038	0.000326731945748587	Suboptimal temperature	Female	Deaths
2039	0.000324940394325902	Suboptimal temperature	Female	Deaths
2040	0.000322933933540699	Suboptimal temperature	Female	Deaths
2041	0.000320952420989011	Suboptimal temperature	Female	Deaths
2042	0.000319183103567036	Suboptimal temperature	Female	Deaths
2043	0.00031740559693138	Suboptimal temperature	Female	Deaths
2044	0.000315449145202657	Suboptimal temperature	Female	Deaths
2045	0.000313078732222401	Suboptimal temperature	Female	Deaths
2046	0.000310510363861525	Suboptimal temperature	Female	Deaths
2047	0.00030801129004515	Suboptimal temperature	Female	Deaths
2048	0.000305580067124526	Suboptimal temperature	Female	Deaths
2049	0.000303114286000385	Suboptimal temperature	Female	Deaths
2050	0.00030049252824528	Suboptimal temperature	Female	Deaths
1990	0.000534704630642689	Low temperature	Female	Deaths
1991	0.000560415317175085	Low temperature	Female	Deaths
1992	0.000567606838250804	Low temperature	Female	Deaths
1993	0.000574491580250869	Low temperature	Female	Deaths
1994	0.00053716701415737	Low temperature	Female	Deaths
1995	0.000533825870222618	Low temperature	Female	Deaths
1996	0.000550898558299446	Low temperature	Female	Deaths
1997	0.000517910982031089	Low temperature	Female	Deaths
1998	0.000481816415317397	Low temperature	Female	Deaths
1999	0.000480306822459552	Low temperature	Female	Deaths
2000	0.000476589900067698	Low temperature	Female	Deaths
2001	0.000466463756176173	Low temperature	Female	Deaths
2002	0.000457659958819248	Low temperature	Female	Deaths
2003	0.000473982777414916	Low temperature	Female	Deaths
2004	0.000445655438760155	Low temperature	Female	Deaths
2005	0.000447038851797103	Low temperature	Female	Deaths
2006	0.000415480660128736	Low temperature	Female	Deaths
2007	0.000405814393611598	Low temperature	Female	Deaths
2008	0.000407153006990957	Low temperature	Female	Deaths
2009	0.000392590004171184	Low temperature	Female	Deaths
2010	0.000399563338394469	Low temperature	Female	Deaths
2011	0.000399180496522624	Low temperature	Female	Deaths
2012	0.000387413105513917	Low temperature	Female	Deaths
2013	0.000378420743372383	Low temperature	Female	Deaths
2014	0.00036318298233542	Low temperature	Female	Deaths
2015	0.00034211445037469	Low temperature	Female	Deaths
2016	0.000332943535196952	Low temperature	Female	Deaths
2017	0.000330169533313221	Low temperature	Female	Deaths
2018	0.000326919650204786	Low temperature	Female	Deaths
2019	0.000319752596230937	Low temperature	Female	Deaths
2020	0.00031240372876659	Low temperature	Female	Deaths
2021	0.000314167314841111	Low temperature	Female	Deaths
2022	0.00031302962757493	Low temperature	Female	Deaths
2023	0.000312489812209482	Low temperature	Female	Deaths
2024	0.000311847341885139	Low temperature	Female	Deaths
2025	0.000311516126802978	Low temperature	Female	Deaths
2026	0.000311537672043584	Low temperature	Female	Deaths
2027	0.000311865231772583	Low temperature	Female	Deaths
2028	0.000312108035327866	Low temperature	Female	Deaths
2029	0.000312280642038202	Low temperature	Female	Deaths
2030	0.000312514722850923	Low temperature	Female	Deaths
2031	0.000312810299944267	Low temperature	Female	Deaths
2032	0.00031315454490818	Low temperature	Female	Deaths
2033	0.000313244465917265	Low temperature	Female	Deaths
2034	0.000313071739206053	Low temperature	Female	Deaths
2035	0.000312840777924458	Low temperature	Female	Deaths
2036	0.000312899891715199	Low temperature	Female	Deaths
2037	0.000313502425391958	Low temperature	Female	Deaths
2038	0.000314314604443731	Low temperature	Female	Deaths
2039	0.000315092492974737	Low temperature	Female	Deaths
2040	0.00031568874265892	Low temperature	Female	Deaths
2041	0.000316285326330416	Low temperature	Female	Deaths
2042	0.000317098614007276	Low temperature	Female	Deaths
2043	0.00031789183444712	Low temperature	Female	Deaths
2044	0.0003184019733924	Low temperature	Female	Deaths
2045	0.000318426433169836	Low temperature	Female	Deaths
2046	0.00031818141097304	Low temperature	Female	Deaths
2047	0.000318051796096127	Low temperature	Female	Deaths
2048	0.000318029808145938	Low temperature	Female	Deaths
2049	0.000317963296349448	Low temperature	Female	Deaths
2050	0.000317713598953853	Low temperature	Female	Deaths
1990	4.29390628439043e-05	High temperature	Female	Deaths
1991	4.41267620678879e-05	High temperature	Female	Deaths
1992	4.09500840283018e-05	High temperature	Female	Deaths
1993	4.35495822020694e-05	High temperature	Female	Deaths
1994	4.87041934258168e-05	High temperature	Female	Deaths
1995	5.25448031090015e-05	High temperature	Female	Deaths
1996	4.43336577336055e-05	High temperature	Female	Deaths
1997	4.22368214077822e-05	High temperature	Female	Deaths
1998	6.03858935157785e-05	High temperature	Female	Deaths
1999	4.9878474521862e-05	High temperature	Female	Deaths
2000	4.83421600945091e-05	High temperature	Female	Deaths
2001	4.89641715296194e-05	High temperature	Female	Deaths
2002	5.68827727948103e-05	High temperature	Female	Deaths
2003	5.45801493341179e-05	High temperature	Female	Deaths
2004	4.77377679112807e-05	High temperature	Female	Deaths
2005	5.67911816916581e-05	High temperature	Female	Deaths
2006	5.56468869916895e-05	High temperature	Female	Deaths
2007	5.80146481473626e-05	High temperature	Female	Deaths
2008	4.65719475683862e-05	High temperature	Female	Deaths
2009	5.93303247023743e-05	High temperature	Female	Deaths
2010	7.00284056577642e-05	High temperature	Female	Deaths
2011	5.36710091948464e-05	High temperature	Female	Deaths
2012	6.49748901769158e-05	High temperature	Female	Deaths
2013	5.98768555088129e-05	High temperature	Female	Deaths
2014	6.22686242321159e-05	High temperature	Female	Deaths
2015	6.31749789843411e-05	High temperature	Female	Deaths
2016	7.10169086939907e-05	High temperature	Female	Deaths
2017	6.79052741928371e-05	High temperature	Female	Deaths
2018	6.68130940316115e-05	High temperature	Female	Deaths
2019	7.20343812533639e-05	High temperature	Female	Deaths
2020	6.30713283938739e-05	High temperature	Female	Deaths
2021	6.07916214137562e-05	High temperature	Female	Deaths
2022	5.85144667627731e-05	High temperature	Female	Deaths
2023	5.64359263273471e-05	High temperature	Female	Deaths
2024	5.44572832746007e-05	High temperature	Female	Deaths
2025	5.25340536391075e-05	High temperature	Female	Deaths
2026	5.07041546709125e-05	High temperature	Female	Deaths
2027	4.89724385478746e-05	High temperature	Female	Deaths
2028	4.73115742581224e-05	High temperature	Female	Deaths
2029	4.5732411160867e-05	High temperature	Female	Deaths
2030	4.42023056807694e-05	High temperature	Female	Deaths
2031	4.27520991484785e-05	High temperature	Female	Deaths
2032	4.13873634559156e-05	High temperature	Female	Deaths
2033	4.00881492811749e-05	High temperature	Female	Deaths
2034	3.88507511814096e-05	High temperature	Female	Deaths
2035	3.76438549094091e-05	High temperature	Female	Deaths
2036	3.64824959101866e-05	High temperature	Female	Deaths
2037	3.53712271953987e-05	High temperature	Female	Deaths
2038	3.43040457476904e-05	High temperature	Female	Deaths
2039	3.32828237379646e-05	High temperature	Female	Deaths
2040	3.22955194810927e-05	High temperature	Female	Deaths
2041	3.13505616989737e-05	High temperature	Female	Deaths
2042	3.04490888191089e-05	High temperature	Female	Deaths
2043	2.95834033392872e-05	High temperature	Female	Deaths
2044	2.87478613160051e-05	High temperature	Female	Deaths
2045	2.793113511721e-05	High temperature	Female	Deaths
2046	2.71342296297441e-05	High temperature	Female	Deaths
2047	2.63601242644609e-05	High temperature	Female	Deaths
2048	2.56090945731519e-05	High temperature	Female	Deaths
2049	2.48796738798377e-05	High temperature	Female	Deaths
2050	2.41690181651695e-05	High temperature	Female	Deaths
